# Supplementary material for: The nucleoplasmic interactions among Lamin A/C-pRB-LAP2α-E2F1 are modulated by dexamethasone
Source: Sci Rep. 2021 May 12;11:10099. doi: 10.1038/s41598-021-89608-3 (PMC8115688; doi:10.1038/s41598-021-89608-3)
Supplement: Supplementary file 1 — Supplementary Information 1. [file 41598_2021_89608_MOESM1_ESM.xlsx]

## Sheet: WT hT fetch
chr	EDD call start	EDD call stop	GenBank Nucleotide Accession	Gene Symbol	Gene Symbol no Duplicates
chr1	850000	1080000	NM_001305275	AGRN	AGRN
chr1	850000	1080000	NM_198576	AGRN	HES4
chr1	850000	1080000	NM_021170	HES4	PERM1
chr1	850000	1080000	NM_001291366	PERM1	LINC02593
chr1	850000	1080000	NR_026874	LINC02593	PLEKHN1
chr1	850000	1080000	NM_001160184	PLEKHN1	KLHL17
chr1	850000	1080000	NM_198317	KLHL17	SAMD11
chr1	850000	1080000	NM_152486	SAMD11	NOC2L
chr1	850000	1080000	NR_122045	LINC02593	ISG15
chr1	850000	1080000	NM_015658	NOC2L	C1orf159
chr1	850000	1080000	NM_032129	PLEKHN1	RNF223
chr1	850000	1080000	NM_001291367	PERM1	LINC01342
chr1	850000	1080000	NM_001142467	HES4	MIR200B
chr1	850000	1080000	NM_005101	ISG15	B3GALT6
chr1	850000	1080000	NM_017891	C1orf159	MIR429
chr1	850000	1080000	NM_001205252	RNF223	MIR200A
chr1	850000	1080000	NR_038869	LINC01342	TNFRSF18
chr1	1100000	1200000	NR_029639	MIR200B	TTLL10
chr1	1100000	1200000	NM_080605	B3GALT6	SDF4
chr1	1100000	1200000	NR_029957	MIR429	TNFRSF4
chr1	1100000	1200000	NR_029834	MIR200A	UBE2J2
chr1	1100000	1200000	NM_004195	TNFRSF18	C1QTNF12
chr1	1100000	1200000	NM_001130045	TTLL10	INTS11
chr1	1100000	1200000	NM_153254	TTLL10	SCNN1D
chr1	1100000	1200000	NM_148902	TNFRSF18	ACAP3
chr1	1100000	1200000	NM_148901	TNFRSF18	MIR6726
chr1	1100000	1200000	NM_016176	SDF4	PUSL1
chr1	1100000	1200000	NM_003327	TNFRSF4	DVL1
chr1	1100000	1200000	NM_016547	SDF4	TAS1R3
chr1	1100000	1200000	NM_194315	UBE2J2	CPTP
chr1	1100000	1200000	NM_058167	UBE2J2	MIR6727
chr1	1100000	1200000	NM_001014980	C1QTNF12	MIR6808
chr1	1100000	1200000	NM_194458	UBE2J2	CDK11B
chr1	1100000	1200000	NM_194457	UBE2J2	ATAD3C
chr1	1200000	1280000	NM_001256460	INTS11	ATAD3B
chr1	1200000	1280000	NM_194315	UBE2J2	SSU72
chr1	1200000	1280000	NM_058167	UBE2J2	TMEM240
chr1	1200000	1280000	NM_194458	UBE2J2	ATAD3A
chr1	1200000	1280000	NM_194457	UBE2J2	MIB2
chr1	1200000	1280000	NR_037668	SCNN1D	FNDC10
chr1	1200000	1280000	NM_030649	ACAP3	MMP23A
chr1	1200000	1280000	NM_001130413	SCNN1D	MMP23B
chr1	1200000	1280000	NM_017871	INTS11	MORN1
chr1	1200000	1280000	NR_106784	MIR6726	RER1
chr1	1200000	1280000	NM_153339	PUSL1	PEX10
chr1	1200000	1280000	NM_001256456	INTS11	PLCH2
chr1	1200000	1280000	NM_001256462	INTS11	PANK4
chr1	1200000	1280000	NM_004421	DVL1	TTC34
chr1	1200000	1280000	NM_001256463	INTS11	ACTRT2
chr1	1200000	1280000	NM_152228	TAS1R3	ARHGEF16
chr1	1200000	1280000	NM_001029885	CPTP	MEGF6
chr1	1200000	1280000	NR_106785	MIR6727	MIR551A
chr1	1200000	1280000	NR_106866	MIR6808	AJAP1
chr1	1390000	1580000	NM_033487	CDK11B	NPHP4
chr1	1390000	1580000	NM_001039211	ATAD3C	KCNAB2
chr1	1390000	1580000	NM_031921	ATAD3B	LOC102724450
chr1	1390000	1580000	NM_014188	SSU72	RPL22
chr1	1390000	1580000	NM_001114748	TMEM240	ACOT7
chr1	1390000	1580000	NM_018188	ATAD3A	RNF207
chr1	1390000	1580000	NM_001317238	ATAD3B	GPR153
chr1	1390000	1580000	NM_001170535	ATAD3A	LINC00337
chr1	1390000	1580000	NM_001170536	ATAD3A	ICMT
chr1	1390000	1580000	NM_001170687	MIB2	HES3
chr1	1390000	1580000	NM_001170686	MIB2	PARK7
chr1	1390000	1580000	NM_001242659	FNDC10	TNFRSF9
chr1	1390000	1580000	NM_080875	MIB2	RERE
chr1	1390000	1580000	NR_033183	MIB2	SLC45A1
chr1	1390000	1580000	NR_002946	MMP23A	H6PD
chr1	1390000	1580000	NM_006983	MMP23B	LNCTAM34A
chr1	1390000	1580000	NM_001170688	MIB2	MIR34A
chr1	1390000	1580000	NM_001170689	MIB2	MIR34AHG
chr1	1390000	1580000	NM_033490	CDK11B	CLSTN1
chr1	1390000	1580000	NM_001787	CDK11B	PIK3CD
chr1	1390000	1580000	NM_033486	CDK11B	CENPS-CORT
chr1	1390000	1580000	NM_001291345	CDK11B	KIF1B
chr1	1390000	1580000	NM_033489	CDK11B	CENPS
chr1	2290000	2360000	NR_125361	MORN1	PGD
chr1	2290000	2360000	NM_024848	MORN1	DFFA
chr1	2290000	2360000	NM_001301060	MORN1	CORT
chr1	2290000	2360000	NM_007033	RER1	PEX14
chr1	2290000	2360000	NM_153818	PEX10	MASP2
chr1	2290000	2360000	NM_002617	PEX10	TARDBP
chr1	2370000	2460000	NM_001303012	PLCH2	EXOSC10
chr1	2370000	2460000	NM_001303013	PLCH2	SRM
chr1	2370000	2460000	NM_018216	PANK4	EXOSC10-AS1
chr1	2370000	2460000	NM_014638	PLCH2	MTOR
chr1	2700000	2960000	NM_001242672	TTC34	UBIAD1
chr1	2700000	2960000	NM_080431	ACTRT2	PLOD1
chr1	3390000	3450000	NM_014448	ARHGEF16	KIAA2013
chr1	3390000	3450000	NM_001409	MEGF6	KAZN
chr1	3460000	3540000	NR_030277	MIR551A	EFHD2
chr1	3460000	3540000	NM_001409	MEGF6	FHAD1
chr1	4760000	4830000	NM_018836	AJAP1	CTRC
chr1	4760000	4830000	NM_001042478	AJAP1	CELA2A
chr1	5950000	6070000	NR_111987	NPHP4	SZRD1
chr1	5950000	6070000	NM_001291594	NPHP4	FBXO42
chr1	5950000	6070000	NM_015102	NPHP4	-
chr1	5950000	6070000	NM_001291593	NPHP4	NECAP2
chr1	5950000	6070000	NM_001199861	KCNAB2	SPATA21
chr1	6250000	6360000	NR_125997	LOC102724450	CROCCP3
chr1	6250000	6360000	NM_000983	RPL22	MIR3675
chr1	6250000	6360000	NM_181865	ACOT7	ESPNP
chr1	6250000	6360000	NM_207396	RNF207	PADI2
chr1	6250000	6360000	NM_207370	GPR153	SDHB
chr1	6250000	6360000	NR_103534	LINC00337	ARHGEF10L
chr1	6250000	6360000	NM_012405	ICMT	IGSF21
chr1	6250000	6360000	NM_001024598	HES3	CAPZB
chr1	6250000	6360000	NM_007274	ACOT7	AKR7A2
chr1	6250000	6360000	NM_181866	ACOT7	SLC66A1
chr1	6250000	6360000	NM_181864	ACOT7	ALPL
chr1	7970000	8070000	NM_007262	PARK7	NBPF3
chr1	7970000	8070000	NM_001561	TNFRSF9	USP48
chr1	7970000	8070000	NM_001123377	PARK7	LDLRAD2
chr1	8280000	8420000	NM_012102	RERE	HSPG2
chr1	8280000	8420000	NM_001042682	RERE	LINC00339
chr1	8280000	8420000	NM_001080397	SLC45A1	CELA3A
chr1	8280000	8420000	NM_001042681	RERE	LINC01635
chr1	9200000	9340000	NM_004285	H6PD	CDC42
chr1	9200000	9340000	NR_132738	LNCTAM34A	ZBTB40
chr1	9200000	9340000	NR_029610	MIR34A	EPHA8
chr1	9200000	9340000	NR_132742	MIR34AHG	EPHB2
chr1	9200000	9340000	NM_001282587	H6PD	MIR4253
chr1	9750000	9880000	NM_014944	CLSTN1	LACTBL1
chr1	9750000	9880000	NM_001302883	CLSTN1	LUZP1
chr1	9750000	9880000	NM_005026	PIK3CD	HTR1D
chr1	9750000	9880000	NM_001009566	CLSTN1	MAN1C1
chr1	10400000	10540000	NM_199006	CENPS-CORT	SLC30A2
chr1	10400000	10540000	NM_015074	KIF1B	EXTL1
chr1	10400000	10540000	NM_199294	CENPS	TRIM63
chr1	10400000	10540000	NM_001304451	PGD	CRYBG2
chr1	10400000	10540000	NM_002631	PGD	ZNF683
chr1	10400000	10540000	NM_001304452	PGD	SFN
chr1	10400000	10540000	NM_001270517	CENPS-CORT	ZDHHC18
chr1	10400000	10540000	NM_198544	CENPS-CORT	GPN2
chr1	10400000	10540000	NM_213566	DFFA	GPATCH3
chr1	10400000	10540000	NM_004401	DFFA	IFI6
chr1	10400000	10540000	NM_001243768	CENPS-CORT	WASF2
chr1	10400000	10540000	NR_036462	CENPS	FGR
chr1	10400000	10540000	NR_037187	CENPS-CORT	AHDC1
chr1	10400000	10540000	NM_001302	CORT	THEMIS2
chr1	10400000	10540000	NM_004565	PEX14	PPP1R8
chr1	11060000	11170000	NM_006610	MASP2	STX12
chr1	11060000	11170000	NM_007375	TARDBP	SCARNA1
chr1	11060000	11170000	NM_002685	EXOSC10	RPA2
chr1	11060000	11170000	NM_139208	MASP2	EYA3
chr1	11060000	11170000	NM_001001998	EXOSC10	SMPDL3B
chr1	11060000	11170000	NM_003132	SRM	XKR8
chr1	11060000	11170000	NR_135062	EXOSC10-AS1	PTAFR
chr1	11060000	11170000	NR_135061	EXOSC10-AS1	DNAJC8
chr1	11060000	11170000	NM_004958	MTOR	RAB42
chr1	11060000	11170000	NR_135063	EXOSC10-AS1	RNU11
chr1	11330000	11450000	NM_013319	UBIAD1	TAF12
chr1	11930000	12000000	NM_001316320	PLOD1	GMEB1
chr1	11930000	12000000	NM_138346	KIAA2013	NKAIN1
chr1	11930000	12000000	NM_000302	PLOD1	LDC1P
chr1	15090000	15180000	NM_201628	KAZN	LINC01226
chr1	15090000	15180000	NM_015209	KAZN	PEF1
chr1	15650000	15800000	NM_024329	EFHD2	ADGRB2
chr1	15650000	15800000	NM_052929	FHAD1	COL16A1
chr1	15650000	15800000	NM_007272	CTRC	SPOCD1
chr1	15650000	15800000	NM_033440	CELA2A	MIR4254
chr1	16620000	16700000	NR_073503	SZRD1	PTP4A2
chr1	16620000	16700000	NR_073500	SZRD1	CSMD2
chr1	16620000	16700000	NM_001271869	SZRD1	SMIM12
chr1	16620000	16700000	NM_018994	FBXO42	GJB4
chr1	16620000	16700000	NR_073501	SZRD1	GJB5
chr1	16620000	16700000	NR_073502	SZRD1	GJB3
chr1	16620000	16700000	NM_001114600	SZRD1	GJA4
chr1	16700000	16880000	NM_001310155	-	MIR4255
chr1	16700000	16880000	NM_001145278	NECAP2	MEAF6
chr1	16700000	16880000	NR_073503	SZRD1	ZC3H12A
chr1	16700000	16880000	NR_073500	SZRD1	LINC01137
chr1	16700000	16880000	NM_001271869	SZRD1	MIR6732
chr1	16700000	16880000	NR_073501	SZRD1	RSPO1
chr1	16700000	16880000	NR_073502	SZRD1	DNALI1
chr1	16700000	16880000	NM_001145277	NECAP2	SNIP1
chr1	16700000	16880000	NM_001114600	SZRD1	MIR5581
chr1	16700000	16880000	NM_018090	NECAP2	GNL2
chr1	16700000	16880000	NM_198546	SPATA21	UTP11
chr1	16700000	16880000	NR_023386	CROCCP3	FHL3
chr1	16700000	16880000	NR_037446	MIR3675	SF3A3
chr1	17000000	17070000	NM_001310138	-	INPP5B
chr1	17000000	17070000	NM_001282321	-	POU3F1
chr1	17000000	17070000	NM_001310138	-	HEYL
chr1	17000000	17070000	NR_026567	ESPNP	HPCAL4
chr1	17000000	17070000	NR_037446	MIR3675	NT5C1A
chr1	17000000	17070000	NM_001282321	-	HIVEP3
chr1	17360000	17460000	NM_007365	PADI2	KDM4A
chr1	17360000	17460000	NM_003000	SDHB	PTPRF
chr1	17940000	18010000	NM_018125	ARHGEF10L	ERI3
chr1	17940000	18010000	NM_001319838	ARHGEF10L	DMAP1
chr1	17940000	18010000	NM_001011722	ARHGEF10L	ERI3-IT1
chr1	17940000	18010000	NM_001319837	ARHGEF10L	SNORA110
chr1	18530000	18630000	NM_032880	IGSF21	RNF220
chr1	19630000	19700000	NM_001206541	CAPZB	ARMH1
chr1	19630000	19700000	NM_003689	AKR7A2	RPS8
chr1	19630000	19700000	NM_001282162	CAPZB	KIF2C
chr1	19630000	19700000	NR_109848	SLC66A1	SNORD55
chr1	19630000	19700000	NM_001040126	SLC66A1	PLK3
chr1	19630000	19700000	NM_001040125	SLC66A1	SNORD38A
chr1	19630000	19700000	NM_001287531	SLC66A1	SNORD46
chr1	19630000	19700000	NM_017765	SLC66A1	BEST4
chr1	19630000	19700000	NM_001206540	CAPZB	SNORD38B
chr1	19630000	19700000	NM_004930	CAPZB	PTCH2
chr1	19690000	19800000	NM_001206541	CAPZB	TCTEX1D4
chr1	19690000	19800000	NM_001282162	CAPZB	BTBD19
chr1	19690000	19800000	NM_001206540	CAPZB	LINC01144
chr1	19690000	19800000	NM_004930	CAPZB	MUTYH
chr1	19690000	19800000	NM_001313932	CAPZB	HPDL
chr1	21790000	21890000	NM_001127501	ALPL	TOE1
chr1	21790000	21890000	NM_000478	ALPL	TESK2
chr1	21790000	21890000	NR_046176	NBPF3	PRDX1
chr1	21790000	21890000	NM_001256416	NBPF3	MMACHC
chr1	21790000	21890000	NM_001256417	NBPF3	CCDC163
chr1	21790000	21890000	NM_032264	NBPF3	IPP
chr1	21790000	21890000	NM_001177520	ALPL	GPBP1L1
chr1	22070000	22190000	NM_032236	USP48	TMEM69
chr1	22070000	22190000	NM_001013693	LDLRAD2	TRABD2B
chr1	22070000	22190000	NM_001032730	USP48	AGBL4
chr1	22070000	22190000	NM_005529	HSPG2	CDKN2C
chr1	22070000	22190000	NM_001291860	HSPG2	FAF1
chr1	22330000	22400000	NR_023919	LINC00339	BTF3L4
chr1	22330000	22400000	NR_109759	LINC00339	TXNDC12-AS1
chr1	22330000	22400000	NM_005747	CELA3A	TXNDC12
chr1	22330000	22400000	NR_023918	LINC00339	RAB3B
chr1	22330000	22400000	NR_110692	LINC01635	KTI12
chr1	22330000	22400000	NR_109762	LINC00339	ZYG11B
chr1	22330000	22400000	NR_109761	LINC00339	LRP8
chr1	22330000	22400000	NR_109760	LINC00339	LINC01771
chr1	22330000	22400000	NM_001791	CDC42	GLIS1
chr1	22330000	22400000	NM_001039802	CDC42	PLPP3
chr1	22330000	22400000	NM_044472	CDC42	NFIA
chr1	22790000	22940000	NM_014870	ZBTB40	MGC34796
chr1	22790000	22940000	NM_001083621	ZBTB40	PATJ
chr1	22790000	22940000	NM_020526	EPHA8	TM2D1
chr1	22790000	22940000	NM_001006943	EPHA8	ROR1
chr1	23120000	23220000	NM_017449	EPHB2	MIR3671
chr1	23120000	23220000	NM_004442	EPHB2	MIR101-1
chr1	23120000	23220000	NM_001309193	EPHB2	DNAJC6
chr1	23120000	23220000	NM_001309192	EPHB2	AK4
chr1	23120000	23220000	NR_036214	MIR4253	LEPROT
chr1	23210000	23310000	NM_017449	EPHB2	LEPR
chr1	23210000	23310000	NM_004442	EPHB2	GNG12
chr1	23210000	23310000	NM_001309193	EPHB2	GADD45A
chr1	23210000	23310000	NM_001309192	EPHB2	ST6GALNAC3
chr1	23210000	23310000	NM_001289974	LACTBL1	MIGA1
chr1	23440000	23530000	NM_033631	LUZP1	NEXN
chr1	23440000	23530000	NM_001142546	LUZP1	NEXN-AS1
chr1	23440000	23530000	NM_000864	HTR1D	DNAJB4
chr1	25990000	26060000	NM_001289010	MAN1C1	FUBP1
chr1	25990000	26060000	NM_020379	MAN1C1	PTGFR
chr1	26330000	26390000	NM_001004434	SLC30A2	LOC101927434
chr1	26330000	26390000	NM_004455	EXTL1	CLCA1
chr1	26330000	26390000	NM_032513	SLC30A2	SELENOF
chr1	26330000	26390000	NM_032588	TRIM63	GBP3
chr1	26650000	26730000	NM_001039775	CRYBG2	GBP1
chr1	26650000	26730000	NM_001307925	ZNF683	TGFBR3
chr1	26650000	26730000	NM_173574	ZNF683	BCAR3-AS1
chr1	26650000	26730000	NM_001114759	ZNF683	FNBP1L
chr1	27130000	27230000	NM_006142	SFN	BCAR3
chr1	27130000	27230000	NM_032283	ZDHHC18	ALG14
chr1	27130000	27230000	NM_018066	GPN2	ALG14-AS1
chr1	27130000	27230000	NM_022078	GPATCH3	TLCD4
chr1	27730000	28020000	NM_002038	IFI6	CHIA
chr1	27730000	28020000	NM_006990	WASF2	DENND2D
chr1	27730000	28020000	NM_001201404	WASF2	CEPT1
chr1	27730000	28020000	NM_001042747	FGR	DRAM2
chr1	27730000	28020000	NM_001029882	AHDC1	CHIAP2
chr1	27730000	28020000	NM_001042729	FGR	CHI3L2
chr1	27730000	28020000	NM_005248	FGR	PIFO
chr1	27730000	28020000	NM_022872	IFI6	TAFA3
chr1	27730000	28020000	NM_022873	IFI6	RHOC
chr1	28130000	28260000	NM_001286113	THEMIS2	CAPZA1
chr1	28130000	28260000	NM_002713	PPP1R8	MOV10
chr1	28130000	28260000	NM_177424	STX12	PPM1J
chr1	28130000	28260000	NM_014110	PPP1R8	LINC01356
chr1	28130000	28260000	NR_002997	SCARNA1	LOC643441
chr1	28130000	28260000	NM_138558	PPP1R8	MAGI3
chr1	28130000	28260000	NM_004848	THEMIS2	PTPN22
chr1	28130000	28260000	NM_001105556	THEMIS2	AP4B1-AS1
chr1	28130000	28260000	NM_001286115	THEMIS2	DCLRE1B
chr1	28130000	28260000	NM_001286076	RPA2	AP4B1
chr1	28130000	28260000	NM_002946	RPA2	BCL2L15
chr1	28130000	28260000	NM_001039477	THEMIS2	IGSF3
chr1	28130000	28260000	NM_001297558	RPA2	MIR320B1
chr1	28250000	28350000	NM_001282562	EYA3	CD2
chr1	28250000	28350000	NM_001009568	SMPDL3B	VTCN1
chr1	28250000	28350000	NM_001304579	SMPDL3B	LINC01525
chr1	28250000	28350000	NM_014474	SMPDL3B	WARS2-AS1
chr1	28250000	28350000	NM_018053	XKR8	NBPF10
chr1	28250000	28350000	NM_001282561	EYA3	NBPF20
chr1	28250000	28350000	NM_001990	EYA3	POLR3C
chr1	28250000	28350000	NR_104214	EYA3	ANKRD35
chr1	28250000	28350000	NM_001282560	EYA3	MIR6736
chr1	28440000	28560000	NM_001164721	PTAFR	PIAS3
chr1	28440000	28560000	NM_001164723	PTAFR	NUDT17
chr1	28440000	28560000	NM_001164722	PTAFR	RNF115
chr1	28440000	28560000	NM_000952	PTAFR	RORC
chr1	28440000	28560000	NM_014280	DNAJC8	CELF3
chr1	28910000	29020000	NM_152304	RAB42	SNX27
chr1	28910000	29020000	NR_004407	RNU11	TDRKH
chr1	28910000	29020000	NM_001135218	TAF12	MRPL9
chr1	28910000	29020000	NM_005644	TAF12	RIIAD1
chr1	28910000	29020000	NM_001193532	RAB42	OAZ3
chr1	28910000	29020000	NM_006582	GMEB1	LINGO4
chr1	28910000	29020000	NM_024482	GMEB1	INTS3
chr1	28910000	29020000	NM_001319674	GMEB1	SLC27A3
chr1	31620000	31660000	NM_024522	NKAIN1	LOC343052
chr1	31940000	32030000	NR_034112	LDC1P	GATAD2B
chr1	31940000	32030000	NR_027085	LINC01226	SLC39A1
chr1	32110000	32320000	NR_033686	PEF1	CRTC2
chr1	32110000	32320000	NM_012392	PEF1	DENND4B
chr1	32110000	32320000	NM_001294336	ADGRB2	CREB3L4
chr1	32110000	32320000	NM_001294335	ADGRB2	MIR6737
chr1	32110000	32320000	NM_001856	COL16A1	RAB13
chr1	32110000	32320000	NR_033688	-	JTB
chr1	32110000	32320000	NM_001281987	SPOCD1	NUP210L
chr1	32110000	32320000	NR_036216	MIR4254	RPS27
chr1	32110000	32320000	NM_144569	SPOCD1	IL6R
chr1	32110000	32320000	NM_001281988	SPOCD1	TDRD10
chr1	32380000	32460000	NM_001195100	PTP4A2	SHE
chr1	32380000	32460000	NM_080391	PTP4A2	ADAR
chr1	32380000	32460000	NM_001195101	PTP4A2	KCNN3
chr1	34520000	34610000	NM_001281956	CSMD2	MUC1
chr1	34520000	34610000	NM_052896	CSMD2	TRIM46
chr1	35220000	35330000	NM_001320261	SMIM12	KRTCAP2
chr1	35220000	35330000	NM_153212	GJB4	HCN3
chr1	35220000	35330000	NM_005268	GJB5	THBS3
chr1	35220000	35330000	NM_024009	GJB3	MIR92B
chr1	35220000	35330000	NM_001005752	GJB3	CLK2
chr1	35220000	35330000	NM_002060	GJA4	GBA
chr1	35220000	35330000	NM_001164825	SMIM12	GBAP1
chr1	35220000	35330000	NM_001164824	SMIM12	MTX1
chr1	35220000	35330000	NM_138428	SMIM12	FAM189B
chr1	37530000	37640000	NR_036217	MIR4255	SCAMP3
chr1	37850000	38140000	NM_022756	MEAF6	RUSC1
chr1	37850000	38140000	NM_025079	ZC3H12A	FDPS
chr1	37850000	38140000	NR_038842	LINC01137	PKLR
chr1	37850000	38140000	NR_073092	MEAF6	ASH1L
chr1	37850000	38140000	NR_106790	MIR6732	DAP3
chr1	37850000	38140000	NR_073091	MEAF6	GON4L
chr1	37850000	38140000	NR_073090	MEAF6	MSTO2P
chr1	37850000	38140000	NM_001270876	MEAF6	PMF1-BGLAP
chr1	37850000	38140000	NM_001270875	MEAF6	SLC25A44
chr1	37850000	38140000	NM_001242909	RSPO1	PMF1
chr1	37850000	38140000	NM_003462	DNALI1	C1orf61
chr1	37850000	38140000	NM_024700	SNIP1	MEF2D
chr1	37850000	38140000	NR_049844	MIR5581	MIR9-1
chr1	37850000	38140000	NM_013285	GNL2	IQGAP3
chr1	37850000	38140000	NM_001242908	RSPO1	TSTD1
chr1	37850000	38140000	NM_001242910	RSPO1	F11R
chr1	37850000	38140000	NM_001038633	RSPO1	PPOX
chr1	38390000	38520000	NM_016037	UTP11	USF1
chr1	38390000	38520000	NM_004468	FHL3	ARHGAP30
chr1	38390000	38520000	NM_001243878	FHL3	NIT1
chr1	38390000	38520000	NM_001320830	SF3A3	KLHDC9
chr1	38390000	38520000	NM_005540	INPP5B	NECTIN4
chr1	38390000	38520000	NM_001297434	INPP5B	PFDN2
chr1	38390000	38520000	NM_006802	SF3A3	USP21
chr1	38390000	38520000	NM_002699	POU3F1	UFC1
chr1	40060000	40160000	NM_014571	HEYL	DEDD
chr1	40060000	40160000	NM_001282397	HPCAL4	FCER1G
chr1	40060000	40160000	NM_001282396	HPCAL4	ADAMTS4
chr1	40060000	40160000	NM_032526	NT5C1A	NDUFS2
chr1	40060000	40160000	NM_016257	HPCAL4	NR1I3
chr1	42090000	42190000	NM_024503	HIVEP3	TOMM40L
chr1	42090000	42190000	NM_001127714	HIVEP3	APOA2
chr1	44070000	44130000	NM_014663	KDM4A	MIR5187
chr1	44070000	44130000	NM_130440	PTPRF	PCP4L1
chr1	44070000	44130000	NM_002840	PTPRF	FCRLA
chr1	44650000	44800000	NM_024066	ERI3	DUSP12
chr1	44650000	44800000	NM_001301698	ERI3	FCRLB
chr1	44650000	44800000	NM_001301701	ERI3	OLFML2B
chr1	44650000	44800000	NM_001034024	DMAP1	ATF6
chr1	44650000	44800000	NM_019100	DMAP1	HSD17B7
chr1	44650000	44800000	NM_001034023	DMAP1	DDR2
chr1	44650000	44800000	NM_001301700	ERI3	UCK2
chr1	44650000	44800000	NR_110056	ERI3-IT1	MIR3658
chr1	44650000	44800000	NM_001301699	ERI3	LINC00626
chr1	44650000	44800000	NR_046817	ERI3-IT1	EEF1AKNMT
chr1	44650000	44800000	NR_132966	SNORA110	VAMP4
chr1	44860000	44970000	NM_001319956	RNF220	SLC9C2
chr1	44860000	44970000	NM_018150	RNF220	TNR
chr1	44860000	44970000	NM_001319957	RNF220	ASTN1
chr1	45180000	45290000	NM_001145636	ARMH1	BRINP2
chr1	45180000	45290000	NM_001012	RPS8	AXDND1
chr1	45180000	45290000	NM_001297655	KIF2C	NPHS2
chr1	45180000	45290000	NM_006845	KIF2C	ZNF648
chr1	45180000	45290000	NM_001297656	KIF2C	TEDDM1
chr1	45180000	45290000	NM_001297657	KIF2C	GLUL
chr1	45180000	45290000	NR_000015	SNORD55	LINC01344
chr1	45180000	45290000	NM_004073	PLK3	LINC00272
chr1	45180000	45290000	NR_001456	SNORD38A	RGSL1
chr1	45180000	45290000	NR_000024	SNORD46	KCNT2
chr1	45180000	45290000	NM_153274	BEST4	KIF21B
chr1	45180000	45290000	NR_001457	SNORD38B	CACNA1S
chr1	45180000	45290000	NM_001166292	PTCH2	TMEM9
chr1	45180000	45290000	NM_001013632	TCTEX1D4	ASCL5
chr1	45180000	45290000	NM_001136537	BTBD19	IGFN1
chr1	45180000	45290000	NM_003738	PTCH2	IPO9
chr1	45750000	45850000	NR_024270	LINC01144	PTPN7
chr1	45750000	45850000	NM_001293195	MUTYH	SHISA4
chr1	45750000	45850000	NM_001293191	MUTYH	ELF3
chr1	45750000	45850000	NM_032756	HPDL	TIMM17A
chr1	45750000	45850000	NM_001293192	MUTYH	LMOD1
chr1	45750000	45850000	NM_001048171	MUTYH	RNPEP
chr1	45750000	45850000	NM_001048174	MUTYH	MIR6740
chr1	45750000	45850000	NM_001128425	MUTYH	ARL8A
chr1	45750000	45850000	NM_001293196	MUTYH	GPR37L1
chr1	45750000	45850000	NM_001048173	MUTYH	PPP1R12B
chr1	45750000	45850000	NM_012222	MUTYH	LGR6
chr1	45750000	45850000	NM_001293190	MUTYH	UBE2T
chr1	45750000	45850000	NM_001048172	MUTYH	RABIF
chr1	45750000	45850000	NM_025077	TOE1	PCAT6
chr1	45750000	45850000	NM_007170	TESK2	KDM5B
chr1	45750000	45850000	NM_001320800	TESK2	LOC148709
chr1	45860000	46000000	NR_033296	-	MGAT4EP
chr1	45860000	46000000	NM_007170	TESK2	TMEM183B
chr1	45860000	46000000	NM_001320800	TESK2	KLHL12
chr1	45860000	46000000	NM_181697	PRDX1	ADIPOR1
chr1	45860000	46000000	NM_015506	MMACHC	TMEM183A
chr1	45860000	46000000	NR_033298	CCDC163	CYB5R1
chr1	45860000	46000000	NR_033297	CCDC163	LOC100506747
chr1	45860000	46000000	NM_002574	PRDX1	PPFIA4
chr1	45860000	46000000	NM_181696	PRDX1	ATP2B4
chr1	45860000	46000000	NM_001202431	PRDX1	LINC00260
chr1	46120000	46230000	NM_001145349	IPP	SNRPE
chr1	46120000	46230000	NM_021639	GPBP1L1	LAX1
chr1	46120000	46230000	NM_016486	TMEM69	ZC3H11A
chr1	46120000	46230000	NM_005897	IPP	ZBED6
chr1	48150000	48230000	NM_001194986	TRABD2B	PLEKHA6
chr1	48350000	48420000	NM_001194986	TRABD2B	LRRN2
chr1	49020000	49110000	NM_032785	AGBL4	BLACAT1
chr1	50010000	50110000	NM_032785	AGBL4	MFSD4A-AS1
chr1	51410000	51490000	NM_078626	CDKN2C	CDK18
chr1	51410000	51490000	NM_007051	FAF1	MIR135B
chr1	51410000	51490000	NM_001262	CDKN2C	ELK4
chr1	52440000	52570000	NM_001243767	BTF3L4	MFSD4A
chr1	52440000	52570000	NR_126385	TXNDC12-AS1	AVPR1B
chr1	52440000	52570000	NR_046405	TXNDC12	RHEX
chr1	52440000	52570000	NM_015913	TXNDC12	SERTAD4
chr1	52440000	52570000	NM_002867	RAB3B	SERTAD4-AS1
chr1	52440000	52570000	NM_138417	KTI12	HHAT
chr1	52440000	52570000	NR_046406	TXNDC12	PPP2R5A
chr1	52440000	52570000	NM_152265	BTF3L4	PACC1
chr1	52440000	52570000	NM_001136497	BTF3L4	SNORA16B
chr1	53170000	53270000	NM_024646	ZYG11B	NSL1
chr1	53790000	53900000	NM_004631	LRP8	TATDN3
chr1	53790000	53900000	NM_001018054	LRP8	FLVCR1-DT
chr1	53790000	53900000	NM_017522	LRP8	SPATA45
chr1	53790000	53900000	NM_033300	LRP8	PROX1-AS1
chr1	53790000	53900000	NR_131923	LINC01771	PTPN14
chr1	53950000	54070000	NM_147193	GLIS1	CENPF
chr1	56950000	57060000	NM_003713	PLPP3	LINC01655
chr1	61460000	61560000	NM_001145511	NFIA	LIN9
chr1	61460000	61560000	NM_001145512	NFIA	MIXL1
chr1	61460000	61560000	NM_001134673	NFIA	PARP1
chr1	61460000	61560000	NM_005595	NFIA	CDC42BPA
chr1	61840000	61990000	NM_001145511	NFIA	COQ8A
chr1	61840000	61990000	NM_001145512	NFIA	PSEN2
chr1	61840000	61990000	NM_001134673	NFIA	SNAP47
chr1	61840000	61990000	NM_005595	NFIA	ZNF678
chr1	62050000	62130000	NR_073400	MGC34796	ZNF847P
chr1	62190000	62290000	NM_176877	PATJ	JMJD4
chr1	62190000	62290000	NR_135161	TM2D1	OBSCN
chr1	62190000	62290000	NR_135162	TM2D1	OBSCN-AS1
chr1	62190000	62290000	NM_032027	TM2D1	GUK1
chr1	62190000	62290000	NR_135160	TM2D1	IBA57-DT
chr1	64260000	64390000	NM_001083592	ROR1	GJC2
chr1	64260000	64390000	NM_005012	ROR1	IBA57
chr1	65480000	65600000	NR_037443	MIR3671	BTNL10
chr1	65480000	65600000	NR_029516	MIR101-1	RNF187
chr1	65660000	65790000	NM_014787	DNAJC6	CCSAP
chr1	65660000	65790000	NM_013410	AK4	URB2
chr1	65660000	65790000	NM_203464	AK4	C1orf198
chr1	65660000	65790000	NM_001005353	AK4	LOC101927604
chr1	65660000	65790000	NM_001256865	DNAJC6	SLC35F3
chr1	65660000	65790000	NM_001256864	DNAJC6	IRF2BP2
chr1	65830000	65900000	NM_014787	DNAJC6	LINC01354
chr1	65830000	65900000	NM_001256865	DNAJC6	GPR137B
chr1	65830000	65900000	NM_001198681	LEPROT	RYR2
chr1	65830000	65900000	NM_001003680	LEPR	GREM2
chr1	65830000	65900000	NM_017526	LEPROT	RGS7
chr1	65830000	65900000	NM_001256864	DNAJC6	MIR3123
chr1	65830000	65900000	NM_001198683	LEPROT	WDR64
chr1	65830000	65900000	NM_002303	LEPR	BECN2
chr1	65830000	65900000	NM_001003679	LEPR	MAP1LC3C
chr1	68060000	68170000	NM_018841	GNG12	PLD5
chr1	68060000	68170000	NM_001199742	GADD45A	KIF26B
chr1	68060000	68170000	NM_001199741	GADD45A	ZNF695
chr1	68060000	68170000	NM_001924	GADD45A	AHCTF1
chr1	76700000	76750000	NM_001160011	ST6GALNAC3	ZNF670-ZNF695
chr1	76700000	76750000	NM_152996	ST6GALNAC3	OR1C1
chr1	76750000	76880000	NM_001160011	ST6GALNAC3	OR6F1
chr1	76750000	76880000	NM_152996	ST6GALNAC3	OR2T12
chr1	78300000	78450000	NM_001270384	MIGA1	OR2T33
chr1	78300000	78450000	NM_001172309	NEXN	OR2M4
chr1	78300000	78450000	NM_198549	MIGA1	DIP2C
chr1	78300000	78450000	NM_144573	NEXN	MIR5699
chr1	78300000	78450000	NR_103535	NEXN-AS1	LOC101927762
chr1	78300000	78450000	NM_001317102	DNAJB4	LARP4B
chr1	78300000	78450000	NM_001303433	FUBP1	ADARB2
chr1	78300000	78450000	NR_130152	FUBP1	ADARB2-AS1
chr1	78300000	78450000	NM_003902	FUBP1	PITRM1-AS1
chr1	78300000	78450000	NM_001317100	DNAJB4	PITRM1
chr1	78300000	78450000	NM_001317101	DNAJB4	LINC02639
chr1	78300000	78450000	NM_001317099	DNAJB4	LINC00702
chr1	78840000	78970000	NM_001039585	PTGFR	LINC00703
chr1	78840000	78970000	NM_000959	PTGFR	PRKCQ
chr1	82010000	82080000	NR_125943	LOC101927434	GATA3-AS1
chr1	86930000	87010000	NM_001285	CLCA1	TAF3
chr1	87290000	87380000	NM_203341	SELENOF	GATA3
chr1	87290000	87380000	NM_004261	SELENOF	CDC123
chr1	89460000	89570000	NM_001319179	GBP3	UCMA
chr1	89460000	89570000	NM_001319180	GBP3	MCM10
chr1	89460000	89570000	NR_135007	GBP3	RNU6-2
chr1	89460000	89570000	NM_001319181	GBP3	SEPHS1
chr1	89460000	89570000	NM_018284	GBP3	PHYH
chr1	89460000	89570000	NM_002053	GBP1	SUV39H2
chr1	92170000	92290000	NR_036634	TGFBR3	DCLRE1C
chr1	92170000	92290000	NM_003243	TGFBR3	MEIG1
chr1	92170000	92290000	NM_001195684	TGFBR3	MLLT10
chr1	92170000	92290000	NM_001195683	TGFBR3	MIR1915
chr1	94020000	94130000	NR_034091	BCAR3-AS1	MIR1915HG
chr1	94020000	94130000	NM_001024948	FNBP1L	SKIDA1
chr1	94020000	94130000	NM_001308251	BCAR3	DNAJC1
chr1	94020000	94130000	NM_017737	FNBP1L	RAB18
chr1	94020000	94130000	NM_001164473	FNBP1L	LINC02652
chr1	94020000	94130000	NM_001261409	BCAR3	MTPAP
chr1	94020000	94130000	NM_001261408	BCAR3	MIR7162
chr1	94020000	94130000	NM_003567	BCAR3	GOLGA2P6
chr1	94020000	94130000	NM_001261410	BCAR3	ZNF438
chr1	95500000	95580000	NR_131032	ALG14	PARD3
chr1	95500000	95580000	NM_144988	ALG14	CCNY
chr1	95500000	95580000	NM_001305242	ALG14	GJD4
chr1	95500000	95580000	NR_132786	ALG14-AS1	LINC00993
chr1	95500000	95580000	NM_001199679	TLCD4	LOC105378269
chr1	111650000	111890000	NM_001258002	CHIA	BMS1
chr1	111650000	111890000	NM_024901	DENND2D	RET
chr1	111650000	111890000	NM_001007794	CEPT1	RASGEF1A
chr1	111650000	111890000	NM_178454	DRAM2	FXYD4
chr1	111650000	111890000	NM_006090	CEPT1	RASSF4
chr1	111650000	111890000	NR_003928	CHIAP2	C10orf25
chr1	111650000	111890000	NM_001025197	CHI3L2	ZNF22
chr1	111650000	111890000	NM_001271833	DENND2D	ALOX5
chr1	111650000	111890000	NM_001025199	CHI3L2	MARCHF8
chr1	111650000	111890000	NM_004000	CHI3L2	LOC102724323
chr1	111650000	111890000	NM_001258005	CHIA	GDF10
chr1	111650000	111890000	NM_001258004	CHIA	ARHGAP22
chr1	111650000	111890000	NM_001258001	CHIA	WDFY4
chr1	111650000	111890000	NM_001258003	CHIA	LRRC18
chr1	111650000	111890000	NM_001300831	PIFO	MIR4294
chr1	111650000	111890000	NM_001040623	CHIA	VSTM4
chr1	111650000	111890000	NM_021797	CHIA	PCDH15
chr1	111650000	111890000	NM_201653	CHIA	LOC105378311
chr1	111650000	111890000	NM_181643	PIFO	BICC1
chr1	111650000	111890000	NR_125338	PIFO	CTNNA3
chr1	113170000	113280000	NM_001004440	TAFA3	KIFBP
chr1	113170000	113280000	NM_001042679	RHOC	DDX21
chr1	113170000	113280000	NM_175744	RHOC	DDX50
chr1	113170000	113280000	NM_006135	CAPZA1	SUPV3L1
chr1	113170000	113280000	NM_001286072	MOV10	VPS26A
chr1	113170000	113280000	NM_020963	MOV10	TACR2
chr1	113170000	113280000	NM_001130079	MOV10	HKDC1
chr1	113170000	113280000	NM_001042678	RHOC	LOC101928994
chr1	113170000	113280000	NM_005167	PPM1J	HK1
chr1	113170000	113280000	NM_182759	TAFA3	LRRC20
chr1	113310000	113450000	NR_103746	LINC01356	NPFFR1
chr1	113720000	113810000	NR_038846	LOC643441	PPA1
chr1	114160000	114230000	NM_001142782	MAGI3	LINC02622
chr1	114160000	114230000	NM_152900	MAGI3	UNC5B
chr1	114380000	114460000	NM_001308297	PTPN22	SLC29A3
chr1	114380000	114460000	NM_001193431	PTPN22	CDH23
chr1	114380000	114460000	NR_125965	AP4B1-AS1	MIR7152
chr1	114380000	114460000	NR_037864	AP4B1-AS1	VSIR
chr1	114380000	114460000	NM_012411	PTPN22	C10orf105
chr1	114380000	114460000	NM_015967	PTPN22	PSAP
chr1	114380000	114460000	NM_001319947	DCLRE1B	DNAJB12
chr1	114380000	114460000	NM_006594	AP4B1	MICU1
chr1	114380000	114460000	NM_001010922	BCL2L15	NUDT13
chr1	114380000	114460000	NM_001308312	AP4B1	P4HA1
chr1	114380000	114460000	NM_001253852	AP4B1	FAM149B1
chr1	114380000	114460000	NM_001253853	AP4B1	ECD
chr1	114380000	114460000	NM_022836	DCLRE1B	AGAP5
chr1	114380000	114460000	NM_001319946	DCLRE1B	ZSWIM8
chr1	117200000	117330000	NM_001542	IGSF3	SEC24C
chr1	117200000	117330000	NM_001013643	-	GLUD1P3
chr1	117200000	117330000	NR_031564	MIR320B1	BMS1P4
chr1	117200000	117330000	NM_001007237	IGSF3	CHCHD1
chr1	117200000	117330000	NM_001767	CD2	FUT11
chr1	117730000	117870000	NR_045604	VTCN1	CAMK2G
chr1	117730000	117870000	NR_045603	VTCN1	NDST2
chr1	117730000	117870000	NM_001253850	VTCN1	ZSWIM8-AS1
chr1	117730000	117870000	NM_001253849	VTCN1	KAT6B
chr1	117730000	117870000	NM_024626	VTCN1	LOC101929165
chr1	117730000	117870000	NR_126408	LINC01525	VDAC2
chr1	119700000	119880000	NR_125975	WARS2-AS1	SAMD8
chr1	119700000	119880000	NR_125976	WARS2-AS1	LRMDA
chr1	119700000	119880000	NR_125974	WARS2-AS1	KCNMA1
chr1	145550000	145650000	NM_001039703	NBPF10	KCNMA1-AS1
chr1	145550000	145650000	NM_001278267	NBPF20	DLG5
chr1	145550000	145650000	NM_001302371	NBPF10	RPS24
chr1	145550000	145650000	NM_001303456	POLR3C	POLR3A
chr1	145550000	145650000	NM_144698	ANKRD35	ZMIZ1
chr1	145550000	145650000	NM_001280799	ANKRD35	ZCCHC24
chr1	145550000	145650000	NR_106794	MIR6736	DYDC2
chr1	145550000	145650000	NM_006099	PIAS3	DYDC1
chr1	145550000	145650000	NM_006468	POLR3C	PRXL2A
chr1	145550000	145650000	NM_001012758	NUDT17	SH2D4B
chr1	145550000	145650000	NM_014455	RNF115	TSPAN14
chr1	151670000	151800000	NM_005060	RORC	LOC101929574
chr1	151670000	151800000	NM_001172648	CELF3	WAPL
chr1	151670000	151800000	NM_001291106	CELF3	PAPSS2
chr1	151670000	151800000	NM_030918	SNX27	CFL1P1
chr1	151670000	151800000	NM_007185	CELF3	ATAD1
chr1	151670000	151800000	NM_001291107	CELF3	SLC16A12-AS1
chr1	151670000	151800000	NM_001083963	TDRKH	IFIT3
chr1	151670000	151800000	NM_001300733	MRPL9	IFIT2
chr1	151670000	151800000	NM_001172649	CELF3	IFIT1
chr1	151670000	151800000	NM_001144956	RIIAD1	IFIT1B
chr1	151670000	151800000	NM_031420	MRPL9	IFIT5
chr1	151670000	151800000	NR_125331	MRPL9	SLC16A12
chr1	151670000	151800000	NM_016178	OAZ3	SORBS1
chr1	151670000	151800000	NM_001301371	OAZ3	ACSM6
chr1	151670000	151800000	NM_001134939	OAZ3	PDLIM1
chr1	151670000	151800000	NM_006862	TDRKH	ENTPD1-AS1
chr1	151670000	151800000	NM_001083965	TDRKH	CC2D2B
chr1	151670000	151800000	NM_001083964	TDRKH	CCNJ
chr1	151670000	151800000	NM_001004432	LINGO4	MIR3157
chr1	151670000	151800000	NM_001001523	RORC	ARHGAP19-SLIT1
chr1	153690000	153800000	NM_023015	INTS3	SLIT1
chr1	153690000	153800000	NM_024330	SLC27A3	ARHGAP19
chr1	153690000	153800000	NM_001317929	SLC27A3	MMS19
chr1	153690000	153800000	NR_126565	LOC343052	ZDHHC16
chr1	153690000	153800000	NM_020699	GATAD2B	PGAM1
chr1	153900000	154000000	NM_001271959	SLC39A1	EXOSC1
chr1	153900000	154000000	NM_001271960	SLC39A1	ZFYVE27
chr1	153900000	154000000	NM_181715	CRTC2	SFRP5
chr1	153900000	154000000	NM_014856	DENND4B	LINC00866
chr1	153900000	154000000	NM_001271958	SLC39A1	R3HCC1L
chr1	153900000	154000000	NM_001271957	SLC39A1	LOXL4
chr1	153900000	154000000	NM_130898	CREB3L4	PAX2
chr1	153900000	154000000	NM_001271961	SLC39A1	KAZALD1
chr1	153900000	154000000	NR_045658	CREB3L4	TLX1
chr1	153900000	154000000	NM_014437	SLC39A1	TLX1NB
chr1	153900000	154000000	NR_106795	MIR6737	LINC01514
chr1	153900000	154000000	NM_001272038	RAB13	LBX1-AS1
chr1	153900000	154000000	NM_006694	JTB	LBX1
chr1	153900000	154000000	NM_001255980	CREB3L4	SUFU
chr1	153900000	154000000	NM_001255978	CREB3L4	PSD
chr1	153900000	154000000	NM_001255979	CREB3L4	GBF1
chr1	153900000	154000000	NM_001255981	CREB3L4	NFKB2
chr1	153900000	154000000	NR_073553	RAB13	FBXL15
chr1	153900000	154000000	NM_207308	NUP210L	RPARP-AS1
chr1	153900000	154000000	NM_002870	RAB13	MIR146B
chr1	153900000	154000000	NM_001030	RPS27	CUEDC2
chr1	153900000	154000000	NM_001159484	NUP210L	MFSD13A
chr1	154430000	154520000	NM_000565	IL6R	C10orf95
chr1	154430000	154520000	NM_181359	IL6R	ACTR1A
chr1	154430000	154520000	NM_001098475	TDRD10	SH3PXD2A-AS1
chr1	154430000	154520000	NM_001010846	SHE	SH3PXD2A
chr1	154430000	154520000	NM_182499	TDRD10	NEURL1
chr1	154430000	154520000	NR_135169	SHE	STN1
chr1	154560000	154640000	NM_001193495	ADAR	SORCS3
chr1	154560000	154640000	NM_015840	ADAR	LINC02627
chr1	154560000	154640000	NM_001111	ADAR	SMC3
chr1	154560000	154640000	NM_015841	ADAR	CCDC186
chr1	154560000	154640000	NM_001025107	ADAR	VWA2
chr1	154740000	154870000	NM_002249	KCNN3	MIR2110
chr1	154740000	154870000	NM_001204087	KCNN3	TDRD1
chr1	154740000	154870000	NM_170782	KCNN3	AFAP1L2
chr1	155130000	155310000	NM_001204295	MUC1	SHTN1
chr1	155130000	155310000	NM_001018017	MUC1	ENO4
chr1	155130000	155310000	NM_001204288	MUC1	VAX1
chr1	155130000	155310000	NM_001204286	MUC1	MIR3663
chr1	155130000	155310000	NM_001256599	TRIM46	MIR3663HG
chr1	155130000	155310000	NM_001282378	TRIM46	CACUL1
chr1	155130000	155310000	NM_001282379	TRIM46	PRLHR
chr1	155130000	155310000	NR_046327	TRIM46	DENND10
chr1	155130000	155310000	NM_025058	TRIM46	NANOS1
chr1	155130000	155310000	NM_173852	KRTCAP2	SNORA19
chr1	155130000	155310000	NM_001256600	TRIM46	EIF3A
chr1	155130000	155310000	NR_104150	TRIM46	SFXN4
chr1	155130000	155310000	NM_002456	MUC1	DENND10P1
chr1	155130000	155310000	NR_046329	TRIM46	PRDX3
chr1	155130000	155310000	NM_001256601	TRIM46	GRK5
chr1	155130000	155310000	NM_001204291	MUC1	RGS10
chr1	155130000	155310000	NM_001204290	MUC1	MCMBP
chr1	155130000	155310000	NM_001044390	MUC1	SEC23IP
chr1	155130000	155310000	NM_001204287	MUC1	MIR4682
chr1	155130000	155310000	NM_001204296	MUC1	FGFR2
chr1	155130000	155310000	NM_001018016	MUC1	NSMCE4A
chr1	155130000	155310000	NM_001044393	MUC1	ATE1
chr1	155130000	155310000	NM_001044392	MUC1	ATE1-AS1
chr1	155130000	155310000	NM_001044391	MUC1	TACC2
chr1	155130000	155310000	NM_001204294	MUC1	FAM24B-CUZD1
chr1	155130000	155310000	NM_001204285	MUC1	DMBT1P1
chr1	155130000	155310000	NM_001204293	MUC1	CUZD1
chr1	155130000	155310000	NM_001204297	MUC1	LOC399815
chr1	155130000	155310000	NR_073074	HCN3	FAM24B
chr1	155130000	155310000	NM_001204292	MUC1	GPR26
chr1	155130000	155310000	NM_001252607	THBS3	CHST15
chr1	155130000	155310000	NR_030281	MIR92B	LHPP
chr1	155130000	155310000	NM_001204289	MUC1	FAM53B
chr1	155130000	155310000	NR_045553	THBS3	FAM53B-AS1
chr1	155130000	155310000	NM_001252608	THBS3	ABRAXAS2
chr1	155130000	155310000	NM_003993	CLK2	DOCK1
chr1	155130000	155310000	NM_001171811	GBA	LINC01163
chr1	155130000	155310000	NM_000157	GBA	TCERG1L
chr1	155130000	155310000	NR_002188	GBAP1	LINC01164
chr1	155130000	155310000	NM_007112	THBS3	STK32C
chr1	155130000	155310000	NM_002455	MTX1	JAKMIP3
chr1	155130000	155310000	NM_198883	MTX1	BNIP3
chr1	155130000	155310000	NM_001005741	GBA	DPYSL4
chr1	155130000	155310000	NM_001171812	GBA	PWWP2B
chr1	155130000	155310000	NM_001005742	GBA	LRRC27
chr1	155130000	155310000	NM_001267608	FAM189B	INPP5A
chr1	155130000	155310000	NM_006589	FAM189B	ADGRA1-AS1
chr1	155130000	155310000	NM_198264	FAM189B	ADGRA1
chr1	155130000	155310000	NM_001294338	CLK2	KNDC1
chr1	155130000	155310000	NM_052837	SCAMP3	SIRT3
chr1	155130000	155310000	NM_005698	SCAMP3	NLRP6
chr1	155130000	155310000	NM_001294339	CLK2	PSMD13
chr1	155130000	155310000	NM_020897	HCN3	PGGHG
chr1	155130000	155310000	NR_103478	RUSC1	ANO9
chr1	155130000	155310000	NM_001105205	RUSC1	PKP3
chr1	155130000	155310000	NM_014328	RUSC1	SIGIRR
chr1	155130000	155310000	NM_001039517	-	PTDSS2
chr1	155130000	155310000	NM_001242825	FDPS	CDHR5
chr1	155130000	155310000	NM_002004	FDPS	SCT
chr1	155130000	155310000	NM_000298	PKLR	DEAF1
chr1	155130000	155310000	NM_181871	PKLR	DRD4
chr1	155130000	155310000	NM_001242824	FDPS	GATD1
chr1	155130000	155310000	NM_001135822	FDPS	TALDO1
chr1	155130000	155310000	NM_001135821	FDPS	TSPAN4
chr1	155130000	155310000	NM_001105204	RUSC1	CEND1
chr1	155130000	155310000	NM_001105203	RUSC1	LOC171391
chr1	155130000	155310000	NM_001278228	RUSC1	SNORA52
chr1	155130000	155310000	NM_001278229	RUSC1	RPLP2
chr1	155130000	155310000	NM_001278227	RUSC1	PIDD1
chr1	155130000	155310000	NM_001278230	RUSC1	SLC25A22
chr1	155130000	155310000	NM_018489	ASH1L	PANO1
chr1	155700000	155750000	NM_001199850	DAP3	CD151
chr1	155700000	155750000	NM_001199849	DAP3	CRACR2B
chr1	155700000	155750000	NM_001199851	DAP3	PNPLA2
chr1	155700000	155750000	NM_001282861	GON4L	POLR2L
chr1	155700000	155750000	NM_001282860	GON4L	CHID1
chr1	155700000	155750000	NM_004632	DAP3	AP2A2
chr1	155700000	155750000	NM_033657	DAP3	MUC6
chr1	155700000	155750000	NM_001282858	GON4L	TOLLIP
chr1	155700000	155750000	NM_001282856	GON4L	MUC5B
chr1	155700000	155750000	NR_024117	MSTO2P	MUC5AC
chr1	155700000	155750000	NM_032292	GON4L	MIR6744
chr1	156150000	156200000	NM_001199661	PMF1-BGLAP	TOLLIP-AS1
chr1	156150000	156200000	NR_104411	SLC25A44	BRSK2
chr1	156150000	156200000	NR_104408	SLC25A44	MOB2
chr1	156150000	156200000	NM_014655	SLC25A44	IGF2
chr1	156150000	156200000	NM_001199664	PMF1-BGLAP	INS-IGF2
chr1	156150000	156200000	NM_001286184	SLC25A44	INS
chr1	156150000	156200000	NR_104412	SLC25A44	IGF2-AS
chr1	156150000	156200000	NM_001199654	PMF1	MIR483
chr1	156150000	156200000	NM_001199653	PMF1	TH
chr1	156150000	156200000	NM_001199663	PMF1-BGLAP	MIR4686
chr1	156150000	156200000	NM_001199662	PMF1-BGLAP	TSSC4
chr1	156150000	156200000	NM_007221	PMF1	ASCL2
chr1	156360000	156520000	NM_001320454	C1orf61	CD81-AS1
chr1	156360000	156520000	NM_001320453	C1orf61	C11orf21
chr1	156360000	156520000	NM_006365	C1orf61	TSPAN32
chr1	156360000	156520000	NR_135263	C1orf61	CD81
chr1	156360000	156520000	NM_001320455	C1orf61	TRPM5
chr1	156360000	156520000	NR_135265	C1orf61	CARS1
chr1	156360000	156520000	NR_135268	C1orf61	NAP1L4
chr1	156360000	156520000	NR_135261	C1orf61	SNORA54
chr1	156360000	156520000	NR_135260	C1orf61	OSBPL5
chr1	156360000	156520000	NR_135266	C1orf61	STIM1
chr1	156360000	156520000	NR_135267	C1orf61	APBB1
chr1	156360000	156520000	NR_135264	C1orf61	SMPD1
chr1	156360000	156520000	NR_135262	C1orf61	HPX
chr1	156360000	156520000	NM_001271629	MEF2D	TRIM3
chr1	156360000	156520000	NR_029691	MIR9-1	RIC3
chr1	156360000	156520000	NM_005920	MEF2D	TUB
chr1	156360000	156520000	NM_178229	IQGAP3	TUB-AS1
chr1	160990000	161140000	NM_001113207	TSTD1	WEE1
chr1	160990000	161140000	NM_001113206	TSTD1	ZNF143
chr1	160990000	161140000	NM_016946	F11R	SWAP70
chr1	160990000	161140000	NM_001113205	TSTD1	MTRNR2L8
chr1	160990000	161140000	NM_001122764	PPOX	AMPD3
chr1	160990000	161140000	NM_207005	USF1	CAND1.11
chr1	160990000	161140000	NM_001276373	USF1	MIR4485
chr1	160990000	161140000	NM_007122	USF1	MICAL2
chr1	160990000	161140000	NM_001287600	ARHGAP30	MIR6124
chr1	160990000	161140000	NM_181720	ARHGAP30	MICALCL
chr1	160990000	161140000	NM_001185093	NIT1	FAR1
chr1	160990000	161140000	NM_001025598	ARHGAP30	SPON1
chr1	160990000	161140000	NM_001287602	ARHGAP30	RRAS2
chr1	160990000	161140000	NM_152366	KLHDC9	PDE3B
chr1	160990000	161140000	NM_030916	NECTIN4	PSMA1
chr1	160990000	161140000	NR_033386	KLHDC9	PLEKHA7
chr1	160990000	161140000	NR_033385	KLHDC9	SERGEF
chr1	160990000	161140000	NM_012394	PFDN2	KCNC1
chr1	160990000	161140000	NM_001007255	KLHDC9	MYOD1
chr1	160990000	161140000	NM_001185092	NIT1	LINC02729
chr1	160990000	161140000	NM_005600	NIT1	NAV2
chr1	160990000	161140000	NM_001014443	USP21	PRMT3
chr1	160990000	161140000	NM_016406	UFC1	NELL1
chr1	160990000	161140000	NM_001185094	NIT1	SLC17A6
chr1	160990000	161140000	NM_032998	DEDD	MUC15
chr1	160990000	161140000	NM_001039712	DEDD	ANO3
chr1	160990000	161140000	NM_001039711	DEDD	BDNF
chr1	160990000	161140000	NM_012475	USP21	BDNF-AS
chr1	160990000	161140000	NM_001319848	USP21	LINC00678
chr1	160990000	161140000	NM_000309	PPOX	CD44
chr1	161160000	161230000	NM_004106	FCER1G	SLC1A2
chr1	161160000	161230000	NM_005099	ADAMTS4	LDLRAD3
chr1	161160000	161230000	NM_004550	NDUFS2	PRR5L
chr1	161160000	161230000	NM_001320336	ADAMTS4	HSD17B12
chr1	161160000	161230000	NM_001166159	NDUFS2	ALX4
chr1	161160000	161230000	NM_001077475	NR1I3	LINC02716
chr1	161160000	161230000	NM_001286374	TOMM40L	SLC35C1
chr1	161160000	161230000	NM_001643	APOA2	MAPK8IP1
chr1	161160000	161230000	NM_001286373	TOMM40L	CRY2
chr1	161160000	161230000	NM_001077470	NR1I3	PEX16
chr1	161160000	161230000	NM_001077480	NR1I3	C11orf94
chr1	161160000	161230000	NM_001077478	NR1I3	PHF21A
chr1	161160000	161230000	NM_032174	TOMM40L	LARGE2
chr1	161160000	161230000	NR_049819	MIR5187	MIR4688
chr1	161160000	161230000	NM_001077476	NR1I3	DGKZ
chr1	161160000	161230000	NM_001077477	NR1I3	AMBRA1
chr1	161160000	161230000	NM_005122	NR1I3	MDK
chr1	161160000	161230000	NM_001077481	NR1I3	CHRM4
chr1	161160000	161230000	NM_001077482	NR1I3	MIR4487
chr1	161160000	161230000	NM_001077474	NR1I3	SPI1
chr1	161160000	161230000	NM_001077469	NR1I3	SLC39A13
chr1	161160000	161230000	NM_001077471	NR1I3	CELF1
chr1	161160000	161230000	NM_001077479	NR1I3	RAPSN
chr1	161160000	161230000	NM_001077473	NR1I3	PSMC3
chr1	161160000	161230000	NM_001077472	NR1I3	NUP160
chr1	161160000	161230000	NM_001102566	PCP4L1	OR4A47
chr1	161670000	161730000	NM_001184873	FCRLA	TMX2
chr1	161670000	161730000	NM_032738	FCRLA	MED19
chr1	161670000	161730000	NM_001184871	FCRLA	ZDHHC5
chr1	161670000	161730000	NM_001184870	FCRLA	CTNND1
chr1	161670000	161730000	NM_001184867	FCRLA	TMX2-CTNND1
chr1	161670000	161730000	NM_001184866	FCRLA	BTBD18
chr1	161670000	161730000	NM_001184872	FCRLA	SELENOH
chr1	161670000	161730000	NM_007240	DUSP12	OSBP
chr1	161670000	161730000	NM_001288830	FCRLB	OR4D9
chr1	161670000	161730000	NM_001288832	FCRLB	ZP1
chr1	161670000	161730000	NM_001002901	FCRLB	CCDC86
chr1	161670000	161730000	NM_001320241	FCRLB	PTGDR2
chr1	161670000	161730000	NM_001288829	FCRLB	PPP1R32
chr1	161670000	161730000	NM_001288831	FCRLB	TMEM138
chr1	161920000	162000000	NM_001297713	OLFML2B	CYB561A3
chr1	161920000	162000000	NM_007348	ATF6	TKFC
chr1	161920000	162000000	NM_015441	OLFML2B	DDB1
chr1	162700000	162790000	NM_001304513	HSD17B7	CPSF7
chr1	162700000	162790000	NM_006182	DDR2	TMEM216
chr1	162700000	162790000	NM_001014796	DDR2	SDHAF2
chr1	162700000	162790000	NM_001304512	HSD17B7	MYRF
chr1	162700000	162790000	NM_016371	HSD17B7	DAGLA
chr1	165830000	165890000	NM_012474	UCK2	FEN1
chr1	165830000	165890000	NR_037431	MIR3658	MYRF-AS1
chr1	168710000	168790000	NR_024160	LINC00626	TMEM258
chr1	171700000	171790000	NM_014955	EEF1AKNMT	MIR611
chr1	171700000	171790000	NM_003762	VAMP4	FADS1
chr1	171700000	171790000	NR_033704	VAMP4	FADS2
chr1	171700000	171790000	NM_001185127	VAMP4	MIR1908
chr1	171700000	171790000	NM_001007239	EEF1AKNMT	MIR6746
chr1	171700000	171790000	NM_015935	EEF1AKNMT	FADS3
chr1	173470000	173570000	NM_178527	SLC9C2	BEST1
chr1	175590000	175650000	NM_003285	TNR	RAB3IL1
chr1	176840000	176940000	NM_004319	ASTN1	GANAB
chr1	176840000	176940000	NM_001286164	ASTN1	HNRNPUL2-BSCL2
chr1	176840000	176940000	NM_207108	ASTN1	CSKMT
chr1	177110000	177290000	NM_004319	ASTN1	LBHD1
chr1	177110000	177290000	NM_001286164	ASTN1	C11orf98
chr1	177110000	177290000	NM_021165	BRINP2	INTS5
chr1	177110000	177290000	NM_207108	ASTN1	SNORA57
chr1	179340000	179410000	NM_144696	AXDND1	UBXN1
chr1	179340000	179410000	NR_073544	AXDND1	UQCC3
chr1	179430000	179540000	NM_144696	AXDND1	LRRN4CL
chr1	179430000	179540000	NR_073544	AXDND1	BSCL2
chr1	179430000	179540000	NM_014625	NPHS2	OTUB1
chr1	179430000	179540000	NM_001297575	NPHS2	MARK2
chr1	182010000	182100000	NM_001009992	ZNF648	COX8A
chr1	182280000	182430000	NM_172000	TEDDM1	RCOR2
chr1	182280000	182430000	NM_001033044	GLUL	NAA40
chr1	182280000	182430000	NR_104175	LINC01344	FLRT1
chr1	182280000	182430000	NM_002065	GLUL	MACROD1
chr1	182280000	182430000	NM_001033056	GLUL	STIP1
chr1	182280000	182430000	NR_034131	LINC00272	FERMT3
chr1	182280000	182430000	NM_001137669	RGSL1	KCNK4
chr1	196300000	196410000	NM_001287820	KCNT2	GPR137
chr1	196300000	196410000	NM_198503	KCNT2	BAD
chr1	196300000	196410000	NM_001287819	KCNT2	RPS6KA4
chr1	200990000	201050000	NM_017596	KIF21B	CATSPERZ
chr1	200990000	201050000	NM_001252102	KIF21B	KCNK4-TEX40
chr1	200990000	201050000	NM_000069	CACNA1S	MIR7155
chr1	200990000	201050000	NM_001252100	KIF21B	TRMT112
chr1	200990000	201050000	NM_001252103	KIF21B	ESRRA
chr1	201080000	201160000	NM_001288568	TMEM9	PRDX5
chr1	201080000	201160000	NM_001270601	ASCL5	CCDC88B
chr1	201080000	201160000	NM_000069	CACNA1S	SLC22A11
chr1	201080000	201160000	NM_001288565	TMEM9	MIR1237
chr1	201080000	201160000	NR_109921	TMEM9	LINC02724
chr1	201080000	201160000	NR_109920	TMEM9	SLC22A12
chr1	201080000	201160000	NM_001288564	TMEM9	SLC22A20P
chr1	201080000	201160000	NM_016456	TMEM9	CAPN1
chr1	201080000	201160000	NM_001288571	TMEM9	SPDYC
chr1	201080000	201160000	NM_001288567	TMEM9	SYVN1
chr1	201080000	201160000	NM_001288566	TMEM9	MALAT1
chr1	201080000	201160000	NM_001288570	TMEM9	TIGD3
chr1	201080000	201160000	NM_001288569	TMEM9	DPF2
chr1	201080000	201160000	NM_001164586	IGFN1	SLC25A45
chr1	201850000	202130000	NM_018085	IPO9	NEAT1
chr1	201850000	202130000	NR_037664	PTPN7	FRMD8
chr1	201850000	202130000	NR_030775	SHISA4	MIR612
chr1	201850000	202130000	NM_001114309	ELF3	LTBP3
chr1	201850000	202130000	NM_006335	TIMM17A	SCYL1
chr1	201850000	202130000	NM_012134	LMOD1	ZNRD2
chr1	201850000	202130000	NM_198149	SHISA4	SSSCA1-AS1
chr1	201850000	202130000	NM_020216	RNPEP	KCNK7
chr1	201850000	202130000	NM_001319183	RNPEP	FAM89B
chr1	201850000	202130000	NM_001319184	RNPEP	EHBP1L1
chr1	201850000	202130000	NR_106798	MIR6740	RELA
chr1	201850000	202130000	NM_001319182	RNPEP	SIPA1
chr1	201850000	202130000	NM_001256129	ARL8A	PCNX3
chr1	201850000	202130000	NM_004433	ELF3	MAP3K11
chr1	201850000	202130000	NM_138795	ARL8A	MIR4690
chr1	201850000	202130000	NM_004767	GPR37L1	MIR4489
chr1	201850000	202130000	NR_037663	PTPN7	DRAP1
chr1	201850000	202130000	NM_001199797	PTPN7	FOSL1
chr1	201850000	202130000	NM_002832	PTPN7	FIBP
chr1	201850000	202130000	NM_080588	PTPN7	EFEMP2
chr1	202240000	202320000	NM_001167857	PPP1R12B	MUS81
chr1	202240000	202320000	NM_001017403	LGR6	SNX32
chr1	202240000	202320000	NM_021636	LGR6	CFL1
chr1	202240000	202320000	NM_001017404	LGR6	CTSW
chr1	202240000	202320000	NM_001310326	UBE2T	CCDC85B
chr1	202240000	202320000	NM_014176	UBE2T	C11orf68
chr1	202240000	202320000	NM_002481	PPP1R12B	SART1
chr1	202240000	202320000	NM_001167858	PPP1R12B	TSGA10IP
chr1	202730000	203050000	NM_002871	RABIF	BRMS1
chr1	202730000	203050000	NR_046326	PCAT6	RIN1
chr1	202730000	203050000	NR_046325	PCAT6	B4GAT1
chr1	202730000	203050000	NM_006618	KDM5B	SLC29A2
chr1	202730000	203050000	NM_001314042	KDM5B	ZDHHC24
chr1	202730000	203050000	NR_002929	LOC148709	BBS1
chr1	202730000	203050000	NR_038135	MGAT4EP	PELI3
chr1	202730000	203050000	NM_001079809	TMEM183B	MRPL11
chr1	202730000	203050000	NM_001303109	KLHL12	NPAS4
chr1	202730000	203050000	NM_001303051	KLHL12	DPP3
chr1	202730000	203050000	NM_015999	ADIPOR1	LOC101928069
chr1	202730000	203050000	NM_021633	KLHL12	RBM14
chr1	202730000	203050000	NM_001290629	ADIPOR1	CTSF
chr1	202730000	203050000	NM_001290553	ADIPOR1	ACTN3
chr1	202730000	203050000	NM_001290557	ADIPOR1	CCS
chr1	202730000	203050000	NM_138391	TMEM183A	CCDC87
chr1	202730000	203050000	NM_016243	CYB5R1	RBM14-RBM4
chr1	202730000	203050000	NR_036557	LOC100506747	RCE1
chr1	202730000	203050000	NM_001304332	PPFIA4	C11orf80
chr1	202730000	203050000	NM_001304331	PPFIA4	PC
chr1	203700000	203880000	NM_001001396	ATP2B4	SYT12
chr1	203700000	203880000	NM_001684	ATP2B4	MIR3163
chr1	203700000	203880000	NR_046213	LINC00260	LRFN4
chr1	203700000	203880000	NM_001304464	SNRPE	C11orf86
chr1	203700000	203880000	NM_017773	LAX1	MIR6860
chr1	203700000	203880000	NM_001136190	LAX1	RHOD
chr1	203700000	203880000	NM_001282878	LAX1	LOC100130987
chr1	203700000	203880000	NR_130746	SNRPE	PTPRCAP
chr1	203700000	203880000	NM_001319238	ZC3H11A	PPP1CA
chr1	203700000	203880000	NM_001319239	ZC3H11A	RAD9A
chr1	203700000	203880000	NM_014827	ZC3H11A	CLCF1
chr1	203700000	203880000	NM_001174108	ZBED6	POLD4
chr1	203700000	203880000	NM_003094	SNRPE	CARNS1
chr1	204200000	204280000	NM_014935	PLEKHA6	TBC1D10C
chr1	204600000	204660000	NM_201630	LRRN2	RPS6KB2
chr1	204600000	204660000	NM_006338	LRRN2	AIP
chr1	205410000	205610000	NR_103783	BLACAT1	CORO1B
chr1	205410000	205610000	NR_027086	MFSD4A-AS1	CABP4
chr1	205410000	205610000	NM_212502	CDK18	GPR152
chr1	205410000	205610000	NR_029893	MIR135B	TMEM134
chr1	205410000	205610000	NM_212503	CDK18	MIR6752
chr1	205410000	205610000	NM_002596	CDK18	PITPNM1
chr1	205410000	205610000	NM_021795	ELK4	CABP2
chr1	205410000	205610000	NM_181644	MFSD4A	CDK2AP2
chr1	205410000	205610000	NM_001973	ELK4	LRP5
chr1	206170000	206240000	NM_000707	AVPR1B	MRGPRD
chr1	206170000	206240000	NM_001007544	RHEX	IGHMBP2
chr1	210380000	210470000	NM_019605	SERTAD4	MIR3164
chr1	210380000	210470000	NR_024337	SERTAD4-AS1	TPCN2
chr1	210740000	210830000	NM_001170588	HHAT	LOC338694
chr1	210740000	210830000	NM_018194	HHAT	LOC102724265
chr1	210740000	210830000	NM_001122834	HHAT	SHANK2
chr1	210740000	210830000	NM_001170564	HHAT	NADSYN1
chr1	210740000	210830000	NM_001170580	HHAT	DHCR7
chr1	210740000	210830000	NM_001170587	HHAT	MIR6754
chr1	212520000	212600000	NM_006243	PPP2R5A	LRTOMT
chr1	212520000	212600000	NM_001198862	PACC1	RNF121
chr1	212520000	212600000	NR_004389	SNORA16B	IL18BP
chr1	212520000	212600000	NM_001199756	PPP2R5A	LOC100128494
chr1	212520000	212600000	NM_018252	PACC1	NUMA1
chr1	212900000	213030000	NM_001297739	NSL1	MIR3165
chr1	212900000	213030000	NM_015471	NSL1	LAMTOR1
chr1	212900000	213030000	NM_001297737	NSL1	CLPB
chr1	212900000	213030000	NM_001042553	TATDN3	ARAP1
chr1	212900000	213030000	NM_001146171	TATDN3	STARD10
chr1	212900000	213030000	NM_001297736	NSL1	FCHSD2
chr1	212900000	213030000	NM_001042549	NSL1	ATG16L2
chr1	212900000	213030000	NM_001042552	TATDN3	MIR4692
chr1	212900000	213030000	NR_027285	FLVCR1-DT	P2RY6
chr1	212900000	213030000	NM_001146170	TATDN3	ARHGEF17
chr1	212900000	213030000	NM_001146169	TATDN3	RELT
chr1	212900000	213030000	NM_001024601	SPATA45	NEU3
chr1	212900000	213030000	NR_027286	FLVCR1-DT	XRRA1
chr1	213940000	214020000	NR_037850	PROX1-AS1	SPCS2
chr1	214710000	214790000	NM_005401	PTPN14	SERPINH1
chr1	214710000	214790000	NM_016343	CENPF	GDPD5
chr1	221960000	222090000	NR_125989	LINC01655	MAP6
chr1	226380000	226560000	NM_001270410	LIN9	USP35
chr1	226380000	226560000	NM_001270409	LIN9	GAB2
chr1	226380000	226560000	NM_173083	LIN9	EED
chr1	226380000	226560000	NM_031944	MIXL1	MIR6755
chr1	226380000	226560000	NM_001282402	MIXL1	GRM5
chr1	226380000	226560000	NM_001618	PARP1	PANX1
chr1	227070000	227190000	NM_014826	CDC42BPA	HEPHL1
chr1	227070000	227190000	NM_020247	COQ8A	SESN3
chr1	227070000	227190000	NM_000447	PSEN2	LOC100129203
chr1	227070000	227190000	NM_012486	PSEN2	CARD16
chr1	227070000	227190000	NM_003607	CDC42BPA	CASP1
chr1	227770000	227940000	NM_053052	SNAP47	CASP4
chr1	227770000	227940000	NR_024486	SNAP47	CASP5
chr1	227770000	227940000	NR_024485	SNAP47	CASP1P2
chr1	227770000	227940000	NM_178549	ZNF678	RDX
chr1	227770000	227940000	NR_033184	-	ZC3H12C
chr1	227770000	227940000	NR_102302	ZNF678	BTG4
chr1	227770000	227940000	NR_036753	ZNF847P	SIK2
chr1	227770000	227940000	NM_023007	JMJD4	MIR34B
chr1	227770000	227940000	NM_001161465	JMJD4	MIR34C
chr1	228330000	228430000	NM_001098623	OBSCN	LAYN
chr1	228330000	228430000	NR_073154	OBSCN-AS1	C11orf88
chr1	228330000	228430000	NM_001159391	GUK1	PPP2R1B
chr1	228330000	228430000	NM_001242840	GUK1	DIXDC1
chr1	228330000	228430000	NM_001242839	GUK1	DLAT
chr1	228330000	228430000	NM_001159390	GUK1	NCAM1
chr1	228330000	228430000	NM_000858	GUK1	DRD2
chr1	228330000	228430000	NR_073155	OBSCN-AS1	USP28
chr1	228330000	228430000	NR_103540	IBA57-DT	ZBTB16
chr1	228330000	228430000	NM_020435	GJC2	HTR3A
chr1	228330000	228430000	NR_103539	IBA57-DT	HTR3B
chr1	228330000	228430000	NM_001010867	IBA57	NNMT
chr1	228330000	228430000	NM_001310327	IBA57	NXPE4
chr1	228330000	228430000	NM_052843	OBSCN	LINC00900
chr1	228330000	228430000	NM_001271223	OBSCN	CEP164
chr1	228650000	228750000	NM_001287262	BTNL10	DSCAML1
chr1	228650000	228750000	NM_001010858	RNF187	TMPRSS13
chr1	228650000	228750000	NR_106988	-	IL10RA
chr1	228650000	228750000	NR_106988	-	NECTIN1
chr1	229450000	229540000	NM_145257	CCSAP	TRIM29
chr1	229790000	229840000	NM_014777	URB2	GRIK4
chr1	229790000	229840000	NM_001314021	URB2	LOC101929227
chr1	230940000	231030000	NM_001136495	C1orf198	LOC105369532
chr1	230940000	231030000	NM_032800	C1orf198	LOC101929208
chr1	230940000	231030000	NR_110681	LOC101927604	ZNF202
chr1	230940000	231030000	NM_001136494	C1orf198	OR6X1
chr1	234020000	234130000	NM_173508	SLC35F3	OR6M1
chr1	234640000	234750000	NM_001077397	IRF2BP2	CDON
chr1	234640000	234750000	NR_038426	LINC01354	TIRAP
chr1	234640000	234750000	NM_182972	IRF2BP2	FOXRED1
chr1	236290000	236370000	NM_003272	GPR137B	FAM118B
chr1	237410000	237470000	NM_001035	RYR2	RPUSD4
chr1	240670000	240840000	NR_128706	-	SRPRA
chr1	240670000	240840000	NM_022469	GREM2	GSEC
chr1	241280000	241360000	NM_001282775	RGS7	DCPS
chr1	241280000	241360000	NM_002924	RGS7	KIRREL3
chr1	241280000	241360000	NM_001282773	RGS7	APLP2
chr1	241280000	241360000	NM_001282778	RGS7	ST14
chr1	241280000	241360000	NR_036069	MIR3123	OPCML
chr1	241880000	241950000	NM_144625	WDR64	SLC6A12
chr1	242090000	242180000	NM_001290693	BECN2	IQSEC3
chr1	242090000	242180000	NM_001004343	MAP1LC3C	LOC574538
chr1	242350000	242440000	NM_001195812	PLD5	NINJ2
chr1	242350000	242440000	NM_001195811	PLD5	B4GALNT3
chr1	242350000	242440000	NM_152666	PLD5	NINJ2-AS1
chr1	242350000	242440000	NM_001320272	PLD5	LOC105369595
chr1	245300000	245520000	NM_018012	KIF26B	FBXL14
chr1	245700000	245790000	NM_018012	KIF26B	MIR3649
chr1	247060000	247150000	NM_020394	ZNF695	WNT5B
chr1	247060000	247150000	NR_037892	ZNF695	CACNA1C
chr1	247060000	247150000	NM_015446	AHCTF1	CACNA1C-AS4
chr1	247060000	247150000	NR_037894	ZNF670-ZNF695	TSPAN9
chr1	247060000	247150000	NM_001204221	ZNF695	KCNA5
chr1	247860000	247960000	NM_012353	OR1C1	CHD4
chr1	247860000	247960000	NM_001005286	OR6F1	LPAR5
chr1	248370000	248460000	NM_001004692	OR2T12	ACRBP
chr1	248370000	248460000	NM_001004695	OR2T33	C1R
chr1	248370000	248460000	NM_017504	OR2M4	C1S
chr10	350000	550000	NM_014974	DIP2C	LPCAT3
chr10	600000	700000	NM_014974	DIP2C	C1RL
chr10	600000	700000	NR_027152	-	C1RL-AS1
chr10	600000	700000	NR_027151	-	RBP5
chr10	600000	700000	NR_049884	MIR5699	CLSTN3
chr10	830000	1000000	NR_120629	LOC101927762	OLR1
chr10	830000	1000000	NM_015155	LARP4B	TMEM52B
chr10	1560000	1630000	NM_018702	ADARB2	GABARAPL1
chr10	1560000	1630000	NR_033387	ADARB2-AS1	RERG
chr10	3190000	3260000	NR_038284	PITRM1-AS1	LINC01489
chr10	3190000	3260000	NM_014889	PITRM1	PDE6H
chr10	3190000	3260000	NM_001242307	PITRM1	CASC1
chr10	3190000	3260000	NM_001242309	PITRM1	ETFRF1
chr10	3860000	3980000	NR_134490	LINC02639	KRAS
chr10	4190000	4350000	NR_108040	LINC00702	FGD4
chr10	4360000	4480000	NR_108054	LINC00703	BICD1
chr10	4360000	4480000	NR_108056	LINC00703	CNTN1
chr10	4360000	4480000	NR_108055	LINC00703	PDZRN4
chr10	6480000	6540000	NM_001242413	PRKCQ	ANO6
chr10	6480000	6540000	NM_006257	PRKCQ	SLC38A1
chr10	6480000	6540000	NM_001282645	PRKCQ	DDX23
chr10	6480000	6540000	NM_001282644	PRKCQ	CACNB3
chr10	8030000	8140000	NR_104330	GATA3-AS1	ADCY6-DT
chr10	8030000	8140000	NR_024256	GATA3-AS1	ADCY6
chr10	8030000	8140000	NM_031923	TAF3	MIR4701
chr10	8030000	8140000	NR_104329	GATA3-AS1	RND1
chr10	8030000	8140000	NR_104328	GATA3-AS1	WNT10B
chr10	8030000	8140000	NM_001002295	GATA3	ARF3
chr10	8030000	8140000	NR_104336	GATA3-AS1	TUBA1B
chr10	8030000	8140000	NR_104327	GATA3-AS1	RHEBL1
chr10	8030000	8140000	NM_002051	GATA3	PRKAG1
chr10	12250000	12340000	NM_006023	CDC123	DDN
chr10	13240000	13410000	NM_001303119	UCMA	WNT1
chr10	13240000	13410000	NM_001303118	UCMA	KMT2D
chr10	13240000	13410000	NM_182751	MCM10	DHH
chr10	13240000	13410000	NM_018518	MCM10	LMBR1L
chr10	13240000	13410000	NR_125730	RNU6-2	LARP4
chr10	13240000	13410000	NM_001195602	SEPHS1	SNORD133
chr10	13240000	13410000	NM_012247	SEPHS1	DAZAP2
chr10	13240000	13410000	NM_001037537	PHYH	POU6F1
chr10	13240000	13410000	NM_145314	UCMA	TFCP2
chr10	13240000	13410000	NM_006214	PHYH	SMAGP
chr10	13240000	13410000	NM_001195604	SEPHS1	BIN2
chr10	14940000	15070000	NM_001193427	SUV39H2	RARG
chr10	14940000	15070000	NM_001193425	SUV39H2	ITGB7
chr10	14940000	15070000	NR_034181	SUV39H2	CSAD
chr10	14940000	15070000	NM_001193424	SUV39H2	ZNF740
chr10	14940000	15070000	NM_001193426	SUV39H2	ESPL1
chr10	14940000	15070000	NM_024670	SUV39H2	MFSD5
chr10	14940000	15070000	NM_001033855	DCLRE1C	C12orf10
chr10	14940000	15070000	NM_001289077	DCLRE1C	PFDN5
chr10	14940000	15070000	NM_001289076	DCLRE1C	ATF7
chr10	14940000	15070000	NR_110297	DCLRE1C	PCBP2
chr10	14940000	15070000	NM_022487	DCLRE1C	AMHR2
chr10	14940000	15070000	NM_001289079	DCLRE1C	SP1
chr10	14940000	15070000	NM_001289078	DCLRE1C	PRR13
chr10	14940000	15070000	NM_001033858	DCLRE1C	TARBP2
chr10	14940000	15070000	NM_001033857	DCLRE1C	PCBP2-OT1
chr10	14940000	15070000	NM_001080836	MEIG1	MAP3K12
chr10	14940000	15070000	NR_134493	MEIG1	NPFF
chr10	21750000	21870000	NM_001195627	MLLT10	LOC100652999
chr10	21750000	21870000	NR_031736	MIR1915	ATP5MC2
chr10	21750000	21870000	NM_001010911	MIR1915HG	ITGA7
chr10	21750000	21870000	NM_001195628	MLLT10	BLOC1S1
chr10	21750000	21870000	NM_001195630	MLLT10	BLOC1S1-RDH5
chr10	21750000	21870000	NM_207371	SKIDA1	MMP19
chr10	21750000	21870000	NM_001195626	MLLT10	SARNP
chr10	21750000	21870000	NM_004641	MLLT10	GDF11
chr10	22010000	22070000	NM_001195626	MLLT10	RDH5
chr10	22010000	22070000	NM_004641	MLLT10	CD63
chr10	22010000	22070000	NM_022365	DNAJC1	DNAJC14
chr10	27800000	27950000	NM_001256410	RAB18	ORMDL2
chr10	27800000	27950000	NM_001256411	RAB18	TMEM198B
chr10	27800000	27950000	NM_021252	RAB18	PMEL
chr10	27800000	27950000	NM_001256415	RAB18	DGKA
chr10	27800000	27950000	NM_001256412	RAB18	IKZF4
chr10	27800000	27950000	NR_046172	RAB18	LOC105369781
chr10	28730000	28780000	NR_134496	LINC02652	SUOX
chr10	30630000	30700000	NM_018109	MTPAP	RAB5B
chr10	30630000	30700000	NR_106985	MIR7162	CDK2
chr10	30630000	30700000	NR_120609	GOLGA2P6	RPS26
chr10	31100000	31180000	NM_001143767	ZNF438	PTGES3
chr10	31100000	31180000	NM_001143766	ZNF438	SNORD59A
chr10	31100000	31180000	NM_182755	ZNF438	ATP5F1B
chr10	31100000	31180000	NM_001143771	ZNF438	BAZ2A
chr10	31100000	31180000	NR_026560	ZNF438	SNORD59B
chr10	31100000	31180000	NM_001143770	ZNF438	PRIM1
chr10	31100000	31180000	NM_001143769	ZNF438	NACA
chr10	31100000	31180000	NM_001143768	ZNF438	LRP1
chr10	34850000	34940000	NM_001184794	PARD3	SHMT2
chr10	34850000	34940000	NM_001184785	PARD3	MIR1228
chr10	34850000	34940000	NM_001184791	PARD3	NXPH4
chr10	34850000	34940000	NM_019619	PARD3	NDUFA4L2
chr10	34850000	34940000	NM_001184786	PARD3	TBC1D30
chr10	34850000	34940000	NM_001184790	PARD3	LINC02389
chr10	34850000	34940000	NM_001184788	PARD3	HMGA2
chr10	34850000	34940000	NM_001184787	PARD3	RPSAP52
chr10	34850000	34940000	NM_001184792	PARD3	MIR6074
chr10	34850000	34940000	NM_001184789	PARD3	HMGA2-AS1
chr10	34850000	34940000	NM_001184793	PARD3	GRIP1
chr10	35590000	35730000	NM_001282852	CCNY	MDM2
chr10	35590000	35730000	NM_181698	CCNY	SLC35E3
chr10	35590000	35730000	NM_001282853	CCNY	NUP107
chr10	35590000	35730000	NM_145012	CCNY	LOC100130075
chr10	35590000	35730000	NM_001282854	CCNY	CPSF6
chr10	35760000	35900000	NM_001282852	CCNY	MIR1279
chr10	35760000	35900000	NM_181698	CCNY	PPP1R12A
chr10	35760000	35900000	NM_001282853	CCNY	OTOGL
chr10	35760000	35900000	NM_145012	CCNY	MGAT4C
chr10	35760000	35900000	NM_001282854	CCNY	CRADD
chr10	35760000	35900000	NM_153368	GJD4	LOC105369911
chr10	37600000	37700000	NR_104061	LINC00993	HAL
chr10	43200000	43280000	NR_134498	LOC105378269	AMDHD1
chr10	43200000	43280000	NM_014753	BMS1	LTA4H
chr10	43270000	43350000	NM_014753	BMS1	MIR4303
chr10	43520000	43590000	NM_020630	RET	MIR4495
chr10	43520000	43590000	NM_020975	RET	LINC02453
chr10	43700000	43800000	NM_145313	RASGEF1A	SLC9A7P1
chr10	43700000	43800000	NM_001282862	RASGEF1A	ANKS1B
chr10	43820000	43880000	NM_001184963	FXYD4	GOLGA2P5
chr10	43820000	43880000	NM_173160	FXYD4	UHRF1BP1L
chr10	45480000	45590000	NM_032023	RASSF4	DEPDC4
chr10	45480000	45590000	NR_126421	C10orf25	ACTR6
chr10	45480000	45590000	NM_006963	ZNF22	MIR1827
chr10	45480000	45590000	NM_001039380	C10orf25	C12orf42
chr10	45920000	46000000	NM_001320861	ALOX5	BTBD11
chr10	45920000	46000000	NM_001320862	ALOX5	PWP1
chr10	45920000	46000000	NM_000698	ALOX5	ASCL4
chr10	45920000	46000000	NM_001256153	ALOX5	PRDM4
chr10	45920000	46000000	NM_001256154	ALOX5	LOC101929162
chr10	45920000	46000000	NM_001282866	MARCHF8	CMKLR1
chr10	45920000	46000000	NR_120674	LOC102724323	WSCD2
chr10	45920000	46000000	NM_145021	MARCHF8	ISCU
chr10	45920000	46000000	NM_001002266	MARCHF8	SART3
chr10	48430000	48520000	NM_004962	GDF10	FICD
chr10	49650000	49780000	NM_021226	ARHGAP22	SVOP
chr10	49650000	49780000	NM_001256025	ARHGAP22	USP30
chr10	49650000	49780000	NR_045675	ARHGAP22	USP30-AS1
chr10	49650000	49780000	NM_001256024	ARHGAP22	ALKBH2
chr10	49650000	49780000	NM_001256026	ARHGAP22	TRPV4
chr10	50090000	50160000	NM_020945	WDFY4	FAM222A
chr10	50090000	50160000	NM_001006939	LRRC18	FAM222A-AS1
chr10	50170000	50240000	NM_020945	WDFY4	IFT81
chr10	50170000	50240000	NR_036182	MIR4294	ANKRD13A
chr10	50170000	50240000	NM_001031746	VSTM4	C12orf76
chr10	56270000	56320000	NM_001142771	PCDH15	GPN3
chr10	56270000	56320000	NM_001142765	PCDH15	ARPC3
chr10	56270000	56320000	NM_001142764	PCDH15	ATP2A2
chr10	56270000	56320000	NM_001142768	PCDH15	ANAPC7
chr10	56270000	56320000	NM_001142767	PCDH15	FAM216A
chr10	56270000	56320000	NM_001142769	PCDH15	PPP1CC
chr10	56270000	56320000	NM_001142772	PCDH15	HVCN1
chr10	56270000	56320000	NM_001142770	PCDH15	MAPKAPK5
chr10	56270000	56320000	NM_001142773	PCDH15	TMEM116
chr10	56270000	56320000	NM_001142763	PCDH15	ADAM1A
chr10	56270000	56320000	NM_033056	PCDH15	TRAFD1
chr10	56270000	56320000	NM_001142766	PCDH15	NAA25
chr10	56270000	56320000	NR_134503	LOC105378311	HECTD4
chr10	56310000	56380000	NM_001142771	PCDH15	OAS1
chr10	56310000	56380000	NM_001142765	PCDH15	RPH3A
chr10	56310000	56380000	NM_001142764	PCDH15	OAS2
chr10	56310000	56380000	NM_001142768	PCDH15	OAS3
chr10	56310000	56380000	NM_001142767	PCDH15	DTX1
chr10	56310000	56380000	NM_001142769	PCDH15	RASAL1
chr10	56310000	56380000	NM_001142772	PCDH15	IQCD
chr10	56310000	56380000	NM_001142770	PCDH15	RITA1
chr10	56310000	56380000	NM_001142773	PCDH15	CFAP73
chr10	56310000	56380000	NM_001142763	PCDH15	MIR7106
chr10	56310000	56380000	NM_033056	PCDH15	DDX54
chr10	56310000	56380000	NM_001142766	PCDH15	TPCN1
chr10	56310000	56380000	NR_134503	LOC105378311	RBM19
chr10	60350000	60450000	NM_001080512	BICC1	RPLP0
chr10	69290000	69450000	NM_001127384	CTNNA3	GCN1
chr10	69290000	69450000	NM_013266	CTNNA3	PXN
chr10	69290000	69450000	NM_001291133	CTNNA3	PXN-AS1
chr10	70660000	70800000	NM_015634	KIFBP	HNF1A
chr10	70660000	70800000	NM_004728	DDX21	HNF1A-AS1
chr10	70660000	70800000	NM_024045	DDX50	C12orf43
chr10	70660000	70800000	NM_001256910	DDX21	OASL
chr10	70930000	71170000	NM_001301683	SUPV3L1	RNF34
chr10	70930000	71170000	NM_001035260	VPS26A	ANAPC5
chr10	70930000	71170000	NM_004896	VPS26A	MIR7107
chr10	70930000	71170000	NM_001318945	VPS26A	KDM2B
chr10	70930000	71170000	NM_001318946	VPS26A	MIR548AQ
chr10	70930000	71170000	NM_001318944	VPS26A	MORN3
chr10	70930000	71170000	NM_003171	SUPV3L1	ORAI1
chr10	70930000	71170000	NM_001057	TACR2	RHOF
chr10	70930000	71170000	NM_025130	HKDC1	TMEM120B
chr10	70930000	71170000	NR_120648	LOC101928994	LINC01089
chr10	70930000	71170000	NM_033497	HK1	KNTC1
chr10	70930000	71170000	NM_033500	HK1	DENR
chr10	70930000	71170000	NM_033498	HK1	HCAR3
chr10	70930000	71170000	NM_033496	HK1	HCAR2
chr10	70930000	71170000	NM_000188	HK1	HCAR1
chr10	71980000	72110000	NM_207119	LRRC20	CCDC62
chr10	71980000	72110000	NM_001278211	LRRC20	TMED2-DT
chr10	71980000	72110000	NM_018239	LRRC20	GTF2H3
chr10	71980000	72110000	NM_022146	NPFFR1	EIF2B1
chr10	71980000	72110000	NM_021129	PPA1	DDX55
chr10	71980000	72110000	NR_103468	LRRC20	TMED2
chr10	71980000	72110000	NR_103467	LRRC20	CCDC92
chr10	71980000	72110000	NM_018205	LRRC20	DNAH10
chr10	71980000	72110000	NM_001278214	LRRC20	ZNF664
chr10	71980000	72110000	NM_001278213	LRRC20	ZNF664-RFLNA
chr10	71980000	72110000	NM_001278212	LRRC20	NCOR2
chr10	72700000	72760000	NR_134313	LINC02622	TMEM132C
chr10	72700000	72760000	NR_134314	LINC02622	TMEM132D
chr10	73050000	73110000	NM_001244889	UNC5B	ADGRD1-AS1
chr10	73050000	73110000	NM_170744	UNC5B	ADGRD1
chr10	73050000	73110000	NR_033413	SLC29A3	SFSWAP
chr10	73050000	73110000	NM_001174098	SLC29A3	EP400
chr10	73050000	73110000	NM_018344	SLC29A3	SNORA49
chr10	73050000	73110000	NR_033414	SLC29A3	LOC100130238
chr10	73100000	73170000	NR_033413	SLC29A3	GALNT9
chr10	73100000	73170000	NM_001174098	SLC29A3	LOC101928416
chr10	73100000	73170000	NM_018344	SLC29A3	FBRSL1
chr10	73100000	73170000	NM_001171930	CDH23	GOLGA3
chr10	73100000	73170000	NM_052836	CDH23	CHFR
chr10	73100000	73170000	NM_022124	CDH23	ZNF268
chr10	73100000	73170000	NM_001171932	CDH23	ZNF10
chr10	73100000	73170000	NR_033414	SLC29A3	ANHX
chr10	73100000	73170000	NM_001171931	CDH23	MIR4499
chr10	73300000	73450000	NM_001171930	CDH23	CRYL1
chr10	73300000	73450000	NM_052836	CDH23	ZDHHC20
chr10	73300000	73450000	NM_022124	CDH23	MIPEPP3
chr10	73300000	73450000	NM_001171932	CDH23	SACS
chr10	73300000	73450000	NM_001171931	CDH23	SGCG
chr10	73460000	73600000	NM_001171934	CDH23	SACS-AS1
chr10	73460000	73600000	NR_106974	MIR7152	ATP8A2
chr10	73460000	73600000	NM_001171930	CDH23	URAD
chr10	73460000	73600000	NM_022124	CDH23	CDX2
chr10	73460000	73600000	NM_001171931	CDH23	ATP5F1EP2
chr10	73460000	73600000	NM_022153	VSIR	LINC00543
chr10	73460000	73600000	NM_001168390	C10orf105	FLT3
chr10	73460000	73600000	NM_001164375	C10orf105	LINC00426
chr10	73460000	73600000	NM_001171936	CDH23	HSPH1
chr10	73460000	73600000	NM_001171933	CDH23	B3GLCT
chr10	73460000	73600000	NM_001171935	CDH23	PDS5B
chr10	73460000	73600000	NM_002778	PSAP	STARD13
chr10	73460000	73600000	NM_001042466	PSAP	KL
chr10	73460000	73600000	NM_001042465	PSAP	SMAD9
chr10	74060000	74220000	NM_001002762	DNAJB12	RFXAP
chr10	74060000	74220000	NM_006077	MICU1	TRPC4
chr10	74060000	74220000	NM_001195519	MICU1	LHFPL6
chr10	74060000	74220000	NM_017626	DNAJB12	LINC00598
chr10	74060000	74220000	NM_001195518	MICU1	FOXO1
chr10	74850000	74980000	NM_015901	NUDT13	FAM216B
chr10	74850000	74980000	NM_001142596	P4HA1	LRCH1
chr10	74850000	74980000	NM_001017962	P4HA1	HTR2A
chr10	74850000	74980000	NM_001283019	NUDT13	ESD
chr10	74850000	74980000	NM_000917	P4HA1	HTR2A-AS1
chr10	74850000	74980000	NM_001142595	P4HA1	FNDC3A
chr10	74850000	74980000	NM_001283016	NUDT13	EBPL
chr10	74850000	74980000	NM_173348	FAM149B1	RCBTB1
chr10	74850000	74980000	NM_001135752	ECD	ARL11
chr10	74850000	74980000	NM_007265	ECD	DHRS12
chr10	74850000	74980000	NM_001283017	NUDT13	WDFY2
chr10	74850000	74980000	NM_001283015	NUDT13	CCDC70
chr10	74850000	74980000	NR_104264	NUDT13	PCDH17
chr10	74850000	74980000	NM_001283014	NUDT13	PCDH9
chr10	74850000	74980000	NM_001135753	ECD	LMO7
chr10	74850000	74980000	NR_024203	ECD	OBI1-AS1
chr10	75450000	75640000	NM_001144000	AGAP5	OBI1
chr10	75450000	75640000	NM_015037	ZSWIM8	POU4F1
chr10	75450000	75640000	NM_001242487	ZSWIM8	STK24
chr10	75450000	75640000	NM_198597	SEC24C	FARP1
chr10	75450000	75640000	NR_048575	GLUD1P3	DOCK9
chr10	75450000	75640000	NR_026592	BMS1P4	DOCK9-DT
chr10	75450000	75640000	NM_203298	CHCHD1	CLYBL
chr10	75450000	75640000	NM_004922	SEC24C	CLYBL-AS1
chr10	75450000	75640000	NM_001284194	FUT11	CLYBL-AS2
chr10	75450000	75640000	NM_173540	FUT11	LOC101927437
chr10	75450000	75640000	NM_001204492	CAMK2G	NALCN-AS1
chr10	75450000	75640000	NM_001242488	ZSWIM8	LINC00411
chr10	75450000	75640000	NM_003635	NDST2	NALCN
chr10	75450000	75640000	NR_038357	ZSWIM8-AS1	FAM155A
chr10	75450000	75640000	NM_001222	CAMK2G	FAM155A-IT1
chr10	75450000	75640000	NM_172170	CAMK2G	MYO16
chr10	75450000	75640000	NM_172169	CAMK2G	ARHGEF7
chr10	75450000	75640000	NM_172173	CAMK2G	TEX29
chr10	75450000	75640000	NM_172171	CAMK2G	TMCO3
chr10	75450000	75640000	NM_001320898	CAMK2G	TFDP1
chr10	76560000	76680000	NM_001256468	KAT6B	GAS6
chr10	76560000	76680000	NM_001256469	KAT6B	GRK1
chr10	76560000	76680000	NR_134476	LOC101929165	TMEM255B
chr10	76560000	76680000	NM_012330	KAT6B	LINC00552
chr10	76900000	76990000	NM_001184783	VDAC2	GAS6-AS1
chr10	76900000	76990000	NM_001174156	SAMD8	RASA3
chr10	76900000	76990000	NM_144660	SAMD8	RNASE9
chr10	76900000	76990000	NM_001184823	VDAC2	APEX1
chr10	76900000	76990000	NR_033675	-	KLHL33
chr10	76900000	76990000	NM_003375	VDAC2	OSGEP
chr10	77510000	77590000	NM_001305581	LRMDA	RNASE10
chr10	77510000	77590000	NR_131178	LRMDA	PNP
chr10	77510000	77590000	NM_032024	LRMDA	PIP4P1
chr10	78680000	78780000	NM_001271518	KCNMA1	RNASE11
chr10	78680000	78780000	NM_001014797	KCNMA1	RNASE4
chr10	78680000	78780000	NM_001271519	KCNMA1	RNASE12
chr10	78680000	78780000	NM_001161352	KCNMA1	LOC254028
chr10	78680000	78780000	NM_001161353	KCNMA1	OR6S1
chr10	78680000	78780000	NM_002247	KCNMA1	ANG
chr10	78680000	78780000	NR_120655	KCNMA1-AS1	NFATC4
chr10	79520000	79610000	NM_004747	DLG5	ADCY4
chr10	79750000	79820000	NM_001026	RPS24	RIPK3
chr10	79750000	79820000	NM_001142284	RPS24	NYNRIN
chr10	79750000	79820000	NM_007055	POLR3A	STXBP6
chr10	79750000	79820000	NM_033022	RPS24	MIR548AI
chr10	79750000	79820000	NM_001142285	RPS24	PRKD1
chr10	79750000	79820000	NM_001142283	RPS24	NUBPL
chr10	79750000	79820000	NM_001142282	RPS24	PRORP
chr10	80940000	81020000	NM_020338	ZMIZ1	PSMA6
chr10	81040000	81090000	NM_020338	ZMIZ1	BRMS1L
chr10	81120000	81190000	NM_153367	ZCCHC24	PTCSC3
chr10	82090000	82180000	NM_032372	DYDC2	LINC00609
chr10	82090000	82180000	NR_070309	DYDC2	LINC00517
chr10	82090000	82180000	NM_138812	DYDC1	NIN
chr10	82090000	82180000	NM_001269053	DYDC1	ABHD12B
chr10	82090000	82180000	NR_070308	DYDC2	LOC105370489
chr10	82090000	82180000	NM_001270041	DYDC2	SAMD4A
chr10	82090000	82180000	NM_001270042	DYDC2	GCH1
chr10	82090000	82180000	NM_001243782	PRXL2A	SLC35F4
chr10	82090000	82180000	NM_001243781	PRXL2A	C14orf39
chr10	82090000	82180000	NM_001243780	PRXL2A	SIX6
chr10	82090000	82180000	NM_001243779	PRXL2A	PRKCH
chr10	82090000	82180000	NM_032333	PRXL2A	TMEM30B
chr10	82090000	82180000	NM_001243778	PRXL2A	KCNH5
chr10	82220000	82310000	NM_207372	SH2D4B	LINC02324
chr10	82220000	82310000	NM_001128309	TSPAN14	TMEM229B
chr10	82220000	82310000	NM_030927	TSPAN14	PLEKHH1
chr10	82220000	82310000	NR_120662	TSPAN14	RAD51B
chr10	82220000	82310000	NR_120661	LOC101929574	ACTN1
chr10	82220000	82310000	NM_001145719	SH2D4B	EXD2
chr10	82390000	82460000	NM_207372	SH2D4B	GALNT16
chr10	82390000	82460000	NM_001145719	SH2D4B	SUSD6
chr10	88240000	88300000	NM_001318328	WAPL	SLC8A3
chr10	88240000	88300000	NM_015045	WAPL	SMOC1
chr10	89440000	89580000	NM_004670	PAPSS2	ZFYVE1
chr10	89440000	89580000	NM_001015880	PAPSS2	DCAF4
chr10	89440000	89580000	NR_028492	CFL1P1	ELMSAN1
chr10	89440000	89580000	NM_032810	ATAD1	DNAL1
chr10	91020000	91240000	NR_120614	SLC16A12-AS1	PNMA1
chr10	91020000	91240000	NM_001289759	IFIT3	LOC100506476
chr10	91020000	91240000	NM_001549	IFIT3	MIR4505
chr10	91020000	91240000	NM_001289758	IFIT3	LTBP2
chr10	91020000	91240000	NM_001547	IFIT2	AREL1
chr10	91020000	91240000	NM_001270930	IFIT1	PGF
chr10	91020000	91240000	NM_001010987	IFIT1B	DLST
chr10	91020000	91240000	NM_001031683	IFIT3	RPS6KL1
chr10	91020000	91240000	NM_001270929	IFIT1	NEK9
chr10	91020000	91240000	NM_001270928	IFIT1	EIF2B2
chr10	91020000	91240000	NM_001270927	IFIT1	ACYP1
chr10	91020000	91240000	NM_012420	IFIT5	MLH3
chr10	91020000	91240000	NM_001548	IFIT1	ZC2HC1C
chr10	91020000	91240000	NM_213606	SLC16A12	LINC02288
chr10	96940000	97110000	NM_024991	SORBS1	LINC01629
chr10	96940000	97110000	NM_001290296	SORBS1	LRRC74A
chr10	96940000	97110000	NM_001034957	SORBS1	IRF2BPL
chr10	96940000	97110000	NM_207321	ACSM6	NRXN3
chr10	96940000	97110000	NM_015385	SORBS1	CEP128
chr10	96940000	97110000	NM_001290295	SORBS1	FOXN3
chr10	96940000	97110000	NM_001290298	SORBS1	FOXN3-AS2
chr10	96940000	97110000	NM_020992	PDLIM1	EFCAB11
chr10	96940000	97110000	NM_001034956	SORBS1	NRDE2
chr10	96940000	97110000	NM_001290294	SORBS1	CALM1
chr10	96940000	97110000	NM_006434	SORBS1	DGLUCY
chr10	96940000	97110000	NM_001290297	SORBS1	SNORA11B
chr10	96940000	97110000	NM_001034955	SORBS1	SLC24A4
chr10	96940000	97110000	NM_001034954	SORBS1	MOAP1
chr10	97760000	97830000	NR_038444	ENTPD1-AS1	SERPINA5
chr10	97760000	97830000	NM_001001732	CC2D2B	SERPINA4
chr10	97760000	97830000	NM_001159747	CC2D2B	SERPINA12
chr10	97760000	97830000	NR_134322	ENTPD1-AS1	SERPINA3
chr10	97760000	97830000	NR_134320	ENTPD1-AS1	SERPINA13P
chr10	97760000	97830000	NM_001134376	CCNJ	CLMN
chr10	97760000	97830000	NM_019084	CCNJ	LINC02292
chr10	97760000	97830000	NM_001134375	CCNJ	SYNE3
chr10	97760000	97830000	NR_134321	ENTPD1-AS1	LINC02291
chr10	97760000	97830000	NR_036113	MIR3157	CCDC85C
chr10	98870000	98940000	NR_037909	ARHGAP19-SLIT1	CCNK
chr10	98870000	98940000	NM_003061	SLIT1	EML1
chr10	99000000	99070000	NR_037909	ARHGAP19-SLIT1	CYP46A1
chr10	99000000	99070000	NM_001204300	ARHGAP19	PPP2R5C
chr10	99000000	99070000	NM_032900	ARHGAP19	ZNF839
chr10	99000000	99070000	NM_001256423	ARHGAP19	TECPR2
chr10	99170000	99230000	NM_022362	MMS19	CINP
chr10	99170000	99230000	NM_032327	ZDHHC16	ANKRD9
chr10	99170000	99230000	NM_002629	PGAM1	PPP1R13B
chr10	99170000	99230000	NM_001318365	EXOSC1	LINC00637
chr10	99170000	99230000	NM_016046	EXOSC1	TDRD9
chr10	99170000	99230000	NM_001317079	PGAM1	ASPG
chr10	99170000	99230000	NR_134587	EXOSC1	MIR203B
chr10	99170000	99230000	NR_134586	EXOSC1	MIR203A
chr10	99170000	99230000	NM_001318363	EXOSC1	KIF26A
chr10	99170000	99230000	NM_001318364	EXOSC1	TMEM179
chr10	99170000	99230000	NM_001318362	EXOSC1	C14orf180
chr10	99170000	99230000	NM_001318366	EXOSC1	LINC02280
chr10	99170000	99230000	NM_001289403	MMS19	AKT1
chr10	99170000	99230000	NM_198046	ZDHHC16	SIVA1
chr10	99170000	99230000	NM_001287803	ZDHHC16	ADSS1
chr10	99170000	99230000	NM_198043	ZDHHC16	INF2
chr10	99170000	99230000	NM_001287804	ZDHHC16	ZBTB42
chr10	99170000	99230000	NM_198045	ZDHHC16	CEP170B
chr10	99170000	99230000	NM_198044	ZDHHC16	LINC00638
chr10	99170000	99230000	NR_109895	ZDHHC16	PLD4
chr10	99170000	99230000	NM_001289404	MMS19	AHNAK2
chr10	99170000	99230000	NM_001289405	MMS19	MIR1268A
chr10	99490000	99590000	NM_001174121	ZFYVE27	REREP3
chr10	99490000	99590000	NM_001174119	ZFYVE27	NIPA2
chr10	99490000	99590000	NM_001174120	ZFYVE27	CYFIP1
chr10	99490000	99590000	NM_001174122	ZFYVE27	NIPA1
chr10	99490000	99590000	NM_001002262	ZFYVE27	MIR4715
chr10	99490000	99590000	NM_144588	ZFYVE27	ATP10A
chr10	99490000	99590000	NM_001002261	ZFYVE27	GABRA5
chr10	99490000	99590000	NM_003015	SFRP5	APBA2
chr10	99490000	99590000	NR_108035	LINC00866	FAM189A1
chr10	99930000	100060000	NM_001256619	R3HCC1L	LOC100130111
chr10	99930000	100060000	NM_001256621	R3HCC1L	TJP1
chr10	99930000	100060000	NM_001256620	R3HCC1L	PLCB2
chr10	99930000	100060000	NM_032211	LOXL4	PAK6
chr10	99930000	100060000	NM_014472	R3HCC1L	BUB1B-PAK6
chr10	99930000	100060000	NM_138469	R3HCC1L	ANKRD63
chr10	102410000	102540000	NM_000278	PAX2	C15orf56
chr10	102410000	102540000	NM_001304569	PAX2	DNAJC17
chr10	102410000	102540000	NM_003990	PAX2	PPP1R14D
chr10	102410000	102540000	NM_003987	PAX2	ZFYVE19
chr10	102410000	102540000	NM_003988	PAX2	SPINT1
chr10	102410000	102540000	NM_003989	PAX2	CHAC1
chr10	102820000	103000000	NR_135067	KAZALD1	VPS18
chr10	102820000	103000000	NR_135068	KAZALD1	RHOV
chr10	102820000	103000000	NM_030929	KAZALD1	DLL4
chr10	102820000	103000000	NM_001319303	KAZALD1	NUSAP1
chr10	102820000	103000000	NM_005521	TLX1	RTF1
chr10	102820000	103000000	NM_001195517	TLX1	NDUFAF1
chr10	102820000	103000000	NR_130724	TLX1NB	VPS39
chr10	102820000	103000000	NR_130723	TLX1NB	PLA2G4F
chr10	102820000	103000000	NR_130722	TLX1NB	MIR627
chr10	102820000	103000000	NR_120620	LINC01514	GANC
chr10	102820000	103000000	NR_029380	LBX1-AS1	TMEM87A
chr10	102820000	103000000	NM_006562	LBX1	TTBK2
chr10	104110000	104350000	NM_001178133	SUFU	CASC4
chr10	104110000	104350000	NM_001270965	PSD	CTDSPL2
chr10	104110000	104350000	NM_001199378	GBF1	SHF
chr10	104110000	104350000	NM_001199379	GBF1	LOC101928414
chr10	104110000	104350000	NM_004193	GBF1	SLC28A2
chr10	104110000	104350000	NM_001077494	NFKB2	SLC12A1
chr10	104110000	104350000	NM_001288724	NFKB2	CYP19A1
chr10	104110000	104350000	NR_073110	PSD	MIR7973-2
chr10	104110000	104350000	NM_002779	PSD	MIR7973-1
chr10	104110000	104350000	NM_002502	NFKB2	GNB5
chr10	104110000	104350000	NM_001261403	NFKB2	MAPK6
chr10	104110000	104350000	NM_024326	FBXL15	BCL2L10
chr10	104110000	104350000	NM_001270966	PSD	ONECUT1
chr10	104110000	104350000	NR_038937	RPARP-AS1	UNC13C
chr10	104110000	104350000	NR_030169	MIR146B	TCF12
chr10	104110000	104350000	NM_024040	CUEDC2	LOC145783
chr10	104110000	104350000	NM_024789	MFSD13A	MYO1E
chr10	104110000	104350000	NR_038938	RPARP-AS1	VPS13C
chr10	104110000	104350000	NM_024886	C10orf95	HERC1
chr10	104110000	104350000	NM_016169	SUFU	CSNK1G1
chr10	104110000	104350000	NM_005736	ACTR1A	MIR1272
chr10	105330000	105520000	NR_038940	SH3PXD2A-AS1	RBPMS2
chr10	105330000	105520000	NM_014631	SH3PXD2A	PIF1
chr10	105330000	105520000	NM_004210	NEURL1	MTFMT
chr10	105590000	105670000	NM_014631	SH3PXD2A	SLC51B
chr10	105590000	105670000	NM_024928	STN1	KBTBD13
chr10	106590000	106670000	NM_014978	SORCS3	RASL12
chr10	107470000	107620000	NR_120625	LINC02627	UBAP1L
chr10	112300000	112370000	NM_005445	SMC3	LINC01169
chr10	115920000	116060000	NM_018017	CCDC186	SMAD6
chr10	115920000	116060000	NM_001320804	VWA2	SKOR1
chr10	115920000	116060000	NR_031747	MIR2110	LOC101929076
chr10	115920000	116060000	NM_198795	TDRD1	CALML4
chr10	115920000	116060000	NM_001272046	VWA2	FEM1B
chr10	115920000	116060000	NM_001287824	AFAP1L2	CLN6
chr10	115920000	116060000	NM_032550	AFAP1L2	ITGA11
chr10	115920000	116060000	NM_001001936	AFAP1L2	MIR4312
chr10	118640000	118840000	NM_001258298	SHTN1	CORO2B
chr10	118640000	118840000	NM_001242699	ENO4	ANP32A
chr10	118640000	118840000	NM_001258300	SHTN1	ANP32A-IT1
chr10	118640000	118840000	NM_001127211	SHTN1	THSD4
chr10	118640000	118840000	NM_018330	SHTN1	MYO9A
chr10	118640000	118840000	NM_001258299	SHTN1	NR2E3
chr10	118840000	118930000	NM_001258300	SHTN1	GRAMD2A
chr10	118840000	118930000	NM_199131	VAX1	PARP6
chr10	118840000	118930000	NM_001112704	VAX1	PKM
chr10	118840000	118930000	NR_037436	MIR3663	CELF6
chr10	118840000	118930000	NR_121651	MIR3663HG	HEXA
chr10	118840000	118930000	NR_121650	MIR3663HG	BBS4
chr10	120350000	120500000	NM_153810	CACUL1	GOLGA6B
chr10	120350000	120500000	NM_004248	PRLHR	ADPGK
chr10	120710000	120970000	NM_001303113	DENND10	HCN4
chr10	120710000	120970000	NM_199461	NANOS1	CD276
chr10	120710000	120970000	NR_002917	SNORA19	STRA6
chr10	120710000	120970000	NM_003750	EIF3A	ISLR2
chr10	120710000	120970000	NM_207009	DENND10	LOC283731
chr10	120710000	120970000	NM_001303112	DENND10	ISLR
chr10	120710000	120970000	NM_001303111	DENND10	SNX33
chr10	120710000	120970000	NM_213649	SFXN4	IMP3
chr10	120710000	120970000	NR_130122	DENND10	DNM1P35
chr10	120710000	120970000	NR_110305	SFXN4	CSPG4
chr10	120710000	120970000	NR_027141	DENND10P1	ODF3L1
chr10	120710000	120970000	NM_001302272	PRDX3	SCAPER
chr10	120710000	120970000	NR_126106	PRDX3	RCN2
chr10	120710000	120970000	NR_126105	PRDX3	LINGO1
chr10	120710000	120970000	NR_126103	PRDX3	LOC646938
chr10	120710000	120970000	NR_126102	PRDX3	ADAMTS7
chr10	120710000	120970000	NM_006793	PRDX3	MORF4L1
chr10	120710000	120970000	NM_005308	GRK5	RASGRF1
chr10	121240000	121330000	NM_001005339	RGS10	LOC101929586
chr10	121240000	121330000	NM_002925	RGS10	ARNT2
chr10	121610000	121730000	NM_001256379	MCMBP	MIR5572
chr10	121610000	121730000	NM_001256378	MCMBP	CEMIP
chr10	121610000	121730000	NM_024834	MCMBP	MESD
chr10	121610000	121730000	NR_037771	SEC23IP	MIR4514
chr10	121610000	121730000	NR_039830	MIR4682	TLNRD1
chr10	121610000	121730000	NM_007190	SEC23IP	IL16
chr10	123050000	123270000	NM_000141	FGFR2	CFAP161
chr10	123050000	123270000	NM_001320658	FGFR2	AP3B2
chr10	123050000	123270000	NM_001320654	FGFR2	CPEB1-AS1
chr10	123050000	123270000	NM_001144914	FGFR2	SCARNA15
chr10	123050000	123270000	NM_001144916	FGFR2	SNHG21
chr10	123050000	123270000	NM_001144915	FGFR2	ACTG1P17
chr10	123050000	123270000	NM_001144917	FGFR2	LOC338963
chr10	123050000	123270000	NM_023029	FGFR2	FSD2
chr10	123050000	123270000	NM_022970	FGFR2	ALPK3
chr10	123050000	123270000	NR_073009	FGFR2	ZNF592
chr10	123050000	123270000	NM_001144918	FGFR2	PDE8A
chr10	123050000	123270000	NM_001144919	FGFR2	AGBL1
chr10	123050000	123270000	NM_001144913	FGFR2	NTRK3
chr10	123600000	123770000	NM_017615	NSMCE4A	MRPS11
chr10	123600000	123770000	NM_001288734	ATE1	MRPL46
chr10	123600000	123770000	NM_001001976	ATE1	ABHD2
chr10	123600000	123770000	NM_007041	ATE1	FANCI
chr10	123600000	123770000	NM_001288736	ATE1	RLBP1
chr10	123600000	123770000	NM_001288735	ATE1	MIR9-3
chr10	123600000	123770000	NR_110006	ATE1	MIR9-3HG
chr10	123600000	123770000	NM_001167865	NSMCE4A	ANPEP
chr10	123600000	123770000	NR_120495	ATE1-AS1	MESP2
chr10	123600000	123770000	NM_206862	TACC2	AP3S2
chr10	123600000	123770000	NM_206861	TACC2	MIR5094
chr10	123600000	123770000	NM_001291877	TACC2	ARPIN-AP3S2
chr10	123600000	123770000	NM_001291876	TACC2	IDH2
chr10	123770000	123870000	NM_206862	TACC2	ZNF710
chr10	123770000	123870000	NM_206861	TACC2	MIR3174
chr10	123770000	123870000	NM_001291877	TACC2	FES
chr10	123770000	123870000	NM_001291876	TACC2	FURIN
chr10	124500000	124670000	NR_037915	FAM24B-CUZD1	BLM
chr10	124500000	124670000	NR_003570	DMBT1P1	VPS33B
chr10	124500000	124670000	NM_022034	CUZD1	PRC1-AS1
chr10	124500000	124670000	NR_027282	LOC399815	PRC1
chr10	124500000	124670000	NM_001204364	FAM24B	VPS33B-DT
chr10	124500000	124670000	NR_037912	CUZD1	ST8SIA2
chr10	124500000	124670000	NR_037911	FAM24B	LINC00930
chr10	124500000	124670000	NM_152644	FAM24B	LINC01581
chr10	125330000	125450000	NM_153442	GPR26	LINC01580
chr10	125760000	125870000	NM_015892	CHST15	LINC02207
chr10	125760000	125870000	NM_001270764	CHST15	MCTP2
chr10	125760000	125870000	NM_014863	CHST15	FAM169B
chr10	125760000	125870000	NM_001270765	CHST15	IGF1R
chr10	126280000	126430000	NM_022126	LHPP	ADAMTS17
chr10	126280000	126430000	NM_001167880	LHPP	LRRK1
chr10	126280000	126430000	NM_001318331	LHPP	PCSK6
chr10	126280000	126430000	NM_014661	FAM53B	PCSK6-AS1
chr10	126280000	126430000	NR_120631	FAM53B-AS1	TM2D3
chr10	126280000	126430000	NR_120630	FAM53B-AS1	TARS3
chr10	126520000	126580000	NM_032182	ABRAXAS2	SNRNP25
chr10	129060000	129190000	NM_001380	DOCK1	POLR3K
chr10	129060000	129190000	NM_001290223	DOCK1	HBA1
chr10	129980000	130140000	NR_120619	LINC01163	HBA2
chr10	132920000	133000000	NM_174937	TCERG1L	MPG
chr10	133570000	133680000	NR_038365	LINC01164	RHBDF1
chr10	133790000	134050000	NM_001318878	STK32C	NPRL3
chr10	133790000	134050000	NM_001318879	STK32C	HBM
chr10	133790000	134050000	NR_134911	STK32C	HBZ
chr10	133790000	134050000	NM_001105521	JAKMIP3	AXIN1
chr10	133790000	134050000	NM_004052	BNIP3	NME4
chr10	133790000	134050000	NM_006426	DPYSL4	TMEM8A
chr10	133790000	134050000	NM_173575	STK32C	MRPL28
chr10	134130000	134310000	NM_001318878	STK32C	LOC100134368
chr10	134130000	134310000	NM_001318881	STK32C	DECR2
chr10	134130000	134310000	NM_001098637	PWWP2B	MIR662
chr10	134130000	134310000	NM_001143759	LRRC27	MSLN
chr10	134130000	134310000	NM_001318880	STK32C	CIAO3
chr10	134130000	134310000	NM_001318882	STK32C	LMF1
chr10	134130000	134310000	NM_001318883	STK32C	CHTF18
chr10	134130000	134310000	NM_138499	PWWP2B	RPUSD1
chr10	134130000	134310000	NM_030626	LRRC27	GNG13
chr10	134130000	134310000	NM_001143758	LRRC27	PRR25
chr10	134130000	134310000	NM_001143757	LRRC27	LMF1-AS1
chr10	134130000	134310000	NM_001309474	LRRC27	SOX8
chr10	134130000	134310000	NM_173541	-	CACNA1H
chr10	134440000	134520000	NM_005539	INPP5A	TPSB2
chr10	134540000	134590000	NM_005539	INPP5A	TPSG1
chr10	134900000	135000000	NR_111905	ADGRA1-AS1	UBE2I
chr10	134900000	135000000	NM_001083909	ADGRA1	UNKL
chr10	134900000	135000000	NM_152643	KNDC1	BAIAP3
chr10	134900000	135000000	NM_001291085	ADGRA1	TSR3
chr11	220000	290000	NM_001017524	SIRT3	GNPTG
chr11	220000	290000	NM_012239	SIRT3	C16orf91
chr11	220000	290000	NM_001276700	NLRP6	CLCN7
chr11	220000	290000	NM_175932	PSMD13	CCDC154
chr11	220000	290000	NM_002817	PSMD13	PTX4
chr11	220000	290000	NM_138329	NLRP6	SLC9A3R2
chr11	220000	290000	NM_025092	PGGHG	SNHG9
chr11	390000	470000	NM_001012302	ANO9	MSRB1
chr11	390000	470000	NM_007183	PKP3	NDUFB10
chr11	390000	470000	NM_001303029	PKP3	RPL3L
chr11	390000	470000	NM_021805	SIGIRR	RPS2
chr11	390000	470000	NM_001135053	SIGIRR	SNORA10
chr11	390000	470000	NM_001135054	SIGIRR	SNORA64
chr11	390000	470000	NM_030783	PTDSS2	NOXO1
chr11	620000	680000	NM_031264	CDHR5	TBL3
chr11	620000	680000	NM_021924	CDHR5	SNORA78
chr11	620000	680000	NM_001171968	CDHR5	RNF151
chr11	620000	680000	NM_021920	SCT	NPW
chr11	620000	680000	NM_021008	DEAF1	SYNGR3
chr11	620000	680000	NM_001293634	DEAF1	GFER
chr11	620000	680000	NM_000797	DRD4	ZNF598
chr11	750000	1030000	NR_134868	GATD1	TSC2
chr11	750000	1030000	NM_006755	TALDO1	NTHL1
chr11	750000	1030000	NM_001318820	GATD1	PKD1
chr11	750000	1030000	NM_001318824	GATD1	MIR1225
chr11	750000	1030000	NM_182612	GATD1	LOC105371049
chr11	750000	1030000	NR_134867	GATD1	CASKIN1
chr11	750000	1030000	NM_001318823	GATD1	MIR4516
chr11	750000	1030000	NM_001318821	GATD1	SNORD60
chr11	750000	1030000	NM_001318822	GATD1	SNHG19
chr11	750000	1030000	NM_001025238	TSPAN4	RAB26
chr11	750000	1030000	NM_001025239	TSPAN4	MIR3180-5
chr11	750000	1030000	NM_016564	CEND1	TRAF7
chr11	750000	1030000	NM_001318818	GATD1	LOC106660606
chr11	750000	1030000	NR_126343	LOC171391	ECI1
chr11	750000	1030000	NR_126342	LOC171391	BRICD5
chr11	750000	1030000	NR_002585	SNORA52	E4F1
chr11	750000	1030000	NM_001004	RPLP2	PGP
chr11	750000	1030000	NM_145886	PIDD1	DNASE1L2
chr11	750000	1030000	NM_024698	SLC25A22	RNPS1
chr11	750000	1030000	NM_001191060	SLC25A22	MIR3677
chr11	750000	1030000	NM_001191061	SLC25A22	ABCA3
chr11	750000	1030000	NM_145887	PIDD1	MIR940
chr11	750000	1030000	NM_001293167	PANO1	MIR4717
chr11	750000	1030000	NM_139029	CD151	KCTD5
chr11	750000	1030000	NM_173584	CRACR2B	ERVK13-1
chr11	750000	1030000	NM_020376	PNPLA2	PRSS41
chr11	750000	1030000	NM_001286606	CRACR2B	SRRM2-AS1
chr11	750000	1030000	NM_139030	CD151	PRSS27
chr11	750000	1030000	NM_004357	CD151	SRRM2
chr11	750000	1030000	NM_001039490	CD151	ELOB
chr11	750000	1030000	NM_021128	POLR2L	PRSS33
chr11	750000	1030000	NM_003271	TSPAN4	LOC101929613
chr11	750000	1030000	NM_001025237	TSPAN4	PAQR4
chr11	750000	1030000	NM_001025236	TSPAN4	KREMEN2
chr11	750000	1030000	NM_001025235	TSPAN4	PKMYT1
chr11	750000	1030000	NM_001025234	TSPAN4	LINC00514
chr11	750000	1030000	NM_001142676	CHID1	HCFC1R1
chr11	750000	1030000	NM_012305	AP2A2	CLDN9
chr11	750000	1030000	NM_001142677	CHID1	CLDN6
chr11	750000	1030000	NM_001142675	CHID1	TNFRSF12A
chr11	750000	1030000	NM_001142674	CHID1	ZSCAN10
chr11	750000	1030000	NM_023947	CHID1	THOC6
chr11	750000	1030000	NM_001242837	AP2A2	MMP25-AS1
chr11	750000	1030000	NM_005961	MUC6	LOC100128770
chr11	1220000	1370000	NM_001318514	TOLLIP	BICDL2
chr11	1220000	1370000	NM_002458	MUC5B	MMP25
chr11	1220000	1370000	NM_001304359	MUC5AC	IL32
chr11	1220000	1370000	NM_001318516	TOLLIP	ZNF213
chr11	1220000	1370000	NR_106802	MIR6744	ZNF205-AS1
chr11	1220000	1370000	NR_029409	TOLLIP-AS1	ZNF205
chr11	1220000	1370000	NM_019009	TOLLIP	ZNF213-AS1
chr11	1220000	1370000	NM_001318515	TOLLIP	CASP16P
chr11	1220000	1370000	NM_001318512	TOLLIP	ADCY9
chr11	1450000	1520000	NM_001256629	BRSK2	LINC02861
chr11	1450000	1520000	NR_046331	BRSK2	SRL
chr11	1450000	1520000	NM_003957	BRSK2	LINC01569
chr11	1450000	1520000	NM_001256627	BRSK2	CORO7
chr11	1450000	1520000	NM_001256630	BRSK2	PAM16
chr11	1450000	1520000	NM_001282218	BRSK2	GLIS2-AS1
chr11	1450000	1520000	NM_001172223	MOB2	TFAP4
chr11	1450000	1520000	NM_053005	MOB2	GLIS2
chr11	2100000	2240000	NM_001291862	IGF2	CORO7-PAM16
chr11	2100000	2240000	NM_001007139	IGF2	MIR6769A
chr11	2100000	2240000	NM_000612	IGF2	MGRN1
chr11	2100000	2240000	NM_001291861	IGF2	C16orf96
chr11	2100000	2240000	NM_001127598	IGF2	UBALD1
chr11	2100000	2240000	NR_003512	INS-IGF2	PPL
chr11	2100000	2240000	NM_001185098	INS	UBN1
chr11	2100000	2240000	NM_001185097	INS	RBFOX1
chr11	2100000	2240000	NR_028043	IGF2-AS	METTL22
chr11	2100000	2240000	NR_030158	MIR483	EMP2
chr11	2100000	2240000	NR_133657	IGF2-AS	CLEC16A
chr11	2100000	2240000	NM_001291897	INS	BCAR4
chr11	2100000	2240000	NM_001042376	INS-IGF2	RSL1D1
chr11	2100000	2240000	NM_000207	INS	GSPT1
chr11	2100000	2240000	NM_199293	TH	SNX29
chr11	2100000	2240000	NM_199292	TH	CPPED1
chr11	2100000	2240000	NM_000360	TH	SHISA9
chr11	2100000	2240000	NR_039834	MIR4686	MRTFB
chr11	2290000	2430000	NM_005706	TSSC4	MIR193BHG
chr11	2290000	2430000	NM_005170	ASCL2	MIR365A
chr11	2290000	2430000	NR_108080	CD81-AS1	MIR193B
chr11	2290000	2430000	NM_001142946	C11orf21	LINC02130
chr11	2290000	2430000	NR_024621	-	PARN
chr11	2290000	2430000	NM_139022	TSPAN32	SYT17
chr11	2290000	2430000	NM_004356	CD81	CLEC19A
chr11	2290000	2430000	NM_001297649	CD81	IQCK
chr11	2290000	2430000	NM_001297661	TSSC4	KNOP1
chr11	2290000	2430000	NM_014555	TRPM5	VPS35L
chr11	2290000	2430000	NM_001297659	TSSC4	GPRC5B
chr11	2290000	2430000	NM_001297660	TSSC4	MOSMO
chr11	2290000	2430000	NM_001297658	TSSC4	UQCRC2
chr11	2960000	3110000	NR_036542	CARS1	PDZD9
chr11	2960000	3110000	NM_005969	NAP1L4	CDR2
chr11	2960000	3110000	NM_001194997	CARS1	POLR3E
chr11	2960000	3110000	NM_001014437	CARS1	EEF2K
chr11	2960000	3110000	NR_002982	SNORA54	USP31
chr11	2960000	3110000	NM_139273	CARS1	SCNN1G
chr11	2960000	3110000	NM_001144063	OSBPL5	EARS2
chr11	2960000	3110000	NM_145638	OSBPL5	GGA2
chr11	2960000	3110000	NM_001751	CARS1	COG7
chr11	2960000	3110000	NM_020896	OSBPL5	NDUFAB1
chr11	3110000	3180000	NM_001144063	OSBPL5	UBFD1
chr11	3110000	3180000	NM_145638	OSBPL5	PALB2
chr11	3110000	3180000	NM_020896	OSBPL5	CACNG3
chr11	3940000	4000000	NM_001277962	STIM1	HS3ST4
chr11	3940000	4000000	NM_003156	STIM1	IL4R
chr11	3940000	4000000	NM_001277961	STIM1	NSMCE1
chr11	6410000	6490000	NR_047512	APBB1	KDM8
chr11	6410000	6490000	NM_001257319	APBB1	NSMCE1-DT
chr11	6410000	6490000	NM_000543	SMPD1	XPO6
chr11	6410000	6490000	NR_134502	SMPD1	GSG1L
chr11	6410000	6490000	NM_001007593	SMPD1	NUPR1
chr11	6410000	6490000	NR_027400	SMPD1	APOBR
chr11	6410000	6490000	NM_001318087	SMPD1	CLN3
chr11	6410000	6490000	NM_001318088	SMPD1	IL27
chr11	6410000	6490000	NM_001257325	APBB1	SULT1A2
chr11	6410000	6490000	NM_001257323	APBB1	SGF29
chr11	6410000	6490000	NM_001257320	APBB1	SULT1A1
chr11	6410000	6490000	NM_001257321	APBB1	CDIPTOSP
chr11	6410000	6490000	NM_001257326	APBB1	CDIPT
chr11	6410000	6490000	NM_000613	HPX	KCTD13
chr11	6410000	6490000	NM_145689	APBB1	ASPHD1
chr11	6410000	6490000	NM_001164	APBB1	SEZ6L2
chr11	6410000	6490000	NM_001248006	TRIM3	LOC101928595
chr11	6410000	6490000	NM_006458	TRIM3	ALDOA
chr11	6410000	6490000	NM_001248007	TRIM3	TBX6
chr11	6410000	6490000	NM_033278	TRIM3	PPP4C
chr11	8040000	8150000	NM_024557	RIC3	YPEL3
chr11	8040000	8150000	NM_003320	TUB	GDPD3
chr11	8040000	8150000	NR_120537	TUB-AS1	MAPK3
chr11	8040000	8150000	NR_120538	TUB-AS1	RNF40
chr11	8040000	8150000	NM_177972	TUB	LOC730183
chr11	8040000	8150000	NR_045405	-	PHKG2
chr11	8040000	8150000	NM_001135109	RIC3	TMEM265
chr11	8040000	8150000	NM_001206672	RIC3	SRCAP
chr11	8040000	8150000	NM_001206671	RIC3	SNORA30
chr11	9540000	9690000	NM_001143976	WEE1	CCDC189
chr11	9540000	9690000	NM_001282656	ZNF143	ZNF629
chr11	9540000	9690000	NM_003442	ZNF143	MIR762
chr11	9540000	9690000	NM_001282657	ZNF143	MIR4519
chr11	9540000	9690000	NM_003390	WEE1	BCL7C
chr11	9540000	9690000	NM_015055	SWAP70	MIR762HG
chr11	9540000	9690000	NM_001297714	SWAP70	CTF1
chr11	10430000	10530000	NM_001190702	MTRNR2L8	HSD3B7
chr11	10430000	10530000	NM_001172431	AMPD3	FBXL19-AS1
chr11	10430000	10530000	NR_103765	CAND1.11	FBXL19
chr11	10430000	10530000	NM_001025389	AMPD3	SETD1A
chr11	10430000	10530000	NM_000480	AMPD3	ORAI3
chr11	10430000	10530000	NM_001025390	AMPD3	STX1B
chr11	10430000	10530000	NM_001172430	AMPD3	STX4
chr11	10430000	10530000	NR_039705	MIR4485	CLUHP3
chr11	12100000	12350000	NM_014632	MICAL2	ZNF720
chr11	12100000	12350000	NM_001282663	MICAL2	LINC02192
chr11	12100000	12350000	NM_001282665	MICAL2	LINC02133
chr11	12100000	12350000	NM_001282668	MICAL2	ABCC11
chr11	12100000	12350000	NR_106739	MIR6124	ABCC12
chr11	12100000	12350000	NM_001282666	MICAL2	ZNF423
chr11	12100000	12350000	NM_001282667	MICAL2	ADCY7
chr11	12100000	12350000	NM_001282664	MICAL2	MIR6771
chr11	12100000	12350000	NM_032867	MICALCL	BRD7
chr11	13750000	13850000	NM_032228	FAR1	NKD1
chr11	14190000	14300000	NM_006108	SPON1	SNX20
chr11	14190000	14300000	NM_001177315	RRAS2	LOC101927272
chr11	14190000	14300000	NM_001177314	RRAS2	NOD2
chr11	14190000	14300000	NM_012250	RRAS2	LINC02127
chr11	14190000	14300000	NM_001102669	RRAS2	SALL1
chr11	14630000	14690000	NM_000922	PDE3B	CES5A
chr11	14630000	14690000	NM_148976	PSMA1	MT1L
chr11	16780000	16880000	NM_175058	PLEKHA7	MT4
chr11	17680000	17840000	NR_104040	SERGEF	MT3
chr11	17680000	17840000	NM_004976	KCNC1	MT2A
chr11	17680000	17840000	NM_002478	MYOD1	MT1F
chr11	17680000	17840000	NR_132279	LINC02729	MT1DP
chr11	17680000	17840000	NR_104041	SERGEF	MT1E
chr11	17680000	17840000	NM_001112741	KCNC1	MT1A
chr11	17680000	17840000	NM_012139	SERGEF	MT1JP
chr11	19830000	19960000	NM_001244963	NAV2	MT1M
chr11	19830000	19960000	NM_001111018	NAV2	MT1B
chr11	19830000	19960000	NM_182964	NAV2	CETP
chr11	19830000	19960000	NM_145117	NAV2	SLC12A3
chr11	20410000	20550000	NM_005788	PRMT3	MIR138-2
chr11	20410000	20550000	NM_001145166	PRMT3	HERPUD1
chr11	20410000	20550000	NM_001145167	PRMT3	MIR6863
chr11	20750000	20860000	NM_001288714	NELL1	CIAPIN1
chr11	20750000	20860000	NM_001288713	NELL1	CCL17
chr11	20750000	20860000	NM_201551	NELL1	DOK4
chr11	20750000	20860000	NM_006157	NELL1	COQ9
chr11	22330000	22430000	NM_020346	SLC17A6	POLR2C
chr11	26570000	26650000	NM_001135092	MUC15	ADGRG1
chr11	26570000	26650000	NM_001313726	ANO3	ADGRG5
chr11	26570000	26650000	NM_001313727	ANO3	DRC7
chr11	26570000	26650000	NM_031418	ANO3	ADGRG3
chr11	26570000	26650000	NM_145650	MUC15	TEPP
chr11	26570000	26650000	NM_001135091	MUC15	CNGB1
chr11	27630000	27690000	NM_001143812	BDNF	SETD6
chr11	27630000	27690000	NM_001143811	BDNF	NDRG4
chr11	27630000	27690000	NR_002832	BDNF-AS	CNOT1
chr11	27630000	27690000	NR_033313	BDNF-AS	LINC00922
chr11	27630000	27690000	NR_033312	BDNF-AS	SLC9A5
chr11	27630000	27690000	NR_033315	BDNF-AS	ELMO3
chr11	27630000	27690000	NR_033314	BDNF-AS	EXOC3L1
chr11	27630000	27690000	NR_102708	LINC00678	E2F4
chr11	27630000	27690000	NM_170732	BDNF	LRRC29
chr11	27630000	27690000	NM_170731	BDNF	MIR328
chr11	27630000	27690000	NM_170733	BDNF	TMEM208
chr11	27630000	27690000	NM_001143814	BDNF	FHOD1
chr11	27630000	27690000	NM_001143813	BDNF	PLEKHG4
chr11	27630000	27690000	NM_170735	BDNF	KCTD19
chr11	27630000	27690000	NM_170734	BDNF	ACD
chr11	27630000	27690000	NM_001143810	BDNF	CTCF
chr11	27630000	27690000	NM_001143807	BDNF	CARMIL2
chr11	27630000	27690000	NM_001143809	BDNF	GFOD2
chr11	27630000	27690000	NM_001143808	BDNF	PARD6A
chr11	27630000	27690000	NM_001709	BDNF	C16orf86
chr11	27630000	27690000	NM_001143805	BDNF	ENKD1
chr11	27630000	27690000	NM_001143806	BDNF	RANBP10
chr11	27630000	27690000	NM_001143816	BDNF	NRN1L
chr11	35210000	35280000	NM_000610	CD44	EDC4
chr11	35210000	35280000	NM_001001391	CD44	NUTF2
chr11	35210000	35280000	NM_001202557	CD44	PSMB10
chr11	35210000	35280000	NM_001001389	CD44	CTRL
chr11	35210000	35280000	NM_001001390	CD44	PSKH1
chr11	35210000	35280000	NM_001202555	CD44	DPEP3
chr11	35210000	35280000	NM_001202556	CD44	LCAT
chr11	35210000	35280000	NM_001252652	SLC1A2	SLC12A4
chr11	35210000	35280000	NM_004171	SLC1A2	DPEP2
chr11	35210000	35280000	NM_001195728	SLC1A2	NFATC3
chr11	35210000	35280000	NM_001001392	CD44	PLA2G15
chr11	36180000	36290000	NM_174902	LDLRAD3	MIR6773
chr11	36180000	36290000	NM_001304264	LDLRAD3	ESRP2
chr11	36180000	36290000	NM_001304263	LDLRAD3	SLC7A6
chr11	36380000	36480000	NM_001160169	PRR5L	ZFP90
chr11	36380000	36480000	NM_024841	PRR5L	CDH1
chr11	36380000	36480000	NM_001160167	PRR5L	TANGO6
chr11	36380000	36480000	NM_001160168	PRR5L	UTP4
chr11	43660000	43730000	NM_016142	HSD17B12	SNTB2
chr11	44310000	44380000	NM_021926	ALX4	CYB5B
chr11	45760000	45850000	NR_027134	LINC02716	DDX19B
chr11	45760000	45850000	NM_001145266	SLC35C1	AARS1
chr11	45760000	45850000	NM_001145265	SLC35C1	DDX19A
chr11	45760000	45850000	NM_018389	SLC35C1	LOC100506083
chr11	45860000	46000000	NM_005456	MAPK8IP1	ST3GAL2
chr11	45860000	46000000	NM_021117	CRY2	COG4
chr11	45860000	46000000	NM_001127457	CRY2	FCSK
chr11	45860000	46000000	NM_057174	PEX16	IL34
chr11	45860000	46000000	NM_001080446	C11orf94	VAC14
chr11	45860000	46000000	NM_001101802	PHF21A	MTSS2
chr11	45860000	46000000	NM_016621	PHF21A	CALB2
chr11	45860000	46000000	NM_004813	PEX16	MARVELD3
chr11	45860000	46000000	NM_001300722	LARGE2	TAT
chr11	45860000	46000000	NM_152312	LARGE2	TAT-AS1
chr11	45860000	46000000	NM_001300721	LARGE2	PHLPP2
chr11	46370000	46460000	NR_039837	MIR4688	AP1G1
chr11	46370000	46460000	NM_003646	DGKZ	SNORA70D
chr11	46370000	46460000	NM_201533	DGKZ	LINC01572
chr11	46370000	46460000	NM_201532	DGKZ	LINC01568
chr11	46370000	46460000	NM_001199266	DGKZ	MLKL
chr11	46370000	46460000	NM_001199268	DGKZ	GLG1
chr11	46370000	46460000	NM_001199267	DGKZ	RFWD3
chr11	46370000	46460000	NM_001105540	DGKZ	FA2H
chr11	46370000	46460000	NM_001267782	AMBRA1	NUDT7
chr11	46370000	46460000	NM_017749	AMBRA1	WWOX
chr11	46370000	46460000	NM_001270551	MDK	MAF
chr11	46370000	46460000	NM_001270550	MDK	PLCG2
chr11	46370000	46460000	NM_001012334	MDK	HSDL1
chr11	46370000	46460000	NM_002391	MDK	MBTPS1
chr11	46370000	46460000	NM_001270552	MDK	SLC38A8
chr11	46370000	46460000	NR_073039	MDK	USP10
chr11	46370000	46460000	NM_001012333	MDK	ZDHHC7
chr11	46370000	46460000	NM_000741	CHRM4	KIAA0513
chr11	46370000	46460000	NM_001300731	AMBRA1	FAM92B
chr11	46370000	46460000	NM_001267783	AMBRA1	LINC00311
chr11	47380000	47520000	NR_039707	MIR4487	LOC102724467
chr11	47380000	47520000	NM_001080547	SPI1	JPH3
chr11	47380000	47520000	NM_003120	SPI1	KLHDC4
chr11	47380000	47520000	NM_152264	SLC39A13	ZFPM1
chr11	47380000	47520000	NM_001128225	SLC39A13	ZNF469
chr11	47380000	47520000	NR_134854	SLC39A13	MIR5189
chr11	47380000	47520000	NM_001172639	CELF1	ZC3H18
chr11	47380000	47520000	NM_001172640	CELF1	TRAPPC2L
chr11	47380000	47520000	NM_005055	RAPSN	GALNS
chr11	47380000	47520000	NM_002804	PSMC3	PIEZO1
chr11	47380000	47520000	NM_032645	RAPSN	LOC339059
[truncated: 9,922 more rows]

## Sheet: AT 648 hT fetch
chr	EDD call start	EDD call stop	GenBank Nucleotide Accession	Gene Symbol	Gene Symbol no Duplicates
chr1	1350000	1430000	NM_199121	VWA1	VWA1
chr1	1350000	1430000	NM_001145210	ANKRD65	ANKRD65
chr1	1350000	1430000	NM_001243535	ANKRD65	LINC01770
chr1	1350000	1430000	NM_001243536	ANKRD65	TMEM88B
chr1	1350000	1430000	NR_125995	LINC01770	ATAD3B
chr1	1350000	1430000	NM_001146685	TMEM88B	ATAD3C
chr1	1350000	1430000	NR_125996	LINC01770	SKI
chr1	1350000	1430000	NR_125994	LINC01770	MORN1
chr1	1350000	1430000	NM_031921	ATAD3B	RER1
chr1	1350000	1430000	NM_001039211	ATAD3C	PEX10
chr1	1350000	1430000	NM_022834	VWA1	TP73
chr1	1350000	1430000	NM_001317238	ATAD3B	TP73-AS1
chr1	2170000	2270000	NM_003036	SKI	CCDC27
chr1	2170000	2270000	NM_024848	MORN1	KCNAB2
chr1	2290000	2350000	NM_024848	MORN1	CAMTA1
chr1	2290000	2350000	NM_001301060	MORN1	VPS13D
chr1	2290000	2350000	NM_007033	RER1	SNORA59B
chr1	2290000	2350000	NR_125361	MORN1	SNORA59A
chr1	2290000	2350000	NM_153818	PEX10	PRDM2
chr1	2290000	2350000	NM_002617	PEX10	KAZN
chr1	3610000	3680000	NM_001204192	TP73	CLCNKA
chr1	3610000	3680000	NM_001204186	TP73	HSPB7
chr1	3610000	3680000	NM_001204185	TP73	SRARP
chr1	3610000	3680000	NM_001204184	TP73	CLCNKB
chr1	3610000	3680000	NM_001204187	TP73	FAM131C
chr1	3610000	3680000	NM_001126240	TP73	LOC105376805
chr1	3610000	3680000	NM_005427	TP73	MIR3675
chr1	3610000	3680000	NM_001204188	TP73	CROCC
chr1	3610000	3680000	NM_001204191	TP73	ARHGEF10L
chr1	3610000	3680000	NM_001204190	TP73	ACTL8
chr1	3610000	3680000	NM_001204189	TP73	PINK1-AS
chr1	3610000	3680000	NM_001126242	TP73	CDA
chr1	3610000	3680000	NM_001126241	TP73	PINK1
chr1	3610000	3680000	NR_033709	TP73-AS1	MIR6084
chr1	3610000	3680000	NR_033708	TP73-AS1	KIF17
chr1	3610000	3680000	NR_033712	TP73-AS1	DDOST
chr1	3610000	3680000	NR_033711	TP73-AS1	ECE1-AS1
chr1	3610000	3680000	NR_033710	TP73-AS1	ECE1
chr1	3610000	3680000	NM_152492	CCDC27	RUNX3
chr1	6070000	6130000	NM_003636	KCNAB2	CLIC4
chr1	6070000	6130000	NM_001199861	KCNAB2	MIR6731
chr1	6070000	6130000	NM_001199863	KCNAB2	RHD
chr1	6070000	6130000	NM_172130	KCNAB2	SYF2
chr1	6070000	6130000	NM_001199860	KCNAB2	RSRP1
chr1	6070000	6130000	NM_001199862	KCNAB2	MACO1
chr1	7660000	7800000	NM_015215	CAMTA1	RHCE
chr1	12450000	12590000	NM_015378	VPS13D	LDLRAP1
chr1	12450000	12590000	NR_003022	SNORA59B	MAN1C1
chr1	12450000	12590000	NM_018156	VPS13D	TMEM222
chr1	12450000	12590000	NR_003025	SNORA59A	SYTL1
chr1	14020000	14140000	NM_001135610	PRDM2	FCN3
chr1	14020000	14140000	NM_015866	PRDM2	MAP3K6
chr1	14020000	14140000	NM_012231	PRDM2	WASF2
chr1	14020000	14140000	NM_001007257	PRDM2	GPR3
chr1	15110000	15230000	NM_015209	KAZN	CD164L2
chr1	15110000	15230000	NM_201628	KAZN	FGR
chr1	16310000	16400000	NM_001042704	CLCNKA	AHDC1
chr1	16310000	16400000	NM_014424	HSPB7	YTHDF2
chr1	16310000	16400000	NM_178840	SRARP	TAF12
chr1	16310000	16400000	NM_001165945	CLCNKB	GMEB1
chr1	16310000	16400000	NM_000085	CLCNKB	RNU11
chr1	16310000	16400000	NM_004070	CLCNKA	OPRD1
chr1	16310000	16400000	NM_001257139	CLCNKA	PTPRU
chr1	16310000	16400000	NM_182623	FAM131C	MECR
chr1	17170000	17250000	NR_135056	LOC105376805	SRSF4
chr1	17170000	17250000	NR_135059	LOC105376805	MATN1
chr1	17170000	17250000	NR_037446	MIR3675	ZCCHC17
chr1	17170000	17250000	NR_135058	LOC105376805	SERINC2
chr1	17170000	17250000	NR_135057	LOC105376805	FABP3
chr1	17170000	17250000	NM_014675	CROCC	HCRTR1
chr1	17860000	17980000	NM_001011722	ARHGEF10L	LINC01226
chr1	17860000	17980000	NM_018125	ARHGEF10L	LDC1P
chr1	17860000	17980000	NM_001319837	ARHGEF10L	TINAGL1
chr1	17860000	17980000	NM_001319838	ARHGEF10L	PEF1
chr1	18150000	18230000	NM_030812	ACTL8	-
chr1	20930000	21030000	NR_046507	PINK1-AS	SYNC
chr1	20930000	21030000	NM_001785	CDA	RBBP4
chr1	20930000	21030000	NM_032409	PINK1	ZBTB8OS
chr1	20930000	21030000	NR_106732	MIR6084	AGO3
chr1	20930000	21030000	NM_020816	KIF17	AGO1
chr1	20930000	21030000	NM_005216	DDOST	AGO4
chr1	20930000	21030000	NM_001122819	KIF17	MEAF6
chr1	20930000	21030000	NM_001287212	KIF17	ZC3H12A
chr1	21520000	21630000	NR_038404	ECE1-AS1	LINC01137
chr1	21520000	21630000	NM_001113347	ECE1	MIR6732
chr1	21520000	21630000	NM_001113349	ECE1	MIR5581
chr1	21520000	21630000	NM_001113348	ECE1	FHL3
chr1	21520000	21630000	NM_001397	ECE1	INPP5B
chr1	25130000	25250000	NM_004350	RUNX3	SF3A3
chr1	25130000	25250000	NM_013943	CLIC4	UTP11
chr1	25130000	25250000	NM_001320672	RUNX3	MACF1
chr1	25130000	25250000	NM_001031680	RUNX3	SCMH1
chr1	25130000	25250000	NR_106789	MIR6731	SLFNL1-AS1
chr1	25490000	25640000	NM_001282872	RHD	CTPS1
chr1	25490000	25640000	NM_015484	SYF2	SLFNL1
chr1	25490000	25640000	NM_207170	SYF2	HIVEP3
chr1	25490000	25640000	NM_001282871	RHD	EDN2
chr1	25490000	25640000	NM_020317	RSRP1	PTPRF
chr1	25490000	25640000	NR_135143	RSRP1	ST3GAL3
chr1	25490000	25640000	NR_135144	RSRP1	IPO13
chr1	25490000	25640000	NM_001282867	RHD	ARTN
chr1	25490000	25640000	NM_001282870	RHD	B4GALT2
chr1	25490000	25640000	NM_001127691	RHD	DPH2
chr1	25490000	25640000	NM_001282869	RHD	ATP6V0B
chr1	25490000	25640000	NM_001282868	RHD	CCDC24
chr1	25490000	25640000	NM_016124	RHD	RNF220
chr1	25700000	25880000	NM_001282564	MACO1	ERI3
chr1	25700000	25880000	NM_138618	RHCE	MUTYH
chr1	25700000	25880000	NM_138616	RHCE	HPDL
chr1	25700000	25880000	NM_138617	RHCE	TESK2
chr1	25700000	25880000	NM_020485	RHCE	TOE1
chr1	25700000	25880000	NM_018202	MACO1	NASP
chr1	25700000	25880000	NM_015627	LDLRAP1	CCDC17
chr1	26010000	26100000	NM_020379	MAN1C1	IPP
chr1	26010000	26100000	NM_001289010	MAN1C1	GPBP1L1
chr1	27660000	27760000	NM_032125	TMEM222	RPS15AP10
chr1	27660000	27760000	NR_037580	TMEM222	TMEM69
chr1	27660000	27760000	NR_037576	TMEM222	POMGNT1
chr1	27660000	27760000	NR_037577	TMEM222	LOC110117498-PIK3R3
chr1	27660000	27760000	NM_032872	SYTL1	TSPAN1
chr1	27660000	27760000	NM_001193308	SYTL1	UQCRH
chr1	27660000	27760000	NM_003665	FCN3	RAD54L
chr1	27660000	27760000	NM_004672	MAP3K6	LURAP1
chr1	27660000	27760000	NM_001297609	MAP3K6	LRRC41
chr1	27660000	27760000	NM_006990	WASF2	NSUN4
chr1	27660000	27760000	NM_001201404	WASF2	CYP4Z1
chr1	27660000	27760000	NM_173452	FCN3	FOXE3
chr1	27660000	27760000	NM_005281	GPR3	LINC01389
chr1	27660000	27760000	NM_207397	CD164L2	FOXD2-AS1
chr1	27870000	27950000	NM_001042747	FGR	FOXD2
chr1	27870000	27950000	NM_001029882	AHDC1	TRABD2B
chr1	27870000	27950000	NM_001042729	FGR	SKINT1L
chr1	27870000	27950000	NM_005248	FGR	SLC5A9
chr1	28930000	29210000	NM_001172828	YTHDF2	RNF11
chr1	28930000	29210000	NM_016258	YTHDF2	ZFYVE9
chr1	28930000	29210000	NM_001135218	TAF12	TUT4
chr1	28930000	29210000	NM_005644	TAF12	CC2D1B
chr1	28930000	29210000	NM_006582	GMEB1	ORC1
chr1	28930000	29210000	NM_001319674	GMEB1	PRPF38A
chr1	28930000	29210000	NR_004407	RNU11	CPT2
chr1	28930000	29210000	NM_024482	GMEB1	CZIB
chr1	28930000	29210000	NM_001173128	YTHDF2	MROH7-TTC4
chr1	28930000	29210000	NM_000911	OPRD1	ACOT11
chr1	29480000	29610000	NM_005704	PTPRU	MROH7
chr1	29480000	29610000	NM_133178	PTPRU	FAM151A
chr1	29480000	29610000	NM_016011	MECR	PLPP3
chr1	29480000	29610000	NM_005626	SRSF4	MGC34796
chr1	29480000	29610000	NM_001024732	MECR	JAK1
chr1	29480000	29610000	NM_133177	PTPRU	WLS
chr1	29480000	29610000	NM_001195001	PTPRU	GNG12-AS1
chr1	31100000	31190000	NM_002379	MATN1	MIR1262
chr1	31820000	31930000	NM_001282573	ZCCHC17	SRSF11
chr1	31820000	31930000	NM_001282567	ZCCHC17	LRRC40
chr1	31820000	31930000	NM_001282572	ZCCHC17	ANKRD13C
chr1	31820000	31930000	NM_001282571	ZCCHC17	NEGR1
chr1	31820000	31930000	NM_001282568	ZCCHC17	NEGR1-IT1
chr1	31820000	31930000	NM_001282566	ZCCHC17	ERICH3
chr1	31820000	31930000	NM_001282574	ZCCHC17	FPGT-TNNI3K
chr1	31820000	31930000	NM_016505	ZCCHC17	TNNI3K
chr1	31820000	31930000	NM_001282570	ZCCHC17	ERICH3-AS1
chr1	31820000	31930000	NM_001282569	ZCCHC17	ST6GALNAC3
chr1	31820000	31930000	NM_018565	SERINC2	LPAR3
chr1	31820000	31930000	NM_001199037	SERINC2	DDAH1
chr1	31820000	31930000	NM_004102	FABP3	CCN1
chr1	31820000	31930000	NM_001199038	SERINC2	COL24A1
chr1	31820000	31930000	NM_178865	SERINC2	SH3GLB1
chr1	31820000	31930000	NM_001199039	SERINC2	GBP1P1
chr1	31950000	32110000	NM_001525	HCRTR1	TGFBR3
chr1	31950000	32110000	NR_027085	LINC01226	C1orf146
chr1	31950000	32110000	NR_034112	LDC1P	KIAA1107
chr1	31950000	32110000	NM_022164	TINAGL1	BTBD8
chr1	31950000	32110000	NM_001204414	TINAGL1	GLMN
chr1	31950000	32110000	NM_001204415	TINAGL1	ABCD3
chr1	31950000	32110000	NM_012392	PEF1	LINC01761
chr1	31950000	32110000	NR_033688	-	S1PR1
chr1	31950000	32110000	NR_033686	PEF1	LOC101928370
chr1	33110000	33180000	NM_001161708	SYNC	PRMT6
chr1	33110000	33180000	NM_001135255	RBBP4	AHCYL1
chr1	33110000	33180000	NM_005610	RBBP4	CSF1
chr1	33110000	33180000	NM_001308141	ZBTB8OS	STRIP1
chr1	33110000	33180000	NM_001308139	ZBTB8OS	ALX3
chr1	33110000	33180000	NM_001308140	ZBTB8OS	UBL4B
chr1	33110000	33180000	NM_001308138	ZBTB8OS	LINC01397
chr1	33110000	33180000	NM_001308137	ZBTB8OS	KCNA2
chr1	33110000	33180000	NM_001308136	ZBTB8OS	KCND3
chr1	33110000	33180000	NM_001308135	ZBTB8OS	KCND3-IT1
chr1	33110000	33180000	NM_178547	ZBTB8OS	CSDE1
chr1	33110000	33180000	NM_030786	SYNC	AMPD1
chr1	33110000	33180000	NM_001135256	RBBP4	NRAS
chr1	36250000	36450000	NM_024852	AGO3	SIKE1
chr1	36250000	36450000	NM_001317123	AGO1	LINC01762
chr1	36250000	36450000	NM_017629	AGO4	CD58
chr1	36250000	36450000	NM_177422	AGO3	LOC105378933
chr1	36250000	36450000	NM_012199	AGO1	TBX15
chr1	36250000	36450000	NM_001317122	AGO1	WARS2-IT1
chr1	37860000	37970000	NM_001270875	MEAF6	WARS2
chr1	37860000	37970000	NR_073092	MEAF6	NUDT17
chr1	37860000	37970000	NM_025079	ZC3H12A	NBPF20
chr1	37860000	37970000	NR_038842	LINC01137	ANKRD35
chr1	37860000	37970000	NR_106790	MIR6732	NBPF10
chr1	37860000	37970000	NM_022756	MEAF6	GNRHR2
chr1	37860000	37970000	NR_073091	MEAF6	RBM8A
chr1	37860000	37970000	NR_073090	MEAF6	PEX11B
chr1	37860000	37970000	NM_001270876	MEAF6	ITGA10
chr1	37860000	37970000	NR_049844	MIR5581	PIAS3
chr1	38330000	38480000	NM_001243878	FHL3	MIR6736
chr1	38330000	38480000	NM_005540	INPP5B	POLR3C
chr1	38330000	38480000	NM_001297434	INPP5B	RNF115
chr1	38330000	38480000	NM_006802	SF3A3	TDRKH
chr1	38330000	38480000	NM_001320830	SF3A3	MRPL9
chr1	38330000	38480000	NM_004468	FHL3	OAZ3
chr1	38330000	38480000	NM_016037	UTP11	RORC
chr1	39660000	39800000	NM_012090	MACF1	LINGO4
chr1	41420000	41550000	NM_001172222	SCMH1	THEM5
chr1	41420000	41550000	NR_037868	SLFNL1-AS1	C2CD4D
chr1	41420000	41550000	NM_001905	CTPS1	C2CD4D-AS1
chr1	41420000	41550000	NR_125440	CTPS1	THEM4
chr1	41420000	41550000	NM_001301237	CTPS1	SPRR1A
chr1	41420000	41550000	NM_144990	SLFNL1	IVL
chr1	41420000	41550000	NM_001300859	SLFNL1	SMCP
chr1	41420000	41550000	NM_001168247	SLFNL1	SPRR4
chr1	41420000	41550000	NM_001172220	SCMH1	SPRR2B
chr1	41420000	41550000	NM_012236	SCMH1	SPRR2D
chr1	41420000	41550000	NR_135092	SCMH1	SPRR1B
chr1	41420000	41550000	NM_001172219	SCMH1	SPRR2A
chr1	41420000	41550000	NM_001172221	SCMH1	ADAM15
chr1	41420000	41550000	NM_001172218	SCMH1	DCST1
chr1	41420000	41550000	NM_001031694	SCMH1	DCST1-AS1
chr1	41940000	42070000	NM_001127714	HIVEP3	DPM3
chr1	41940000	42070000	NM_001302269	EDN2	SLC50A1
chr1	41940000	42070000	NM_001956	EDN2	EFNA3
chr1	41940000	42070000	NR_126098	EDN2	EFNA4
chr1	41940000	42070000	NM_024503	HIVEP3	EFNA1
chr1	44020000	44090000	NM_002840	PTPRF	CLK2
chr1	44020000	44090000	NM_130440	PTPRF	THBS3
chr1	44380000	44460000	NR_073023	ST3GAL3	TRIM46
chr1	44380000	44460000	NR_073016	ST3GAL3	KRTCAP2
chr1	44380000	44460000	NM_001270463	ST3GAL3	MUC1
chr1	44380000	44460000	NM_001270466	ST3GAL3	MIR92B
chr1	44380000	44460000	NR_073018	ST3GAL3	GBA
chr1	44380000	44460000	NR_073017	ST3GAL3	MTX1
chr1	44380000	44460000	NM_001270464	ST3GAL3	GBAP1
chr1	44380000	44460000	NM_001270465	ST3GAL3	FAM189B
chr1	44380000	44460000	NM_014652	IPO13	SCAMP3
chr1	44380000	44460000	NM_057091	ARTN	ASH1L
chr1	44380000	44460000	NM_174970	ST3GAL3	POU5F1P4
chr1	44380000	44460000	NM_174969	ST3GAL3	LAMTOR2
chr1	44380000	44460000	NM_174968	ST3GAL3	UBQLN4
chr1	44380000	44460000	NM_174967	ST3GAL3	SSR2
chr1	44380000	44460000	NM_174964	ST3GAL3	LMNA
chr1	44380000	44460000	NR_073019	ST3GAL3	MEX3A
chr1	44380000	44460000	NM_001270459	ST3GAL3	RAB25
chr1	44380000	44460000	NM_001270460	ST3GAL3	MEF2D
chr1	44380000	44460000	NM_001270461	ST3GAL3	IQGAP3
chr1	44380000	44460000	NM_001270462	ST3GAL3	APCS
chr1	44380000	44460000	NM_006279	ST3GAL3	OR10J5
chr1	44380000	44460000	NM_174963	ST3GAL3	DUSP23
chr1	44380000	44460000	NM_174966	ST3GAL3	FCRL6
chr1	44380000	44460000	NM_174965	ST3GAL3	LY9
chr1	44380000	44460000	NR_073021	ST3GAL3	SLAMF7
chr1	44380000	44460000	NR_073020	ST3GAL3	LOC101928372
chr1	44380000	44460000	NM_174971	ST3GAL3	ITLN2
chr1	44380000	44460000	NM_057090	ARTN	F11R
chr1	44380000	44460000	NM_001136215	ARTN	MIR5187
chr1	44380000	44460000	NM_003780	B4GALT2	USP21
chr1	44380000	44460000	NM_001039589	DPH2	NIT1
chr1	44380000	44460000	NM_001319165	DPH2	KLHDC9
chr1	44380000	44460000	NM_001319167	DPH2	PFDN2
chr1	44380000	44460000	NM_001319168	DPH2	DEDD
chr1	44380000	44460000	NM_001319166	DPH2	UFC1
chr1	44380000	44460000	NM_001319169	DPH2	TOMM40L
chr1	44380000	44460000	NM_001319170	DPH2	NDUFS2
chr1	44380000	44460000	NM_001319171	DPH2	B4GALT3
chr1	44380000	44460000	NM_001039457	ATP6V0B	PPOX
chr1	44380000	44460000	NM_001384	DPH2	ADAMTS4
chr1	44380000	44460000	NM_004047	ATP6V0B	FCER1G
chr1	44380000	44460000	NM_001294333	ATP6V0B	APOA2
chr1	44380000	44460000	NM_152499	CCDC24	NR1I3
chr1	44380000	44460000	NM_001005417	B4GALT2	OLFML2B
chr1	44380000	44460000	NM_030587	B4GALT2	ATF6
chr1	44800000	44910000	NM_018150	RNF220	DDR2
chr1	44800000	44910000	NM_001301699	ERI3	UAP1
chr1	44800000	44910000	NM_024066	ERI3	PBX1
chr1	44800000	44910000	NM_001301700	ERI3	PRRC2C
chr1	44800000	44910000	NM_001301698	ERI3	RABGAP1L
chr1	44800000	44910000	NM_001301701	ERI3	LOC101928696
chr1	44800000	44910000	NM_001319956	RNF220	SEC16B
chr1	44800000	44910000	NM_001319957	RNF220	CRYZL2P
chr1	45780000	45840000	NM_001048174	MUTYH	RASAL2
chr1	45780000	45840000	NM_032756	HPDL	RASAL2-AS1
chr1	45780000	45840000	NM_001128425	MUTYH	ABL2
chr1	45780000	45840000	NM_001293196	MUTYH	XPR1
chr1	45780000	45840000	NM_001293195	MUTYH	OVAAL
chr1	45780000	45840000	NM_001293192	MUTYH	MR1
chr1	45780000	45840000	NM_001293191	MUTYH	STX6
chr1	45780000	45840000	NM_001048171	MUTYH	IER5
chr1	45780000	45840000	NM_001048173	MUTYH	LINC01344
chr1	45780000	45840000	NM_012222	MUTYH	LAMC1
chr1	45780000	45840000	NM_001293190	MUTYH	RGL1
chr1	45780000	45840000	NM_001048172	MUTYH	COLGALT2
chr1	45780000	45840000	NM_007170	TESK2	NEK7
chr1	45780000	45840000	NM_001320800	TESK2	ZNF281
chr1	45780000	45840000	NM_025077	TOE1	LINC00862
chr1	46080000	46200000	NM_001195193	NASP	SYT2
chr1	46080000	46200000	NM_152298	NASP	PPP1R12B
chr1	46080000	46200000	NM_001114938	CCDC17	ETNK2
chr1	46080000	46200000	NM_002482	NASP	SOX13
chr1	46080000	46200000	NM_001190182	CCDC17	REN
chr1	46080000	46200000	NM_001145349	IPP	ERLNC1
chr1	46080000	46200000	NM_021639	GPBP1L1	GOLT1A
chr1	46080000	46200000	NR_026768	RPS15AP10	KISS1
chr1	46080000	46200000	NM_016486	TMEM69	PLEKHA6
chr1	46080000	46200000	NM_005897	IPP	PIK3C2B
chr1	46630000	46820000	NM_017739	POMGNT1	MDM4
chr1	46630000	46820000	NM_001303427	LOC110117498-PIK3R3	IKBKE
chr1	46630000	46820000	NM_005727	TSPAN1	RASSF5
chr1	46630000	46820000	NM_001297566	UQCRH	MAPKAPK2
chr1	46630000	46820000	NM_001290130	POMGNT1	PLXNA2
chr1	46630000	46820000	NM_001290129	POMGNT1	CAMK1G
chr1	46630000	46820000	NM_001142548	RAD54L	MIR4260
chr1	46630000	46820000	NM_003579	RAD54L	LAMB3
chr1	46630000	46820000	NM_001243766	POMGNT1	HSD11B1-AS1
chr1	46630000	46820000	NM_001013615	LURAP1	HSD11B1
chr1	46630000	46820000	NM_006369	LRRC41	G0S2
chr1	46630000	46820000	NR_045789	NSUN4	RPS6KC1
chr1	46630000	46820000	NR_045791	NSUN4	ANGEL2
chr1	46630000	46820000	NM_006004	UQCRH	PROX1-AS1
chr1	46630000	46820000	NM_001297565	UQCRH	SPATA17
chr1	46630000	46820000	NM_199044	NSUN4	GPATCH2
chr1	46630000	46820000	NR_045790	NSUN4	MIR548F3
chr1	46630000	46820000	NM_001256128	NSUN4	RNU5F-1
chr1	46630000	46820000	NM_001256127	NSUN4	MIR194-1
chr1	47540000	47590000	NM_178134	CYP4Z1	IARS2
chr1	47870000	48000000	NM_012186	FOXE3	MIR215
chr1	47870000	48000000	NR_126355	LINC01389	MIR664A
chr1	47870000	48000000	NR_026878	FOXD2-AS1	RAB3GAP2
chr1	47870000	48000000	NM_004474	FOXD2	SNORA36B
chr1	48330000	48610000	NM_001194986	TRABD2B	DUSP10
chr1	48330000	48610000	NR_026749	SKINT1L	SRP9
chr1	48650000	48740000	NM_001011547	SLC5A9	ENAH
chr1	48650000	48740000	NM_001135181	SLC5A9	EPHX1
chr1	51620000	51750000	NM_014372	RNF11	OBSCN
chr1	52800000	52900000	NM_004799	ZFYVE9	OBSCN-AS1
chr1	52800000	52900000	NM_007324	ZFYVE9	IBA57
chr1	52800000	52900000	NM_015269	TUT4	IBA57-DT
chr1	52800000	52900000	NM_001009881	TUT4	GJC2
chr1	52800000	52900000	NM_032449	CC2D1B	DISC1
chr1	52800000	52900000	NM_004153	ORC1	TSNAX-DISC1
chr1	52800000	52900000	NM_001190819	ORC1	LINC01744
chr1	52800000	52900000	NM_001190818	ORC1	IRF2BP2
chr1	52800000	52900000	NM_032864	PRPF38A	LINC01132
chr1	53610000	53690000	NM_000098	CPT2	LOC101927787
chr1	53610000	53690000	NM_001304759	CZIB	LINC00184
chr1	53610000	53690000	NR_130897	CZIB	FMN2
chr1	53610000	53690000	NM_017887	CZIB	CEP170
chr1	53610000	53690000	NM_001304760	CZIB	LINC01347
chr1	55040000	55120000	NR_037641	MROH7-TTC4	OR2L13
chr1	55040000	55120000	NM_015547	ACOT11	OR2W3
chr1	55040000	55120000	NR_037639	MROH7-TTC4	TRIM58
chr1	55040000	55120000	NR_026782	MROH7	OR2T8
chr1	55040000	55120000	NM_001291332	MROH7	OR2L8
chr1	55040000	55120000	NM_147161	ACOT11	MIR5699
chr1	55040000	55120000	NM_176782	FAM151A	DIP2C
chr1	55040000	55120000	NR_111931	MROH7	LARP4B
chr1	55040000	55120000	NR_037640	MROH7-TTC4	ADARB2
chr1	55040000	55120000	NM_001039464	MROH7	LOC105376360
chr1	56960000	57080000	NM_003713	PLPP3	GATA3
chr1	62020000	62120000	NR_073400	MGC34796	GATA3-AS1
chr1	65320000	65420000	NM_001320923	JAK1	TAF3
chr1	65320000	65420000	NM_002227	JAK1	CELF2-DT
chr1	68630000	68710000	NM_001002292	WLS	USP6NL
chr1	68630000	68710000	NR_040077	GNG12-AS1	MIR1915
chr1	68630000	68710000	NM_024911	WLS	MIR1915HG
chr1	68630000	68710000	NM_001193334	WLS	MLLT10
chr1	68630000	68710000	NR_031664	MIR1262	SKIDA1
chr1	70650000	70740000	NM_001190987	SRSF11	RAB18
chr1	70650000	70740000	NM_004768	SRSF11	MKX
chr1	70650000	70740000	NM_017768	LRRC40	MKX-AS1
chr1	70650000	70740000	NM_030816	ANKRD13C	SVIL-AS1
chr1	72190000	72360000	NM_173808	NEGR1	SVIL
chr1	72190000	72360000	NR_046218	NEGR1-IT1	MIR604
chr1	74950000	75130000	NM_001002912	ERICH3	ZNF438
chr1	74950000	75130000	NM_001112808	FPGT-TNNI3K	ZEB1
chr1	74950000	75130000	NM_015978	TNNI3K	NRP1
chr1	74950000	75130000	NR_121670	ERICH3-AS1	PARD3
chr1	74950000	75130000	NR_121671	ERICH3-AS1	RET
chr1	76600000	76680000	NM_152996	ST6GALNAC3	CSGALNACT2
chr1	76600000	76680000	NM_001160011	ST6GALNAC3	LINC00841
chr1	85240000	85330000	NM_012152	LPAR3	C10orf25
chr1	85770000	85870000	NM_012137	DDAH1	DEPP1
chr1	85770000	85870000	NM_001134445	DDAH1	TMEM72
chr1	85940000	86110000	NM_001554	CCN1	TMEM72-AS1
chr1	85940000	86110000	NM_001134445	DDAH1	RASSF4
chr1	86340000	86420000	NM_152890	COL24A1	ZNF22
chr1	87180000	87320000	NM_001206652	SH3GLB1	ANTXRLP1
chr1	87180000	87320000	NM_001206653	SH3GLB1	VSTM4
chr1	87180000	87320000	NM_001206651	SH3GLB1	TMEM273
chr1	87180000	87320000	NM_016009	SH3GLB1	ERCC6
chr1	89860000	89940000	NR_003133	GBP1P1	DRGX
chr1	92120000	92250000	NM_001195684	TGFBR3	SGMS1
chr1	92120000	92250000	NM_001195683	TGFBR3	PRKG1
chr1	92120000	92250000	NR_036634	TGFBR3	BICC1
chr1	92120000	92250000	NM_003243	TGFBR3	RTKN2
chr1	92570000	92720000	NM_001012425	C1orf146	EGR2
chr1	92570000	92720000	NM_015237	KIAA1107	ADO
chr1	92570000	92720000	NM_183242	BTBD8	CTNNA3
chr1	92570000	92720000	NM_053274	GLMN	FAM241B
chr1	92570000	92720000	NR_135089	GLMN	SLC29A3
chr1	92570000	92720000	NM_001319683	GLMN	CDH23
chr1	94850000	94950000	NM_001122674	ABCD3	CHST3
chr1	94850000	94950000	NM_002858	ABCD3	MICU1
chr1	95870000	95970000	NR_033966	LINC01761	DDIT4
chr1	101620000	101730000	NM_001400	S1PR1	DNAJB12
chr1	101620000	101730000	NR_104626	LOC101928370	CHCHD1
chr1	101620000	101730000	NM_001320730	S1PR1	FUT11
chr1	107510000	107630000	NM_018137	PRMT6	SEC24C
chr1	110450000	110560000	NM_001242673	AHCYL1	CAMK2G
chr1	110450000	110560000	NM_172212	CSF1	ZSWIM8
chr1	110450000	110560000	NM_172211	CSF1	NDST2
chr1	110450000	110560000	NM_172210	CSF1	ZSWIM8-AS1
chr1	110450000	110560000	NM_006621	AHCYL1	ADK
chr1	110450000	110560000	NM_000757	CSF1	LOC102723439
chr1	110450000	110560000	NM_001242675	AHCYL1	KCNMA1
chr1	110450000	110560000	NM_001242674	AHCYL1	DLG5
chr1	110450000	110560000	NM_001242676	AHCYL1	DLG5-AS1
chr1	110570000	110690000	NM_001270768	STRIP1	LINC00595
chr1	110570000	110690000	NM_006492	ALX3	LINC00856
chr1	110570000	110690000	NR_073071	STRIP1	ZMIZ1
chr1	110570000	110690000	NM_033088	STRIP1	TMEM254
chr1	110570000	110690000	NM_203412	UBL4B	TMEM254-AS1
chr1	110570000	110690000	NR_126382	LINC01397	BMS1P21
chr1	111080000	111190000	NM_004974	KCNA2	SFTPD
chr1	111080000	111190000	NM_001204269	KCNA2	MBL1P
chr1	112340000	112440000	NM_172198	KCND3	ATAD1
chr1	112340000	112440000	NM_004980	KCND3	PAPSS2
chr1	112340000	112440000	NR_046783	KCND3-IT1	KLLN
chr1	112480000	112620000	NM_172198	KCND3	CFL1P1
chr1	112480000	112620000	NM_004980	KCND3	PTEN
chr1	112480000	112620000	NM_001270945	-	STAMBPL1
chr1	115220000	115390000	NM_001242891	CSDE1	ACTA2
chr1	115220000	115390000	NM_001172626	AMPD1	ACTA2-AS1
chr1	115220000	115390000	NM_002524	NRAS	HECTD2
chr1	115220000	115390000	NM_000036	AMPD1	HECTD2-AS1
chr1	115220000	115390000	NM_001242892	CSDE1	MYOF
chr1	115220000	115390000	NM_001007553	CSDE1	CEP55
chr1	115220000	115390000	NM_007158	CSDE1	HOGA1
chr1	115220000	115390000	NM_001130523	CSDE1	MMS19
chr1	115220000	115390000	NR_049742	SIKE1	ANKRD2
chr1	115220000	115390000	NM_001242893	CSDE1	UBTD1
chr1	115220000	115390000	NR_049741	SIKE1	C10orf62
chr1	115220000	115390000	NM_025073	SIKE1	MIR5692C2
chr1	115220000	115390000	NM_001102396	SIKE1	PI4K2A
chr1	116990000	117080000	NR_125973	LINC01762	MORN4
chr1	116990000	117080000	NR_125972	LINC01762	MARVELD1
chr1	116990000	117080000	NM_001779	CD58	AVPI1
chr1	116990000	117080000	NR_026665	CD58	ZFYVE27
chr1	116990000	117080000	NM_001144822	CD58	CRTAC1
chr1	119490000	119650000	NR_135034	LOC105378933	GOLGA7B
chr1	119490000	119650000	NR_135035	LOC105378933	LINC00866
chr1	119490000	119650000	NM_152380	TBX15	CWF19L1
chr1	119490000	119650000	NR_126447	WARS2-IT1	BLOC1S2
chr1	119490000	119650000	NM_201263	WARS2	PKD2L1
chr1	119490000	119650000	NM_015836	WARS2	LBX1-AS1
chr1	145510000	145620000	NM_001012758	NUDT17	LINC01514
chr1	145510000	145620000	NM_001278267	NBPF20	LBX1
chr1	145510000	145620000	NM_001280799	ANKRD35	LINC02681
chr1	145510000	145620000	NM_001302371	NBPF10	BTRC
chr1	145510000	145620000	NM_001039703	NBPF10	POLL
chr1	145510000	145620000	NR_104034	GNRHR2	FBXW4
chr1	145510000	145620000	NM_005105	RBM8A	MIR3158-2
chr1	145510000	145620000	NR_002328	GNRHR2	DPCD
chr1	145510000	145620000	NR_104033	GNRHR2	MIR3158-1
chr1	145510000	145620000	NR_073493	PEX11B	ARMH3
chr1	145510000	145620000	NM_003846	PEX11B	LDB1
chr1	145510000	145620000	NR_073492	PEX11B	HPS6
chr1	145510000	145620000	NR_073491	PEX11B	NEURL1
chr1	145510000	145620000	NM_001184795	PEX11B	SH3PXD2A
chr1	145510000	145620000	NM_003637	ITGA10	STN1
chr1	145510000	145620000	NM_001303040	ITGA10	GSTO2
chr1	145510000	145620000	NM_001303041	ITGA10	CFAP58-DT
chr1	145510000	145620000	NM_144698	ANKRD35	ITPRIP-AS1
chr1	145510000	145620000	NM_006099	PIAS3	ITPRIP
chr1	145510000	145620000	NR_106794	MIR6736	CFAP58
chr1	145510000	145620000	NM_001303456	POLR3C	FAM160B1
chr1	145510000	145620000	NM_006468	POLR3C	TRUB1
chr1	145510000	145620000	NM_014455	RNF115	SLC18A2
chr1	151710000	151860000	NM_006862	TDRKH	KCNK18
chr1	151710000	151860000	NR_125331	MRPL9	MIR3663
chr1	151710000	151860000	NM_001301371	OAZ3	MIR3663HG
chr1	151710000	151860000	NM_001300733	MRPL9	MIR4681
chr1	151710000	151860000	NM_031420	MRPL9	GRK5
chr1	151710000	151860000	NM_001134939	OAZ3	PLPP4
chr1	151710000	151860000	NM_016178	OAZ3	WDR11
chr1	151710000	151860000	NM_001083965	TDRKH	MIR5694
chr1	151710000	151860000	NM_001083964	TDRKH	WDR11-AS1
chr1	151710000	151860000	NM_001083963	TDRKH	FGFR2
chr1	151710000	151860000	NM_001001523	RORC	MIR3941
chr1	151710000	151860000	NM_005060	RORC	PLEKHA1
chr1	151710000	151860000	NM_001004432	LINGO4	BTBD16
chr1	151710000	151860000	NM_182578	THEM5	DMBT1
chr1	151710000	151860000	NM_001136003	C2CD4D	HTRA1
chr1	151710000	151860000	NR_024237	C2CD4D-AS1	C10orf120
chr1	151710000	151860000	NM_053055	THEM4	CPXM2
chr1	152830000	152970000	NM_001199828	SPRR1A	EEF1AKMT2
chr1	152830000	152970000	NM_005987	SPRR1A	FAM53B
chr1	152830000	152970000	NM_005547	IVL	FAM53B-AS1
chr1	152830000	152970000	NM_030663	SMCP	ABRAXAS2
chr1	152830000	152970000	NM_173080	SPRR4	PTPRE
chr1	152980000	153060000	NM_001017418	SPRR2B	CLRN3
chr1	152980000	153060000	NM_006945	SPRR2D	SCART1
chr1	152980000	153060000	NM_003125	SPRR1B	BET1L
chr1	152980000	153060000	NM_005988	SPRR2A	SCGB1C2
chr1	155020000	155120000	NR_048578	ADAM15	ODF3
chr1	155020000	155120000	NM_207197	ADAM15	SCGB1C1
chr1	155020000	155120000	NM_152494	DCST1	PSMD13
chr1	155020000	155120000	NM_001143687	DCST1	SIRT3
chr1	155020000	155120000	NM_207194	ADAM15	RIC8A
chr1	155020000	155120000	NM_001261465	ADAM15	MIR6743
chr1	155020000	155120000	NR_040772	DCST1-AS1	PGGHG
chr1	155020000	155120000	NM_001261464	ADAM15	NLRP6
chr1	155020000	155120000	NM_207191	ADAM15	IFITM5
chr1	155020000	155120000	NR_040773	DCST1-AS1	DEAF1
chr1	155020000	155120000	NM_003815	ADAM15	CDHR5
chr1	155020000	155120000	NM_001261466	ADAM15	IRF7
chr1	155020000	155120000	NM_207196	ADAM15	PHRF1
chr1	155020000	155120000	NM_207195	ADAM15	SCT
chr1	155020000	155120000	NM_153741	DPM3	DRD4
chr1	155020000	155120000	NM_018845	SLC50A1	MUC2
chr1	155020000	155120000	NM_001287589	SLC50A1	NAP1L4
chr1	155020000	155120000	NM_001287592	SLC50A1	CARS1
chr1	155020000	155120000	NM_004952	EFNA3	MRGPRG
chr1	155020000	155120000	NR_048577	ADAM15	OSBPL5
chr1	155020000	155120000	NR_048579	ADAM15	MRGPRG-AS1
chr1	155020000	155120000	NM_005227	EFNA4	MRGPRE
chr1	155020000	155120000	NM_182689	EFNA4	PPFIBP2
chr1	155020000	155120000	NM_182690	EFNA4	CYB5R2
chr1	155020000	155120000	NM_001287591	SLC50A1	OVCH2
chr1	155020000	155120000	NM_001287590	SLC50A1	ST5
chr1	155020000	155120000	NM_004428	EFNA1	LOC102724784
chr1	155020000	155120000	NM_182685	EFNA1	SWAP70
chr1	155020000	155120000	NM_001287587	SLC50A1	SBF2-AS1
chr1	155020000	155120000	NM_001287586	SLC50A1	LINC02709
chr1	155020000	155120000	NM_001287588	SLC50A1	SBF2
chr1	155020000	155120000	NM_001122839	SLC50A1	LOC101928008
chr1	155020000	155120000	NM_001122837	SLC50A1	CAND1.11
chr1	155020000	155120000	NM_018973	DPM3	ADM
chr1	155130000	155240000	NM_001294338	CLK2	AMPD3
chr1	155130000	155240000	NM_001252607	THBS3	LYVE1
chr1	155130000	155240000	NM_001256600	TRIM46	MIR4485
chr1	155130000	155240000	NR_046327	TRIM46	MTRNR2L8
chr1	155130000	155240000	NM_025058	TRIM46	MRVI1-AS1
chr1	155130000	155240000	NM_173852	KRTCAP2	RNF141
chr1	155130000	155240000	NM_001204289	MUC1	MRVI1
chr1	155130000	155240000	NM_001044392	MUC1	USP47
chr1	155130000	155240000	NM_001018016	MUC1	MICAL2
chr1	155130000	155240000	NM_001204286	MUC1	LINC02547
chr1	155130000	155240000	NM_001256601	TRIM46	MIR6124
chr1	155130000	155240000	NM_001256599	TRIM46	PARVA
chr1	155130000	155240000	NM_001282378	TRIM46	ARNTL
chr1	155130000	155240000	NM_001282379	TRIM46	BTBD10
chr1	155130000	155240000	NR_104150	TRIM46	RRAS2
chr1	155130000	155240000	NM_001204291	MUC1	SPON1
chr1	155130000	155240000	NM_001204290	MUC1	CALCA
chr1	155130000	155240000	NR_046329	TRIM46	CYP2R1
chr1	155130000	155240000	NM_002456	MUC1	ABCC8
chr1	155130000	155240000	NM_001204296	MUC1	NCR3LG1
chr1	155130000	155240000	NM_001204288	MUC1	NUCB2
chr1	155130000	155240000	NM_001044390	MUC1	KCNJ11
chr1	155130000	155240000	NM_001204287	MUC1	USH1C
chr1	155130000	155240000	NM_001018017	MUC1	NAV2
chr1	155130000	155240000	NM_001204294	MUC1	MIR4486
chr1	155130000	155240000	NM_001204285	MUC1	BBOX1-AS1
chr1	155130000	155240000	NM_001204293	MUC1	QSER1
chr1	155130000	155240000	NM_001204295	MUC1	CSTF3
chr1	155130000	155240000	NM_001044393	MUC1	DEPDC7
chr1	155130000	155240000	NM_001204292	MUC1	TCP11L1
chr1	155130000	155240000	NM_001044391	MUC1	LINC00294
chr1	155130000	155240000	NM_001204297	MUC1	CSTF3-DT
chr1	155130000	155240000	NR_030281	MIR92B	CAPRIN1
chr1	155130000	155240000	NR_045553	THBS3	NAT10
chr1	155130000	155240000	NM_001005742	GBA	ABTB2
chr1	155130000	155240000	NM_002455	MTX1	CD82
chr1	155130000	155240000	NM_007112	THBS3	TSPAN18
chr1	155130000	155240000	NM_001252608	THBS3	PRDM11
chr1	155130000	155240000	NM_198883	MTX1	LOC100507384
chr1	155130000	155240000	NM_001005741	GBA	CHST1
chr1	155130000	155240000	NR_002188	GBAP1	MIR7154
chr1	155130000	155240000	NM_000157	GBA	MIR5582
chr1	155130000	155240000	NM_001267608	FAM189B	F2
chr1	155130000	155240000	NM_001171812	GBA	CKAP5
chr1	155130000	155240000	NM_001171811	GBA	LRP4-AS1
chr1	155130000	155240000	NM_006589	FAM189B	SNORD67
chr1	155130000	155240000	NM_198264	FAM189B	LRP4
chr1	155130000	155240000	NM_052837	SCAMP3	OR5I1
chr1	155130000	155240000	NM_005698	SCAMP3	OR5W2
chr1	155130000	155240000	NM_001294339	CLK2	OR7E5P
chr1	155130000	155240000	NM_003993	CLK2	OR10AG1
chr1	155340000	155440000	NM_018489	ASH1L	CTNND1
chr1	155340000	155440000	NR_034180	POU5F1P4	TMX2-CTNND1
chr1	155980000	156060000	NM_001145264	LAMTOR2	BTBD18
chr1	155980000	156060000	NM_001304342	UBQLN4	SELENOH
chr1	155980000	156060000	NM_003145	SSR2	B3GAT3
chr1	155980000	156060000	NM_020131	UBQLN4	EML3
chr1	155980000	156060000	NM_014017	LAMTOR2	AHNAK
chr1	155980000	156060000	NM_001282625	LMNA	EEF1G
chr1	155980000	156060000	NM_001093725	MEX3A	MIR3654
chr1	155980000	156060000	NM_020387	RAB25	MTA2
chr1	155980000	156060000	NR_133653	RAB25	TUT1
chr1	156400000	156540000	NM_001271629	MEF2D	MIR6747
chr1	156400000	156540000	NM_005920	MEF2D	ROM1
chr1	156400000	156540000	NM_178229	IQGAP3	SLC3A2
chr1	159480000	159590000	NM_001639	APCS	SNHG1
chr1	159480000	159590000	NM_001004469	OR10J5	SNORD26
chr1	159690000	159790000	NM_017823	DUSP23	SNORD27
chr1	159690000	159790000	NM_001319659	DUSP23	SNORD28
chr1	159690000	159790000	NM_001319658	DUSP23	SNORD31
chr1	159690000	159790000	NM_001284217	FCRL6	SNORD22
chr1	159690000	159790000	NM_001004310	FCRL6	SNORD29
chr1	160700000	160770000	NM_001261457	LY9	SNORD30
chr1	160700000	160770000	NM_002348	LY9	SNORD25
chr1	160700000	160770000	NM_001282595	SLAMF7	CHRM1
chr1	160700000	160770000	NM_001282588	SLAMF7	MRPL49
chr1	160700000	160770000	NM_001282594	SLAMF7	TM7SF2
chr1	160700000	160770000	NM_001282593	SLAMF7	VPS51
chr1	160700000	160770000	NM_001282596	SLAMF7	ZNHIT2
chr1	160700000	160770000	NM_001282592	SLAMF7	FAU
chr1	160700000	160770000	NM_001282591	SLAMF7	SYVN1
chr1	160700000	160770000	NM_001282590	SLAMF7	MIR6751
chr1	160700000	160770000	NM_001282589	SLAMF7	CAPN1
chr1	160700000	160770000	NM_021181	SLAMF7	SPDYC
chr1	160700000	160770000	NM_001261456	LY9	CFL1
chr1	160700000	160770000	NM_001033667	LY9	SNX32
chr1	160870000	160970000	NR_110695	LOC101928372	EFEMP2
chr1	160870000	160970000	NM_080878	ITLN2	MUS81
chr1	160870000	160970000	NM_016946	F11R	FIBP
chr1	161060000	161210000	NR_049819	MIR5187	CTSW
chr1	161060000	161210000	NM_001014443	USP21	C11orf68
chr1	161060000	161210000	NM_001185094	NIT1	FOSL1
chr1	161060000	161210000	NM_001185092	NIT1	CCDC85B
chr1	161060000	161210000	NM_001007255	KLHDC9	DRAP1
chr1	161060000	161210000	NM_152366	KLHDC9	YIF1A
chr1	161060000	161210000	NR_033386	KLHDC9	KLC2
chr1	161060000	161210000	NR_033385	KLHDC9	PACS1
chr1	161060000	161210000	NM_005600	NIT1	CNIH2
chr1	161060000	161210000	NM_012394	PFDN2	RAB1B
chr1	161060000	161210000	NM_001185093	NIT1	TMEM151A
chr1	161060000	161210000	NM_001039711	DEDD	BRMS1
chr1	161060000	161210000	NM_001319848	USP21	RIN1
chr1	161060000	161210000	NM_016406	UFC1	CD248
chr1	161060000	161210000	NM_032998	DEDD	TBC1D10C
chr1	161060000	161210000	NM_001039712	DEDD	POLD4
chr1	161060000	161210000	NM_012475	USP21	LOC100130987
chr1	161060000	161210000	NM_032174	TOMM40L	RAD9A
chr1	161060000	161210000	NM_004550	NDUFS2	CLCF1
chr1	161060000	161210000	NM_001199874	B4GALT3	PPP1CA
chr1	161060000	161210000	NM_001122764	PPOX	CORO1B
chr1	161060000	161210000	NM_000309	PPOX	CARNS1
chr1	161060000	161210000	NM_003779	B4GALT3	PTPRCAP
chr1	161060000	161210000	NM_001199873	B4GALT3	RPS6KB2
chr1	161060000	161210000	NM_001320336	ADAMTS4	CDK2AP2
chr1	161060000	161210000	NM_005099	ADAMTS4	PITPNM1
chr1	161060000	161210000	NM_001166159	NDUFS2	CABP2
chr1	161060000	161210000	NM_001286373	TOMM40L	LOC338694
chr1	161060000	161210000	NM_004106	FCER1G	MRGPRD
chr1	161060000	161210000	NM_001643	APOA2	IGHMBP2
chr1	161060000	161210000	NM_001286374	TOMM40L	MRGPRF
chr1	161060000	161210000	NM_001077477	NR1I3	MRGPRF-AS1
chr1	161060000	161210000	NM_001077471	NR1I3	MIR3164
chr1	161060000	161210000	NM_001077469	NR1I3	TPCN2
chr1	161060000	161210000	NM_001077481	NR1I3	SHANK2
chr1	161060000	161210000	NM_001077478	NR1I3	SHANK2-AS1
chr1	161060000	161210000	NM_001077476	NR1I3	SHANK2-AS3
chr1	161060000	161210000	NM_001077480	NR1I3	MIR3664
chr1	161060000	161210000	NM_001077470	NR1I3	NADSYN1
chr1	161060000	161210000	NM_005122	NR1I3	DHCR7
chr1	161060000	161210000	NM_001077475	NR1I3	FLJ42102
chr1	161060000	161210000	NM_001077482	NR1I3	KRTAP5-7
chr1	161060000	161210000	NM_001077474	NR1I3	MIR6754
chr1	161060000	161210000	NM_001077473	NR1I3	KRTAP5-8
chr1	161060000	161210000	NM_001077472	NR1I3	KRTAP5-9
chr1	161060000	161210000	NM_001077479	NR1I3	ATG16L2
chr1	161930000	162020000	NM_015441	OLFML2B	STARD10
chr1	161930000	162020000	NM_001297713	OLFML2B	FCHSD2
chr1	161930000	162020000	NM_007348	ATF6	KCNE3
chr1	162560000	162700000	NM_006182	DDR2	LIPT2
chr1	162560000	162700000	NM_003115	UAP1	LOC100287896
chr1	162560000	162700000	NM_001014796	DDR2	ARRB1
chr1	164500000	164650000	NM_001204963	PBX1	MIR326
chr1	164500000	164650000	NM_001204961	PBX1	GDPD5
chr1	164500000	164650000	NM_002585	PBX1	RPS3
chr1	171510000	171590000	NM_015172	PRRC2C	KLHL35
chr1	174730000	174950000	NM_001243765	RABGAP1L	MAP6
chr1	174730000	174950000	NM_014857	RABGAP1L	SERPINH1
chr1	174730000	174950000	NM_001243763	RABGAP1L	GUCY2EP
chr1	174730000	174950000	NR_121196	LOC101928696	LRRC32
chr1	174730000	174950000	NM_001035230	RABGAP1L	NOX4
chr1	174730000	174950000	NM_001243764	RABGAP1L	LOC101928535
chr1	177870000	177990000	NM_033127	SEC16B	RDX
chr1	177870000	177990000	NR_037167	CRYZL2P	ZC3H12C
chr1	178060000	178210000	NM_170692	RASAL2	LINC02763
chr1	178060000	178210000	NR_027982	RASAL2-AS1	LINC02764
chr1	179070000	179150000	NM_001168236	ABL2	NCAM1
chr1	179070000	179150000	NM_001168238	ABL2	LOC101928847
chr1	179070000	179150000	NM_005158	ABL2	ZBTB16
chr1	179070000	179150000	NM_001168239	ABL2	NNMT
chr1	179070000	179150000	NM_001136000	ABL2	APOA1
chr1	179070000	179150000	NM_007314	ABL2	APOC3
chr1	179070000	179150000	NM_001168237	ABL2	APOA4
chr1	179070000	179150000	NM_001136001	ABL2	SIK3
chr1	180520000	180610000	NM_004736	XPR1	APOA1-AS
chr1	180520000	180610000	NR_125716	OVAAL	NECTIN1
chr1	180520000	180610000	NM_001135669	XPR1	LOC102724301
chr1	180960000	181090000	NM_001195035	MR1	TLCD5
chr1	180960000	181090000	NM_001194999	MR1	POU2F3
chr1	180960000	181090000	NM_001310213	MR1	OAF
chr1	180960000	181090000	NM_001286210	STX6	LOC649133
chr1	180960000	181090000	NM_005819	STX6	ARHGEF12
chr1	180960000	181090000	NM_001531	MR1	GRIK4
chr1	180960000	181090000	NM_001195000	MR1	TBCEL
chr1	180960000	181090000	NM_016545	IER5	LOC101929208
chr1	182150000	182290000	NR_104175	LINC01344	TECTA
chr1	183040000	183120000	NM_002293	LAMC1	MIR100HG
chr1	183810000	183920000	NM_001297672	RGL1	MIRLET7A2
chr1	183810000	183920000	NM_001297670	RGL1	BLID
chr1	183810000	183920000	NM_001297669	RGL1	MIR100
chr1	183810000	183920000	NM_015149	RGL1	LOC101929427
chr1	183810000	183920000	NM_015101	COLGALT2	KIRREL3
chr1	183810000	183920000	NM_001303420	COLGALT2	C11orf45
chr1	183810000	183920000	NM_001297671	RGL1	KCNJ1
chr1	183810000	183920000	NM_001303421	COLGALT2	KCNJ5
chr1	198150000	198330000	NM_133494	NEK7	NTM
chr1	200180000	200380000	NM_001281293	ZNF281	LOC101929653
chr1	200180000	200380000	NR_040064	LINC00862	OPCML
chr1	200180000	200380000	NM_001281294	ZNF281	MIR4697
chr1	200180000	200380000	NM_012482	ZNF281	MIR4697HG
chr1	202490000	202660000	NM_001136504	SYT2	IGSF9B
chr1	202490000	202660000	NM_002481	PPP1R12B	WNK1
chr1	202490000	202660000	NM_032104	PPP1R12B	NINJ2
chr1	202490000	202660000	NM_032103	PPP1R12B	NINJ2-AS1
chr1	202490000	202660000	NM_001197131	PPP1R12B	LOC105369595
chr1	202490000	202660000	NM_177402	SYT2	CACNA1C
chr1	204040000	204140000	NM_001297761	ETNK2	TSPAN9
chr1	204040000	204140000	NM_001297762	ETNK2	CCND2
chr1	204040000	204140000	NM_005686	SOX13	CCND2-AS1
chr1	204040000	204140000	NM_018208	ETNK2	CD9
chr1	204040000	204140000	NM_000537	REN	CD4
chr1	204040000	204140000	NR_123739	ERLNC1	PTMS
chr1	204040000	204140000	NM_001297760	ETNK2	MLF2
chr1	204130000	204280000	NM_198447	GOLT1A	LAG3
chr1	204130000	204280000	NM_000537	REN	A2ML1
chr1	204130000	204280000	NM_002256	KISS1	PHC1
chr1	204130000	204280000	NM_014935	PLEKHA6	LOC374443
chr1	204390000	204500000	NM_002646	PIK3C2B	KLRB1
chr1	204390000	204500000	NM_001204171	MDM4	ETV6
chr1	204390000	204500000	NM_001278517	MDM4	LRP6
chr1	204390000	204500000	NM_001278516	MDM4	CASC1
chr1	204390000	204500000	NM_002393	MDM4	KRAS
chr1	204390000	204500000	NM_001278518	MDM4	ETFRF1
chr1	204390000	204500000	NM_001278519	MDM4	REP15
chr1	204390000	204500000	NM_001204172	MDM4	PPFIBP1
chr1	206670000	206740000	NM_001193322	IKBKE	MRPS35
chr1	206670000	206740000	NM_014002	IKBKE	DDX11-AS1
chr1	206670000	206740000	NM_182664	RASSF5	TSPAN11
chr1	206670000	206740000	NM_001193321	IKBKE	DDX11
chr1	206670000	206740000	NM_182663	RASSF5	MUC19
chr1	206670000	206740000	NM_182665	RASSF5	LOC100288798
chr1	206850000	206930000	NM_004759	MAPKAPK2	SLC48A1
chr1	206850000	206930000	NM_032960	MAPKAPK2	ENDOU
chr1	208150000	208320000	NM_025179	PLXNA2	RAPGEF3
chr1	209710000	209880000	NM_020439	CAMK1G	VDR
chr1	209710000	209880000	NR_036213	MIR4260	HDAC7
chr1	209710000	209880000	NM_000228	LAMB3	ADCY6
chr1	209710000	209880000	NM_001017402	LAMB3	CACNB3
chr1	209710000	209880000	NM_001127641	LAMB3	ADCY6-DT
chr1	209710000	209880000	NR_134511	HSD11B1-AS1	DDX23
chr1	209710000	209880000	NR_134509	HSD11B1-AS1	DDN
chr1	209710000	209880000	NM_005525	HSD11B1	WNT10B
chr1	209710000	209880000	NM_015714	G0S2	FKBP11
chr1	209710000	209880000	NR_134510	HSD11B1-AS1	CCDC65
chr1	209710000	209880000	NM_001206741	HSD11B1	ARF3
chr1	209710000	209880000	NM_181755	HSD11B1	WNT1
chr1	213180000	213280000	NM_001136138	RPS6KC1	PRKAG1
chr1	213180000	213280000	NM_001300753	ANGEL2	KMT2D
chr1	213180000	213280000	NR_125333	ANGEL2	RHEBL1
chr1	213180000	213280000	NM_001287220	RPS6KC1	LIMA1
chr1	213180000	213280000	NM_001287219	RPS6KC1	MIR1293
chr1	213180000	213280000	NM_001300758	ANGEL2	ATF1
chr1	213180000	213280000	NM_001300757	ANGEL2	DIP2B
chr1	213180000	213280000	NM_144567	ANGEL2	NR4A1
chr1	213180000	213280000	NM_001300755	ANGEL2	ATG101
chr1	213180000	213280000	NM_012424	RPS6KC1	OR7E47P
chr1	213180000	213280000	NM_001287218	RPS6KC1	KRT80
chr1	213180000	213280000	NM_001287221	RPS6KC1	KRT7
chr1	213870000	214050000	NR_037850	PROX1-AS1	C12orf80
chr1	217800000	217880000	NM_138796	SPATA17	LINC00592
chr1	217800000	217880000	NM_018040	GPATCH2	KRT86
chr1	217800000	217880000	NM_001297754	GPATCH2	KRT81
chr1	218620000	218710000	NR_031644	MIR548F3	SP7
chr1	220280000	220400000	NR_002753	RNU5F-1	AAAS
chr1	220280000	220400000	NR_029711	MIR194-1	ESPL1
chr1	220280000	220400000	NM_018060	IARS2	C12orf10
chr1	220280000	220400000	NR_029628	MIR215	PFDN5
chr1	220280000	220400000	NR_031705	MIR664A	HNRNPA1P10
chr1	220280000	220400000	NM_012414	RAB3GAP2	CBX5
chr1	220280000	220400000	NR_002994	SNORA36B	SMUG1
chr1	221850000	221940000	NR_111939	DUSP10	HNRNPA1
chr1	221850000	221940000	NM_007207	DUSP10	MIR3198-2
chr1	221850000	221940000	NR_111940	DUSP10	NFE2
chr1	225830000	226020000	NM_003133	SRP9	LOC102724050
chr1	225830000	226020000	NM_001008493	ENAH	GTSF1
chr1	225830000	226020000	NM_018212	ENAH	ITGA5
chr1	225830000	226020000	NM_001130440	SRP9	BLOC1S1
chr1	225830000	226020000	NM_000120	EPHX1	ITGA7
chr1	225830000	226020000	NM_001291163	EPHX1	BLOC1S1-RDH5
chr1	225830000	226020000	NM_001136018	EPHX1	CD63
chr1	228340000	228490000	NM_001271223	OBSCN	RDH5
chr1	228340000	228490000	NR_073155	OBSCN-AS1	SARNP
chr1	228340000	228490000	NM_001310327	IBA57	GDF11
chr1	228340000	228490000	NR_103539	IBA57-DT	SLC39A5
chr1	228340000	228490000	NM_020435	GJC2	RNF41
chr1	228340000	228490000	NR_103540	IBA57-DT	NABP2
chr1	228340000	228490000	NM_001010867	IBA57	ANKRD52
chr1	228340000	228490000	NR_073154	OBSCN-AS1	COQ10A
chr1	228340000	228490000	NM_001098623	OBSCN	CS
chr1	228340000	228490000	NM_052843	OBSCN	LRP1-AS
chr1	231840000	231950000	NM_001012957	DISC1	STAT6
chr1	231840000	231950000	NM_001164552	DISC1	NEMP1
chr1	231840000	231950000	NR_028393	TSNAX-DISC1	MYO1A
chr1	231840000	231950000	NR_028396	TSNAX-DISC1	NAB2
chr1	231840000	231950000	NR_028395	TSNAX-DISC1	LRP1
chr1	231840000	231950000	NR_028398	TSNAX-DISC1	MIR1228
chr1	231840000	231950000	NR_028397	TSNAX-DISC1	NXPH4
chr1	231840000	231950000	NR_028394	TSNAX-DISC1	MIRLET7I
chr1	231840000	231950000	NR_028400	TSNAX-DISC1	LINC01465
chr1	231840000	231950000	NM_001012958	DISC1	MON2
chr1	231840000	231950000	NM_001164553	DISC1	PPM1H
chr1	231840000	231950000	NM_001164550	DISC1	HMGA2
chr1	231840000	231950000	NM_001164538	DISC1	RPSAP52
chr1	231840000	231950000	NM_001164537	DISC1	LOC100507065
chr1	231840000	231950000	NM_001164546	DISC1	ATP2B1
chr1	231840000	231950000	NM_001164539	DISC1	NUDT4
chr1	231840000	231950000	NM_001164540	DISC1	NUDT4P2
chr1	231840000	231950000	NM_001164556	DISC1	MRPL42
chr1	231840000	231950000	NM_001164542	DISC1	UBE2N
chr1	231840000	231950000	NM_001164541	DISC1	PLXNC1
chr1	231840000	231950000	NM_001164545	DISC1	LINC00485
chr1	231840000	231950000	NM_001164544	DISC1	PAH
chr1	231840000	231950000	NM_018662	DISC1	TXNRD1
chr1	231840000	231950000	NM_001012959	DISC1	EID3
chr1	231840000	231950000	NM_001164555	DISC1	CMKLR1
chr1	231840000	231950000	NM_001164549	DISC1	TCTN1
chr1	231840000	231950000	NM_001164548	DISC1	HVCN1
chr1	231840000	231950000	NM_001164547	DISC1	ATXN2
chr1	231840000	231950000	NM_001164551	DISC1	TRAFD1
chr1	232780000	232880000	NR_110683	LINC01744	NAA25
chr1	234710000	234910000	NM_182972	IRF2BP2	HECTD4
chr1	234710000	234910000	NR_038856	LINC01132	MIR6861
chr1	234710000	234910000	NM_001077397	IRF2BP2	RPH3A
chr1	234710000	234910000	NR_125944	LOC101927787	MIR1302-1
chr1	234710000	234910000	NR_033927	LINC00184	TPCN1
chr1	240340000	240540000	NM_001305424	FMN2	PLBD2
chr1	240340000	240540000	NM_020066	FMN2	SLC8B1
chr1	243220000	243290000	NM_001042405	CEP170	MIR6762
chr1	243220000	243290000	NM_001042404	CEP170	SDS
chr1	243220000	243290000	NM_014812	CEP170	CABP1
chr1	243220000	243290000	NR_029401	LINC01347	POP5
chr1	248030000	248120000	NM_175911	OR2L13	RNF10
chr1	248030000	248120000	NM_001001957	OR2W3	SPPL3
chr1	248030000	248120000	NM_015431	TRIM58	MLEC
chr1	248030000	248120000	NM_001005522	OR2T8	MIR4700
chr1	248030000	248120000	NM_001304535	OR2L13	UNC119B
chr1	248030000	248120000	NM_001001963	OR2L8	ACADS
chr10	640000	750000	NR_027152	-	P2RX7
chr10	640000	750000	NR_027151	-	ABCB9
chr10	640000	750000	NR_049884	MIR5699	ARL6IP4
chr10	640000	750000	NM_014974	DIP2C	OGFOD2
chr10	810000	900000	NM_015155	LARP4B	PITPNM2
chr10	1240000	1390000	NM_018702	ADARB2	MIR4304
chr10	3650000	3760000	NR_131187	LOC105376360	CDK2AP1
chr10	7920000	8110000	NM_001002295	GATA3	MPHOSPH9
chr10	7920000	8110000	NR_104328	GATA3-AS1	C12orf65
chr10	7920000	8110000	NM_031923	TAF3	SBNO1
chr10	7920000	8110000	NR_024256	GATA3-AS1	SCARB1
chr10	7920000	8110000	NR_104327	GATA3-AS1	THRIL
chr10	7920000	8110000	NR_104336	GATA3-AS1	BRI3BP
chr10	7920000	8110000	NR_104330	GATA3-AS1	DHX37
chr10	7920000	8110000	NR_104329	GATA3-AS1	AACS
chr10	7920000	8110000	NM_002051	GATA3	TMEM132B
chr10	10340000	10470000	NR_120637	CELF2-DT	LINC02375
chr10	11650000	11770000	NM_014688	USP6NL	LINC02418
chr10	11650000	11770000	NR_125732	USP6NL	DDX51
chr10	21720000	21860000	NR_031736	MIR1915	EP400P1
chr10	21720000	21860000	NM_001010911	MIR1915HG	NOC4L
chr10	21720000	21860000	NM_004641	MLLT10	MPHOSPH8
chr10	21720000	21860000	NM_001195630	MLLT10	PSPC1
chr10	21720000	21860000	NM_207371	SKIDA1	ZMYM2
chr10	21720000	21860000	NM_001195627	MLLT10	LATS2
chr10	21720000	21860000	NM_001195628	MLLT10	USP12
chr10	21720000	21860000	NM_001195626	MLLT10	USP12-AS1
chr10	27800000	28070000	NM_001256410	RAB18	STARD13
chr10	27800000	28070000	NM_001256411	RAB18	STARD13-AS
chr10	27800000	28070000	NM_021252	RAB18	LINC00457
chr10	27800000	28070000	NM_001256415	RAB18	NBEA
chr10	27800000	28070000	NM_001256412	RAB18	TRPC4
chr10	27800000	28070000	NM_001242702	MKX	POSTN
chr10	27800000	28070000	NR_046172	RAB18	LINC00547
chr10	27800000	28070000	NR_121652	MKX-AS1	DGKH
chr10	27800000	28070000	NM_173576	MKX	EPSTI1
chr10	29720000	29890000	NR_110929	SVIL-AS1	LINC00428
chr10	29720000	29890000	NR_110927	SVIL-AS1	CAB39L
chr10	29720000	29890000	NR_110922	SVIL-AS1	CDADC1
chr10	29720000	29890000	NR_110920	SVIL-AS1	LOC105370203
chr10	29720000	29890000	NR_110921	SVIL-AS1	SETDB2-PHF11
chr10	29720000	29890000	NR_110925	SVIL-AS1	SETDB2
chr10	29720000	29890000	NM_021738	SVIL	PHF11
chr10	29720000	29890000	NR_110926	SVIL-AS1	RCBTB1
chr10	29720000	29890000	NR_110928	SVIL-AS1	CCDC70
chr10	29720000	29890000	NR_030335	MIR604	DHRS12
chr10	29720000	29890000	NM_003174	SVIL	CNMD
chr10	31070000	31210000	NR_026560	ZNF438	MIR759
chr10	31070000	31210000	NM_001143771	ZNF438	DIAPH3
chr10	31070000	31210000	NM_182755	ZNF438	SLAIN1
chr10	31070000	31210000	NM_001143767	ZNF438	MIR3665
chr10	31070000	31210000	NM_001143766	ZNF438	GPC6
chr10	31070000	31210000	NM_001143770	ZNF438	GPC6-AS1
chr10	31070000	31210000	NM_001143769	ZNF438	MIR3170
chr10	31070000	31210000	NM_001143768	ZNF438	FARP1
chr10	31700000	31820000	NM_030751	ZEB1	RNF113B
chr10	31700000	31820000	NM_001174094	ZEB1	DOCK9
chr10	31700000	31820000	NM_001174096	ZEB1	DOCK9-DT
chr10	31700000	31820000	NM_001174095	ZEB1	LINC00399
chr10	31700000	31820000	NM_001174093	ZEB1	LINC00676
chr10	31700000	31820000	NM_001128128	ZEB1	IRS2
chr10	33490000	33650000	NM_001024628	NRP1	LINC00396
chr10	33490000	33650000	NM_003873	NRP1	MCF2L
chr10	33490000	33650000	NM_001244973	NRP1	ATP11A
chr10	33490000	33650000	NM_001244972	NRP1	MCF2L-AS1
chr10	33490000	33650000	NR_045259	NRP1	STXBP6
chr10	33490000	33650000	NM_001024629	NRP1	NPAS3
chr10	34730000	34840000	NM_001184787	PARD3	SLC25A21
chr10	34730000	34840000	NM_001184785	PARD3	MIPOL1
chr10	34730000	34840000	NM_001184786	PARD3	SLC25A21-AS1
chr10	34730000	34840000	NM_001184791	PARD3	LINC00640
chr10	34730000	34840000	NM_019619	PARD3	TMX1
chr10	34730000	34840000	NM_001184789	PARD3	FRMD6-AS2
chr10	34730000	34840000	NM_001184788	PARD3	FRMD6
chr10	34730000	34840000	NM_001184790	PARD3	GNG2
chr10	34730000	34840000	NM_001184794	PARD3	RTRAF
chr10	34730000	34840000	NM_001184793	PARD3	NID2
chr10	34730000	34840000	NM_001184792	PARD3	ARID4A
chr10	43550000	43680000	NM_020975	RET	PSMA3-AS1
chr10	43550000	43680000	NM_001319656	CSGALNACT2	PSMA3
chr10	43550000	43680000	NM_018590	CSGALNACT2	TOMM20L
chr10	43550000	43680000	NR_135077	CSGALNACT2	LINC01303
chr10	43550000	43680000	NM_020630	RET	PRKCH
chr10	43550000	43680000	NM_001319654	CSGALNACT2	FLJ22447
chr10	44440000	44510000	NR_033846	LINC00841	MIR548AZ
chr10	45390000	45510000	NM_001039380	C10orf25	AKAP5
chr10	45390000	45510000	NM_007021	DEPP1	MTHFD1
chr10	45390000	45510000	NM_001123376	TMEM72	ZBTB25
chr10	45390000	45510000	NR_033842	TMEM72-AS1	EXD2
chr10	45390000	45510000	NM_032023	RASSF4	GALNT16
chr10	45390000	45510000	NR_126421	C10orf25	ISCA2
chr10	45390000	45510000	NM_006963	ZNF22	NPC2
chr10	47570000	47650000	NR_103828	ANTXRLP1	MIR4709
chr10	47570000	47650000	NR_103827	ANTXRLP1	LTBP2
chr10	50210000	50310000	NM_001031746	VSTM4	NRXN3
chr10	50360000	50440000	NM_001288743	TMEM273	TTC8
chr10	50360000	50440000	NM_001288742	TMEM273	EML5
chr10	50360000	50440000	NM_001288741	TMEM273	FOXN3
chr10	50360000	50440000	NM_001288740	TMEM273	TC2N
chr10	50360000	50440000	NM_001010863	TMEM273	FBLN5
chr10	50600000	50720000	NM_000124	ERCC6	SERPINA1
chr10	50600000	50720000	NM_001276451	DRGX	SERPINA2
chr10	52030000	52140000	NM_147156	SGMS1	SERPINA10
chr10	53690000	53790000	NM_001098512	PRKG1	PPP4R4
chr10	53690000	53790000	NM_006258	PRKG1	SERPINA6
chr10	60220000	60390000	NM_001080512	BICC1	PAPOLA
chr10	63880000	64020000	NM_145307	RTKN2	VRK1
chr10	63880000	64020000	NM_001282941	RTKN2	MIR151B
chr10	64550000	64690000	NM_001136177	EGR2	EVL
chr10	64550000	64690000	NM_032804	ADO	DEGS2
chr10	64550000	64690000	NM_001136179	EGR2	MIR342
chr10	64550000	64690000	NM_001136178	EGR2	WDR20
chr10	64550000	64690000	NM_000399	EGR2	HSP90AA1
chr10	67930000	68030000	NM_001127384	CTNNA3	MOK
chr10	67930000	68030000	NM_013266	CTNNA3	ZNF839
chr10	71380000	71530000	NM_145306	FAM241B	TECPR2
chr10	73100000	73250000	NM_001174098	SLC29A3	CINP
chr10	73100000	73250000	NM_022124	CDH23	CDC42BPB
chr10	73100000	73250000	NR_033413	SLC29A3	AMN
chr10	73100000	73250000	NM_018344	SLC29A3	PPP1R13B
chr10	73100000	73250000	NM_001171932	CDH23	XRCC3
chr10	73100000	73250000	NR_033414	SLC29A3	KLC1
chr10	73100000	73250000	NM_001171930	CDH23	ZFYVE21
chr10	73100000	73250000	NM_052836	CDH23	GPR132
chr10	73100000	73250000	NM_001171931	CDH23	CDCA4
chr10	73690000	73810000	NM_004273	CHST3	CLBA1
chr10	74010000	74140000	NM_001195519	MICU1	BRF1
chr10	74010000	74140000	NM_001195518	MICU1	BTBD6
chr10	74010000	74140000	NM_019058	DDIT4	MIR4507
chr10	74010000	74140000	NM_017626	DNAJB12	MIR4537
chr10	74010000	74140000	NM_001002762	DNAJB12	MIR4538
chr10	74010000	74140000	NM_006077	MICU1	MIR4539
chr10	75520000	75630000	NM_203298	CHCHD1	CYFIP1
chr10	75520000	75630000	NM_173540	FUT11	TUBGCP5
chr10	75520000	75630000	NM_004922	SEC24C	GOLGA6L2
chr10	75520000	75630000	NM_198597	SEC24C	GOLGA8S
chr10	75520000	75630000	NM_001284194	FUT11	GABRG3
chr10	75520000	75630000	NM_172170	CAMK2G	OTUD7A
chr10	75520000	75630000	NM_001242488	ZSWIM8	CHRNA7
chr10	75520000	75630000	NM_015037	ZSWIM8	GREM1
chr10	75520000	75630000	NM_001242487	ZSWIM8	ARHGAP11A
chr10	75520000	75630000	NM_172169	CAMK2G	GOLGA8N
chr10	75520000	75630000	NM_172173	CAMK2G	SCG5
chr10	75520000	75630000	NM_003635	NDST2	LOC100131315
chr10	75520000	75630000	NR_038357	ZSWIM8-AS1	FMN1
chr10	75520000	75630000	NM_001204492	CAMK2G	SLC12A6
chr10	75520000	75630000	NM_001222	CAMK2G	MIR1233-1
chr10	75520000	75630000	NM_172171	CAMK2G	GOLGA8A
chr10	75520000	75630000	NM_001320898	CAMK2G	LPCAT4
chr10	76160000	76310000	NM_001202450	ADK	NUTM1
chr10	76160000	76310000	NM_006721	ADK	NOP10
chr10	76160000	76310000	NM_001123	ADK	MIR1233-2
chr10	76160000	76310000	NR_120673	LOC102723439	GPR176
chr10	76160000	76310000	NM_001202449	ADK	EIF2AK4
chr10	78910000	79050000	NM_001014797	KCNMA1	NUSAP1
chr10	78910000	79050000	NM_001271519	KCNMA1	OIP5
chr10	78910000	79050000	NM_001161353	KCNMA1	NDUFAF1
chr10	78910000	79050000	NM_001271518	KCNMA1	BLOC1S6
chr10	78910000	79050000	NM_001161352	KCNMA1	HMGN2P46
chr10	78910000	79050000	NM_002247	KCNMA1	SQOR
chr10	79200000	79310000	NM_001014797	KCNMA1	SLC12A1
chr10	79200000	79310000	NM_001271519	KCNMA1	ONECUT1
chr10	79200000	79310000	NM_001161353	KCNMA1	RSL24D1
chr10	79200000	79310000	NM_001271518	KCNMA1	RAB27A
chr10	79200000	79310000	NM_001161352	KCNMA1	TCF12
chr10	79200000	79310000	NM_002247	KCNMA1	LINC01413
chr10	79580000	79700000	NM_004747	DLG5	LINC00926
chr10	79580000	79700000	NR_024585	DLG5-AS1	ALDH1A2
chr10	79980000	80110000	NR_073447	LINC00595	FOXB1
chr10	79980000	80110000	NR_038985	LINC00856	ANKDD1A
chr10	80860000	80930000	NM_020338	ZMIZ1	PLEKHO2
chr10	81660000	81850000	NM_001270373	TMEM254	MEGF11
chr10	81660000	81850000	NR_027428	TMEM254-AS1	MIR4311
chr10	81660000	81850000	NR_033857	BMS1P21	SMAD3
chr10	81660000	81850000	NM_003019	SFTPD	ITGA11
chr10	81660000	81850000	NR_002724	MBL1P	CLN6
chr10	81660000	81850000	NR_027432	TMEM254-AS1	CALML4
chr10	81660000	81850000	NR_027430	TMEM254-AS1	PIAS1
chr10	81660000	81850000	NR_027429	TMEM254-AS1	FEM1B
chr10	81660000	81850000	NR_027431	TMEM254-AS1	CORO2B
chr10	81660000	81850000	NM_001270370	TMEM254	RPLP1
chr10	81660000	81850000	NM_001270372	TMEM254	KIF23
chr10	81660000	81850000	NM_001270371	TMEM254	PCAT29
chr10	81660000	81850000	NR_072986	TMEM254	DRAIC
chr10	81660000	81850000	NM_025125	TMEM254	TLE3
chr10	81660000	81850000	NR_072985	TMEM254	UACA
chr10	81660000	81850000	NR_072984	TMEM254	THSD4
chr10	81660000	81850000	NM_001270374	TMEM254	CT62
chr10	81660000	81850000	NM_001270367	TMEM254	THSD4-AS1
chr10	81660000	81850000	NM_001270369	TMEM254	SENP8
chr10	81660000	81850000	NM_001270368	TMEM254	GRAMD2A
chr10	81660000	81850000	NR_072987	TMEM254	PKM
chr10	89500000	89570000	NM_032810	ATAD1	CELF6
chr10	89500000	89570000	NM_004670	PAPSS2	PARP6
chr10	89500000	89570000	NM_001015880	PAPSS2	C15orf39
chr10	89590000	89710000	NM_001126049	KLLN	SNX33
chr10	89590000	89710000	NR_028492	CFL1P1	SNUPN
chr10	89590000	89710000	NM_001304717	PTEN	PTPN9
chr10	89590000	89710000	NM_000314	PTEN	IMP3
chr10	89590000	89710000	NM_001304718	PTEN	CSPG4
chr10	90630000	90750000	NM_020799	STAMBPL1	DNM1P35
chr10	90630000	90750000	NM_001320855	ACTA2	ODF3L1
chr10	90630000	90750000	NR_125373	ACTA2-AS1	MIR4313
chr10	90630000	90750000	NM_001141945	ACTA2	TMEM266
chr10	90630000	90750000	NM_001613	ACTA2	LOC101929439
chr10	93150000	93320000	NM_182765	HECTD2	MINAR1
chr10	93150000	93320000	NR_024467	HECTD2-AS1	SNHG21
chr10	93150000	93320000	NM_173497	HECTD2	CPEB1
chr10	93150000	93320000	NR_104291	HECTD2	AP3B2
chr10	93150000	93320000	NM_001284274	HECTD2	CPEB1-AS1
chr10	95050000	95310000	NM_013451	MYOF	ACTG1P17
chr10	95050000	95310000	NM_133337	MYOF	LOC338963
chr10	95050000	95310000	NM_018131	CEP55	WHAMM
chr10	95050000	95310000	NM_001127182	CEP55	FSD2
chr10	99250000	99360000	NM_138413	HOGA1	SCARNA15
chr10	99250000	99360000	NM_022362	MMS19	HOMER2
chr10	99250000	99360000	NM_001289404	MMS19	DET1
chr10	99250000	99360000	NM_001289403	MMS19	MRPS11
chr10	99250000	99360000	NM_001129981	ANKRD2	MRPL46
chr10	99250000	99360000	NM_001289405	MMS19	MESP2
chr10	99250000	99360000	NM_020349	ANKRD2	WDR93
chr10	99250000	99360000	NM_001291218	ANKRD2	MESP1
chr10	99250000	99360000	NM_024954	UBTD1	ANPEP
chr10	99250000	99360000	NM_001291219	ANKRD2	MIR3174
chr10	99250000	99360000	NM_001009997	C10orf62	ZNF710
chr10	99250000	99360000	NM_001134670	HOGA1	IDH2
chr10	99250000	99360000	NR_049868	MIR5692C2	SEMA4B
chr10	99360000	99500000	NM_138413	HOGA1	PRC1
chr10	99360000	99500000	NM_001134670	HOGA1	HDDC3
chr10	99360000	99500000	NM_018425	PI4K2A	UNC45A
chr10	99360000	99500000	NM_001098831	MORN4	FES
chr10	99360000	99500000	NM_178832	MORN4	FURIN
chr10	99360000	99500000	NM_031484	MARVELD1	MAN2A2
chr10	99360000	99500000	NM_021732	AVPI1	RCCD1
chr10	99360000	99500000	NM_001002262	ZFYVE27	PRC1-AS1
chr10	99360000	99500000	NM_144588	ZFYVE27	RGMA
chr10	99360000	99500000	NM_001174119	ZFYVE27	CHD2
chr10	99360000	99500000	NM_001174120	ZFYVE27	IGF1R
chr10	99360000	99500000	NM_001174122	ZFYVE27	ADAMTS17
chr10	99360000	99500000	NM_001174121	ZFYVE27	ASB7
chr10	99360000	99500000	NM_001002261	ZFYVE27	PRKXP1
chr10	99560000	99680000	NM_001206528	CRTAC1	CERS3
chr10	99560000	99680000	NM_001010917	GOLGA7B	LINS1
chr10	99560000	99680000	NR_108035	LINC00866	METTL26
chr10	99560000	99680000	NM_018058	CRTAC1	MIR3176
chr10	102010000	102090000	NM_001303407	CWF19L1	CAPN15
chr10	102010000	102090000	NM_001303405	CWF19L1	WFIKKN1
chr10	102010000	102090000	NM_001303404	CWF19L1	NHLRC4
chr10	102010000	102090000	NM_018294	CWF19L1	PRR35
chr10	102010000	102090000	NM_001303406	CWF19L1	RAB40C
chr10	102010000	102090000	NM_001282436	BLOC1S2	PIGQ
chr10	102010000	102090000	NM_001253837	PKD2L1	MCRIP2
chr10	102010000	102090000	NM_001282437	BLOC1S2	WDR90
chr10	102010000	102090000	NM_001282438	BLOC1S2	LOC105371038
chr10	102010000	102090000	NM_001001342	BLOC1S2	CACNA1H
chr10	102010000	102090000	NM_173809	BLOC1S2	TMEM204
chr10	102010000	102090000	NM_001282439	BLOC1S2	TELO2
chr10	102010000	102090000	NM_016112	PKD2L1	CLCN7
chr10	102930000	103070000	NR_029380	LBX1-AS1	PTX4
chr10	102930000	103070000	NR_120620	LINC01514	IFT140
chr10	102930000	103070000	NM_006562	LBX1	LOC729652
chr10	102930000	103070000	NR_120621	LINC02681	ABCA17P
chr10	103310000	103430000	NM_003939	BTRC	CCNF
chr10	103310000	103430000	NM_001256856	BTRC	TEDC2
chr10	103310000	103430000	NM_001174084	POLL	MIR6767
chr10	103310000	103430000	NM_001174085	POLL	MIR6768
chr10	103310000	103430000	NM_033637	BTRC	TBC1D24
chr10	103310000	103430000	NM_001308382	POLL	NTN3
chr10	103310000	103430000	NR_033406	POLL	CREBBP
chr10	103310000	103430000	NM_022039	FBXW4	TRAP1
chr10	103310000	103430000	NM_013274	POLL	ADCY9
chr10	103310000	103430000	NR_036115	MIR3158-2	LINC02861
chr10	103310000	103430000	NM_015448	DPCD	TFAP4
chr10	103310000	103430000	NR_036114	MIR3158-1	SRL
chr10	103800000	103890000	NM_024541	ARMH3	LINC01569
chr10	103800000	103890000	NM_001113407	LDB1	HMOX2
chr10	103800000	103890000	NM_003893	LDB1	CDIP1
chr10	103800000	103890000	NM_024747	HPS6	C16orf96
chr10	105290000	105430000	NM_004210	NEURL1	PPL
chr10	105290000	105430000	NM_014631	SH3PXD2A	SEC14L5
chr10	105550000	105710000	NM_024928	STN1	EEF2KMT
chr10	105550000	105710000	NM_014631	SH3PXD2A	CARHSP1
chr10	106040000	106130000	NM_001191013	GSTO2	USP7
chr10	106040000	106130000	NR_108036	CFAP58-DT	CIITA
chr10	106040000	106130000	NR_120622	ITPRIP-AS1	CLEC16A
chr10	106040000	106130000	NM_001272012	ITPRIP	DEXI
chr10	106040000	106130000	NM_183239	GSTO2	LITAF
chr10	106040000	106130000	NM_001191015	GSTO2	TXNDC11
chr10	106040000	106130000	NM_001191014	GSTO2	SNN
chr10	106040000	106130000	NM_001272013	ITPRIP	ZC3H7A
chr10	106040000	106130000	NM_033397	ITPRIP	SNX29
chr10	106040000	106130000	NM_001008723	CFAP58	CCP110
chr10	116600000	116730000	NM_001135051	FAM160B1	VPS35L
chr10	116600000	116730000	NM_020940	FAM160B1	GGA2
chr10	116600000	116730000	NM_139169	TRUB1	EARS2
chr10	118920000	119020000	NM_003054	SLC18A2	NDUFAB1
chr10	118920000	119020000	NM_181840	KCNK18	UBFD1
chr10	118920000	119020000	NR_037436	MIR3663	SLC5A11
chr10	118920000	119020000	NR_121651	MIR3663HG	TNRC6A
chr10	118920000	119020000	NR_121650	MIR3663HG	ARHGAP17
chr10	121100000	121170000	NR_039829	MIR4681	LCMT1
chr10	121100000	121170000	NM_005308	GRK5	ZKSCAN2
chr10	122200000	122330000	NM_001318167	PLPP4	AQP8
chr10	122200000	122330000	NR_134516	PLPP4	KDM8
chr10	122200000	122330000	NM_001318169	PLPP4	IL21R-AS1
chr10	122200000	122330000	NM_001030059	PLPP4	IL21R
chr10	122200000	122330000	NM_001318166	PLPP4	GTF3C1
chr10	122200000	122330000	NM_001318168	PLPP4	TP53TG3D
chr10	122590000	122700000	NM_018117	WDR11	SIAH1
chr10	122590000	122700000	NR_049879	MIR5694	LONP2
chr10	122590000	122700000	NR_033850	WDR11-AS1	MIR548AE2
chr10	123300000	123420000	NM_022970	FGFR2	ZNF423
chr10	123300000	123420000	NM_001320658	FGFR2	SNX20
chr10	123300000	123420000	NR_073009	FGFR2	NKD1
chr10	123300000	123420000	NM_001144916	FGFR2	LOC101927272
chr10	123300000	123420000	NM_023029	FGFR2	CHD9
chr10	123300000	123420000	NM_001144915	FGFR2	RPGRIP1L
chr10	123300000	123420000	NM_001144917	FGFR2	AKTIP
chr10	123300000	123420000	NM_001144919	FGFR2	RBL2
chr10	123300000	123420000	NM_000141	FGFR2	FTO
chr10	123300000	123420000	NM_001144914	FGFR2	MMP2
chr10	123300000	123420000	NM_001144918	FGFR2	LPCAT2
chr10	123300000	123420000	NM_001144913	FGFR2	SLC6A2
chr10	124080000	124180000	NR_037506	MIR3941	CAPNS2
chr10	124080000	124180000	NM_021622	PLEKHA1	MT1F
chr10	124080000	124180000	NM_001318189	BTBD16	MT1IP
chr10	124080000	124180000	NM_144587	BTBD16	MT1G
chr10	124080000	124180000	NM_001195608	PLEKHA1	MT1H
chr10	124080000	124180000	NM_001001974	PLEKHA1	NUP93
chr10	124230000	124470000	NM_007329	DMBT1	MT1X
chr10	124230000	124470000	NM_002775	HTRA1	CDH11
chr10	124230000	124470000	NM_004406	DMBT1	CDH5
chr10	124230000	124470000	NM_001320644	DMBT1	TK2
chr10	124230000	124470000	NM_017579	DMBT1	CKLF
chr10	124230000	124470000	NM_001010912	C10orf120	CKLF-CMTM1
chr10	125640000	125710000	NM_198148	CPXM2	CMTM2
chr10	126330000	126560000	NM_001304467	EEF1AKMT2	CMTM1
chr10	126330000	126560000	NM_014661	FAM53B	CMTM3
chr10	126330000	126560000	NR_120631	FAM53B-AS1	CES3
chr10	126330000	126560000	NR_120630	FAM53B-AS1	CBFB
chr10	126330000	126560000	NM_212554	EEF1AKMT2	CES4A
chr10	126330000	126560000	NM_001304468	EEF1AKMT2	KIAA0895L
chr10	126330000	126560000	NM_032182	ABRAXAS2	NOL3
chr10	129650000	129820000	NM_006504	PTPRE	C16orf70
chr10	129650000	129820000	NM_152311	CLRN3	TRADD
chr10	129650000	129820000	NM_001316676	PTPRE	B3GNT9
chr10	129650000	129820000	NM_001316677	PTPRE	HSF4
chr10	135240000	135320000	NR_002934	SCART1	FBXL8
chr11	180000	300000	NM_001098787	BET1L	TMEM208
chr11	180000	300000	NM_001097610	SCGB1C2	MIR328
chr11	180000	300000	NM_001286136	ODF3	EXOC3L1
chr11	180000	300000	NM_145651	SCGB1C1	ELMO3
chr11	180000	300000	NM_016526	BET1L	E2F4
chr11	180000	300000	NM_053280	ODF3	LRRC29
chr11	180000	300000	NM_175932	PSMD13	FHOD1
chr11	180000	300000	NM_001017524	SIRT3	SLC9A5
chr11	180000	300000	NM_021932	RIC8A	TANGO6
chr11	180000	300000	NM_001286134	RIC8A	CDH1
chr11	180000	300000	NM_012239	SIRT3	TERF2
chr11	180000	300000	NR_106801	MIR6743	TMED6
chr11	180000	300000	NM_002817	PSMD13	NIP7
chr11	180000	300000	NM_025092	PGGHG	SNTB2
chr11	180000	300000	NM_138329	NLRP6	VPS4A
chr11	180000	300000	NM_001276700	NLRP6	COG8
chr11	180000	300000	NM_001025295	IFITM5	PDF
chr11	580000	660000	NM_001293634	DEAF1	AP1G1
chr11	580000	660000	NM_031264	CDHR5	PHLPP2
chr11	580000	660000	NM_001572	IRF7	SNORA70D
chr11	580000	660000	NM_001286581	PHRF1	SNORD71
chr11	580000	660000	NM_001286583	PHRF1	ZFHX3
chr11	580000	660000	NM_001286582	PHRF1	HCCAT5
chr11	580000	660000	NM_020901	PHRF1	WWOX
chr11	580000	660000	NM_004029	IRF7	LOC102724084
chr11	580000	660000	NM_004031	IRF7	CENPN
chr11	580000	660000	NM_021924	CDHR5	CMC2
chr11	580000	660000	NM_001171968	CDHR5	ATMIN
chr11	580000	660000	NM_021920	SCT	PLCG2
chr11	580000	660000	NM_000797	DRD4	SDR42E1
chr11	580000	660000	NM_021008	DEAF1	MLYCD
chr11	1050000	1130000	NM_002457	MUC2	WFDC1
chr11	3000000	3270000	NM_005969	NAP1L4	KCNG4
chr11	3000000	3270000	NM_001194997	CARS1	CRISPLD2
chr11	3000000	3270000	NM_001014437	CARS1	USP10
chr11	3000000	3270000	NM_139273	CARS1	GSE1
chr11	3000000	3270000	NM_001164377	MRGPRG	EMC8
chr11	3000000	3270000	NM_020896	OSBPL5	MIR1910
chr11	3000000	3270000	NM_001144063	OSBPL5	C16orf74
chr11	3000000	3270000	NM_145638	OSBPL5	COX4I1
chr11	3000000	3270000	NM_001751	CARS1	LOC101928557
chr11	3000000	3270000	NR_036542	CARS1	IRF8
chr11	3000000	3270000	NR_027138	MRGPRG-AS1	MIR6774
chr11	3000000	3270000	NM_001039165	MRGPRE	FENDRR
chr11	7670000	7740000	NM_001256569	PPFIBP2	FOXF1
chr11	7670000	7740000	NM_003621	PPFIBP2	FOXC2-AS1
chr11	7670000	7740000	NM_001256568	PPFIBP2	MTHFSD
chr11	7670000	7740000	NM_001302827	CYB5R2	FLJ30679
chr11	7670000	7740000	NR_126508	CYB5R2	FOXL1
chr11	7670000	7740000	NM_016229	CYB5R2	FOXC2
chr11	7670000	7740000	NM_001302826	CYB5R2	LINC02181
chr11	7670000	7740000	NM_198185	OVCH2	KLHDC4
chr11	8810000	8900000	NM_005418	ST5	LOC102724467
chr11	8810000	8900000	NM_213618	ST5	MIR6775
chr11	8810000	8900000	NM_139157	ST5	SLC7A5
chr11	8810000	8900000	NR_120590	LOC102724784	CA5A
chr11	9750000	9880000	NM_001297714	SWAP70	BANP
chr11	9750000	9880000	NR_036485	SBF2-AS1	ANKRD11
chr11	9750000	9880000	NR_033972	LINC02709	LOC100287036
chr11	9750000	9880000	NM_015055	SWAP70	LOC101927817
chr11	9750000	9880000	NM_030962	SBF2	SPG7
chr11	9750000	9880000	NR_120539	LOC101928008	RPL13
chr11	10070000	10230000	NM_030962	SBF2	CPNE7
chr11	10310000	10490000	NR_103765	CAND1.11	SNORD68
chr11	10310000	10490000	NM_030962	SBF2	DPEP1
chr11	10310000	10490000	NM_001124	ADM	RPH3AL
chr11	10310000	10490000	NM_001025390	AMPD3	LOC100506388
chr11	10310000	10490000	NM_001025389	AMPD3	VPS53
chr11	10310000	10490000	NM_001172431	AMPD3	ABR
chr11	10310000	10490000	NM_000480	AMPD3	YWHAE
chr11	10310000	10490000	NM_001172430	AMPD3	BHLHA9
chr11	10510000	10770000	NM_001025390	AMPD3	TRARG1
chr11	10510000	10770000	NM_001025389	AMPD3	INPP5K
chr11	10510000	10770000	NM_001172431	AMPD3	MYO1C
chr11	10510000	10770000	NM_000480	AMPD3	CRK
chr11	10510000	10770000	NM_006691	LYVE1	SLC43A2
chr11	10510000	10770000	NR_039705	MIR4485	RILP
chr11	10510000	10770000	NM_001190702	MTRNR2L8	SCARF1
chr11	10510000	10770000	NM_001172430	AMPD3	PRPF8
chr11	10510000	10770000	NR_034093	MRVI1-AS1	OVCA2
chr11	10510000	10770000	NM_016422	RNF141	RTN4RL1
chr11	10510000	10770000	NR_046374	MRVI1-AS1	DPH1
chr11	10510000	10770000	NR_034094	MRVI1-AS1	SMG6
chr11	10510000	10770000	NR_046375	MRVI1-AS1	HIC1
chr11	10510000	10770000	NM_001206880	MRVI1	MIR132
chr11	10510000	10770000	NM_001100163	MRVI1	MIR212
chr11	10510000	10770000	NM_130385	MRVI1	MIR6776
chr11	10510000	10770000	NM_001100167	MRVI1	PAFAH1B1
chr11	10510000	10770000	NM_001206881	MRVI1	CLUH
chr11	10510000	10770000	NM_001098579	MRVI1	RAP1GAP2
chr11	11820000	11930000	NM_001282659	USP47	LOC101927911
chr11	11820000	11930000	NM_017944	USP47	TRPV1
chr11	12080000	12230000	NM_014632	MICAL2	TRPV3
chr11	12080000	12230000	NR_135109	LINC02547	CTNS
chr11	12080000	12230000	NM_001282663	MICAL2	SHPK
chr11	12080000	12230000	NM_001282666	MICAL2	ZZEF1
chr11	12080000	12230000	NM_001282667	MICAL2	ANKFY1
chr11	12080000	12230000	NM_001282668	MICAL2	CYB5D2
chr11	12080000	12230000	NM_001282664	MICAL2	ARRB2
chr11	12080000	12230000	NM_001282665	MICAL2	PSMB6
chr11	12080000	12230000	NR_106739	MIR6124	CXCL16
chr11	12470000	12570000	NM_018222	PARVA	MED11
chr11	13320000	13430000	NM_001030273	ARNTL	ZMYND15
chr11	13320000	13430000	NM_001030272	ARNTL	VMO1
chr11	13320000	13430000	NM_001297722	ARNTL	TM4SF5
chr11	13320000	13430000	NM_032320	BTBD10	GLTPD2
chr11	13320000	13430000	NM_001297741	BTBD10	MINK1
chr11	13320000	13430000	NM_001297742	BTBD10	PLD2
chr11	13320000	13430000	NM_001297719	ARNTL	RNF167
chr11	13320000	13430000	NM_001297724	ARNTL	SLC25A11
chr11	13320000	13430000	NM_001178	ARNTL	C17orf107
chr11	14170000	14440000	NM_001177314	RRAS2	CHRNE
chr11	14170000	14440000	NM_006108	SPON1	GP1BA
chr11	14170000	14440000	NM_012250	RRAS2	PFN1
chr11	14170000	14440000	NM_001177315	RRAS2	ENO3
chr11	14170000	14440000	NM_001102669	RRAS2	SPAG7
chr11	14910000	14990000	NR_125898	CALCA	WSCD1
chr11	14910000	14990000	NM_024514	CYP2R1	YBX2
chr11	14910000	14990000	NM_001033953	CALCA	SLC2A4
chr11	17360000	17540000	NM_000352	ABCC8	TMEM95
chr11	17360000	17540000	NM_001202439	NCR3LG1	NEURL4
chr11	17360000	17540000	NR_132751	NUCB2	EIF5A
chr11	17360000	17540000	NM_001166290	KCNJ11	GPS2
chr11	17360000	17540000	NM_000525	KCNJ11	ACAP1
chr11	17360000	17540000	NM_001287174	ABCC8	KCTD11
chr11	17360000	17540000	NM_153676	USH1C	TNK1
chr11	17360000	17540000	NM_001297764	USH1C	GUCY2D
chr11	17360000	17540000	NR_123738	USH1C	ALOX12B
chr11	17360000	17540000	NM_005709	USH1C	ALOX15B
chr11	19580000	19730000	NM_001111018	NAV2	MYHAS
chr11	19580000	19730000	NR_039706	MIR4486	MYH3
chr11	19970000	20050000	NM_001111018	NAV2	TMEM220-AS1
chr11	19970000	20050000	NM_182964	NAV2	PIRT
chr11	19970000	20050000	NM_001244963	NAV2	TMEM238L
chr11	19970000	20050000	NM_145117	NAV2	TVP23C-CDRT4
chr11	19970000	20050000	NM_001111019	NAV2	CDRT4
chr11	27200000	27290000	NR_125766	BBOX1-AS1	TVP23C
chr11	27200000	27290000	NR_125768	BBOX1-AS1	LINC02087
chr11	27200000	27290000	NR_125767	BBOX1-AS1	MEIS3P1
chr11	32930000	33020000	NM_001076786	QSER1	SNHG29
chr11	33040000	33190000	NM_001326	CSTF3	UBB
chr11	33040000	33190000	NM_139160	DEPDC7	CENPV
chr11	33040000	33190000	NM_001077242	DEPDC7	TRPV2
chr11	33040000	33190000	NM_018393	TCP11L1	SNORD49B
chr11	33040000	33190000	NM_001145541	TCP11L1	SNORD49A
chr11	33040000	33190000	NR_015451	LINC00294	LRRC75A
chr11	33040000	33190000	NM_001033505	CSTF3	SNORD65
chr11	33040000	33190000	NM_001033506	CSTF3	ZNF287
chr11	33040000	33190000	NR_034027	CSTF3-DT	ZNF624
chr11	34080000	34200000	NM_203364	CAPRIN1	USP32P1
chr11	34080000	34200000	NM_005898	CAPRIN1	CCDC144A
chr11	34080000	34200000	NM_001144030	NAT10	KRT16P2
chr11	34080000	34200000	NM_024662	NAT10	COPS3
chr11	34080000	34200000	NM_145804	ABTB2	NT5M
chr11	44560000	44650000	NM_002231	CD82	TOM1L2
chr11	44560000	44650000	NM_001024844	CD82	DRC3
chr11	44760000	44920000	NM_130783	TSPAN18	ATPAF2
chr11	45130000	45220000	NR_046338	-	GID4
chr11	45130000	45220000	NM_001256695	PRDM11	MIR1180
chr11	45130000	45220000	NM_001256696	PRDM11	B9D1
chr11	45680000	45760000	NR_047569	LOC100507384	EPN2-AS1
chr11	45680000	45760000	NM_003654	CHST1	EPN2
chr11	45680000	45760000	NR_106976	MIR7154	EPN2-IT1
chr11	46760000	46890000	NR_049846	MIR5582	MAPK7
chr11	46760000	46890000	NM_001311257	F2	MFAP4
chr11	46760000	46890000	NM_014756	CKAP5	TMEM11
chr11	46760000	46890000	NM_001008938	CKAP5	DHRS7B
chr11	46760000	46890000	NM_000506	F2	NATD1
chr11	46760000	46890000	NR_038909	LRP4-AS1	KCNJ12
chr11	46760000	46890000	NR_003056	SNORD67	KCNJ18
chr11	46760000	46890000	NM_002334	LRP4	POLDIP2
chr11	55670000	55760000	NM_006637	OR5I1	IFT20
chr11	55670000	55760000	NM_001001960	OR5W2	TMEM97
chr11	55670000	55760000	NR_027688	OR7E5P	TNFAIP1
chr11	55670000	55760000	NM_001005491	OR10AG1	SLC46A1
chr11	57510000	57600000	NM_001206891	CTNND1	SEBOX
chr11	57510000	57600000	NM_001085467	CTNND1	MIR4723
chr11	57510000	57600000	NM_001085460	CTNND1	TMEM199
chr11	57510000	57600000	NR_037646	TMX2-CTNND1	VTN
chr11	57510000	57600000	NM_001145101	BTBD18	SARM1
chr11	57510000	57600000	NM_170746	SELENOH	FAM222B
chr11	57510000	57600000	NM_001085464	CTNND1	RAB34
chr11	57510000	57600000	NM_001085468	CTNND1	SUPT6H
chr11	57510000	57600000	NM_001331	CTNND1	PROCA1
chr11	57510000	57600000	NM_001206886	CTNND1	TLCD1
chr11	57510000	57600000	NM_001206888	CTNND1	SNORD42B
chr11	57510000	57600000	NM_001085459	CTNND1	RPL23A
chr11	57510000	57600000	NM_001206889	CTNND1	SNORD4A
chr11	57510000	57600000	NM_001206890	CTNND1	SNORD4B
chr11	57510000	57600000	NM_001085458	CTNND1	SNORD42A
chr11	57510000	57600000	NM_001085465	CTNND1	TRAF4
chr11	57510000	57600000	NM_001206885	CTNND1	NEK8
chr11	57510000	57600000	NM_001085463	CTNND1	PHF12
chr11	57510000	57600000	NM_001206887	CTNND1	ERAL1
chr11	57510000	57600000	NM_001206883	CTNND1	MIR451A
chr11	57510000	57600000	NM_001206884	CTNND1	MIR144
chr11	57510000	57600000	NM_001085466	CTNND1	MIR451B
chr11	57510000	57600000	NM_001085461	CTNND1	DHRS13
chr11	57510000	57600000	NM_001085462	CTNND1	MIR4732
chr11	57510000	57600000	NM_001085469	CTNND1	FLOT2
chr11	62310000	62390000	NR_109991	B3GAT3	LOC101927018
chr11	62310000	62390000	NM_001300794	EML3	SSH2
chr11	62310000	62390000	NM_024060	AHNAK	NF1
chr11	62310000	62390000	NM_001404	EEF1G	MIR4733
chr11	62310000	62390000	NM_001620	AHNAK	OMG
chr11	62310000	62390000	NM_001300793	EML3	EVI2A
chr11	62310000	62390000	NR_037427	MIR3654	EVI2B
chr11	62310000	62390000	NM_004739	MTA2	MMP28
chr11	62310000	62390000	NM_022830	TUT1	TAF15
chr11	62310000	62390000	NR_106805	MIR6747	CCL5
chr11	62310000	62390000	NM_153265	EML3	HEATR9
chr11	62310000	62390000	NM_000327	ROM1	SOCS7
chr11	62310000	62390000	NM_012200	B3GAT3	ARHGAP23
chr11	62310000	62390000	NM_001288721	B3GAT3	RPL23
chr11	62310000	62390000	NM_001288723	B3GAT3	MIR4727
chr11	62310000	62390000	NM_001288722	B3GAT3	CWC25
chr11	62610000	62710000	NM_001013251	SLC3A2	PSMB3
chr11	62610000	62710000	NM_001012664	SLC3A2	PCGF2
chr11	62610000	62710000	NR_003098	SNHG1	CISD3
chr11	62610000	62710000	NR_002564	SNORD26	PIP4K2B
chr11	62610000	62710000	NR_002563	SNORD27	C17orf98
chr11	62610000	62710000	NR_002562	SNORD28	SNORA21
chr11	62610000	62710000	NR_002560	SNORD31	MED1
chr11	62610000	62710000	NR_000008	SNORD22	FBXL20
chr11	62610000	62710000	NR_002559	SNORD29	CDK12
chr11	62610000	62710000	NR_002561	SNORD30	IGFBP4
chr11	62610000	62710000	NM_001012662	SLC3A2	TOP2A
chr11	62610000	62710000	NR_002565	SNORD25	TNS4
chr11	62610000	62710000	NM_002394	SLC3A2	STAT3
chr11	62610000	62710000	NR_037193	SLC3A2	CAVIN1
chr11	62610000	62710000	NM_000738	CHRM1	DHX8
chr11	64870000	64960000	NR_037568	MRPL49	MIR2117
chr11	64870000	64960000	NM_003273	TM7SF2	G6PC3
chr11	64870000	64960000	NM_001277233	TM7SF2	PYY
chr11	64870000	64960000	NR_102367	TM7SF2	TMEM101
chr11	64870000	64960000	NM_013265	VPS51	NAGS
chr11	64870000	64960000	NR_073519	VPS51	LSM12
chr11	64870000	64960000	NR_037567	MRPL49	HDAC5
chr11	64870000	64960000	NM_014205	ZNHIT2	KANSL1
chr11	64870000	64960000	NM_001997	FAU	KANSL1-AS1
chr11	64870000	64960000	NM_004927	MRPL49	ARL17A
chr11	64870000	64960000	NM_172230	SYVN1	SKAP1
chr11	64870000	64960000	NM_032431	SYVN1	LOC101927166
chr11	64870000	64960000	NR_106809	MIR6751	HOXB1
chr11	64870000	64960000	NM_005186	CAPN1	HOXB-AS1
chr11	64870000	64960000	NM_001198868	CAPN1	HOXB2
chr11	64870000	64960000	NM_001008778	SPDYC	HOXB3
chr11	64870000	64960000	NM_001198869	CAPN1	ATP5MC1
chr11	64870000	64960000	NR_040008	CAPN1	CALCOCO2
chr11	65580000	65700000	NM_005507	CFL1	GIP
chr11	65580000	65700000	NM_152760	SNX32	SNF8
chr11	65580000	65700000	NR_037718	EFEMP2	UBE2Z
chr11	65580000	65700000	NM_025128	MUS81	COL1A1
chr11	65580000	65700000	NM_016938	EFEMP2	H1-9
chr11	65580000	65700000	NM_198897	FIBP	SGCA
chr11	65580000	65700000	NM_001335	CTSW	LINC01969
chr11	65580000	65700000	NM_001135635	C11orf68	MRPL27
chr11	65580000	65700000	NM_001300857	FOSL1	EME1
chr11	65580000	65700000	NM_005438	FOSL1	ACSF2
chr11	65580000	65700000	NM_001300855	FOSL1	LRRC59
chr11	65580000	65700000	NM_006848	CCDC85B	MYCBPAP
chr11	65580000	65700000	NM_004214	FIBP	CACNA1G
chr11	65580000	65700000	NR_125339	FOSL1	CACNA1G-AS1
chr11	65580000	65700000	NM_031450	C11orf68	SPATA20
chr11	65580000	65700000	NM_001300844	FOSL1	EPN3
chr11	65580000	65700000	NM_001300856	FOSL1	ABCC3
chr11	65580000	65700000	NM_006442	DRAP1	ANKRD40
chr11	65930000	66060000	NM_020470	YIF1A	LUC7L3
chr11	65930000	66060000	NM_001134774	KLC2	MIR8059
chr11	65930000	66060000	NM_001134776	KLC2	ANKFN1
chr11	65930000	66060000	NM_018026	PACS1	TUBD1
chr11	65930000	66060000	NM_001134775	KLC2	MIR21
chr11	65930000	66060000	NM_022822	KLC2	VMP1
chr11	65930000	66060000	NM_001318734	KLC2	PTRH2
chr11	65930000	66060000	NR_073079	CNIH2	TBC1D3P2
chr11	65930000	66060000	NM_030981	RAB1B	EFCAB3
chr11	65930000	66060000	NM_182553	CNIH2	TLK2
chr11	65930000	66060000	NR_073078	CNIH2	METTL2A
chr11	65930000	66060000	NM_001300861	YIF1A	GH2
chr11	65930000	66060000	NM_153266	TMEM151A	TCAM1P
chr11	66050000	66110000	NM_020470	YIF1A	SMARCD2
chr11	66050000	66110000	NR_073079	CNIH2	CSH2
chr11	66050000	66110000	NM_182553	CNIH2	CSH1
chr11	66050000	66110000	NR_073078	CNIH2	ICAM2
chr11	66050000	66110000	NM_001300861	YIF1A	PRR29
chr11	66050000	66110000	NM_015399	BRMS1	SCN4A
chr11	66050000	66110000	NM_004292	RIN1	PRR29-AS1
chr11	66050000	66110000	NM_153266	TMEM151A	MILR1
chr11	66050000	66110000	NM_020404	CD248	CEP95
chr11	66050000	66110000	NM_001024957	BRMS1	DDX5
chr11	67110000	67210000	NR_046266	TBC1D10C	POLG2
chr11	67110000	67210000	NR_046413	POLD4	MIR5047
chr11	67110000	67210000	NR_024469	LOC100130987	MIR3064
chr11	67110000	67210000	NR_046412	POLD4	SMURF2
chr11	67110000	67210000	NR_046411	POLD4	PLEKHM1P1
chr11	67110000	67210000	NM_001256870	POLD4	MIR4315-1
chr11	67110000	67210000	NM_021173	POLD4	MIR4315-2
chr11	67110000	67210000	NM_001243224	RAD9A	LRRC37A3
chr11	67110000	67210000	NM_013246	CLCF1	RGS9
chr11	67110000	67210000	NM_001166212	CLCF1	CEP112
chr11	67110000	67210000	NM_004584	RAD9A	SLC39A11
chr11	67110000	67210000	NM_198517	TBC1D10C	LINC00673
chr11	67110000	67210000	NM_002708	PPP1CA	LINC00511
chr11	67110000	67210000	NM_206873	PPP1CA	TMEM94
chr11	67110000	67210000	NM_001008709	PPP1CA	LLGL2
chr11	67110000	67210000	NM_001256508	TBC1D10C	CASKIN2
chr11	67110000	67210000	NM_020441	CORO1B	MIR6785
chr11	67110000	67210000	NM_020811	CARNS1	TSEN54
chr11	67110000	67210000	NM_005608	PTPRCAP	UBE2O
chr11	67110000	67210000	NM_001166222	CARNS1	SPHK1
chr11	67110000	67210000	NM_003952	RPS6KB2	PRPSAP1
chr11	67110000	67210000	NM_001018070	CORO1B	MGAT5B
chr11	67260000	67350000	NR_073484	CDK2AP2	SEC14L1
chr11	67260000	67350000	NM_001130848	PITPNM1	SEPTIN9
chr11	67260000	67350000	NM_004910	PITPNM1	LOC101928674
chr11	67260000	67350000	NM_016366	CABP2	PGS1
chr11	67260000	67350000	NM_005851	CDK2AP2	DNAH17
chr11	67260000	67350000	NM_001271849	CDK2AP2	RBFOX3
chr11	67260000	67350000	NM_001318496	CABP2	LINC02078
chr11	68680000	69020000	NR_104161	LOC338694	MIR4739
chr11	68680000	69020000	NM_198923	MRGPRD	ENPP7
chr11	68680000	69020000	NM_002180	IGHMBP2	EIF4A3
chr11	68680000	69020000	NM_145015	MRGPRF	GAA
chr11	68680000	69020000	NM_001098515	MRGPRF	CCDC40
chr11	68680000	69020000	NR_120541	MRGPRF-AS1	TBC1D16
chr11	68680000	69020000	NR_036122	MIR3164	SGSH
chr11	68680000	69020000	NM_139075	TPCN2	CARD14
chr11	70390000	70560000	NM_133266	SHANK2	CEP131
chr11	70390000	70560000	NR_110766	SHANK2	PVALEF
chr11	70390000	70560000	NR_046567	SHANK2-AS1	TMEM105
chr11	70390000	70560000	NM_012309	SHANK2	TEPSIN
chr11	70670000	70790000	NR_073536	SHANK2-AS3	LINC00482
chr11	70670000	70790000	NM_012309	SHANK2	SLC38A10
chr11	70670000	70790000	NR_037437	MIR3664	NDUFAF8
chr11	71130000	71260000	NM_018161	NADSYN1	FSCN2
chr11	71130000	71260000	NM_001360	DHCR7	NPLOC4
chr11	71130000	71260000	NR_038862	FLJ42102	FAAP100
chr11	71130000	71260000	NM_001163817	DHCR7	CSNK1D
chr11	71130000	71260000	NM_001012503	KRTAP5-7	CCDC57
chr11	71130000	71260000	NR_106812	MIR6754	SLC16A3
chr11	71130000	71260000	NM_021046	KRTAP5-8	MIR6787
chr11	71130000	71260000	NM_005553	KRTAP5-9	OGFOD3
chr11	72500000	72830000	NR_039664	-	UTS2R
chr11	72500000	72830000	NM_001318766	ATG16L2	NARF
chr11	72500000	72830000	NM_006645	STARD10	HEXD
chr11	72500000	72830000	NM_033388	ATG16L2	CYBC1
chr11	72500000	72830000	NM_014824	FCHSD2	B3GNTL1
chr11	74150000	74220000	NM_005472	KCNE3	METRNL
chr11	74150000	74220000	NM_001144869	LIPT2	AKAIN1
chr11	74150000	74220000	NM_001319240	LOC100287896	ZBTB14
chr11	74960000	75050000	NM_004041	ARRB1	LINC00667
chr11	74960000	75050000	NM_020251	ARRB1	LINC00526
chr11	74960000	75050000	NR_029891	MIR326	GACAT2
chr11	75130000	75330000	NM_030792	GDPD5	MTCL1
chr11	75130000	75330000	NM_001256802	RPS3	LDLRAD4
chr11	75130000	75330000	NM_001039548	KLHL35	MIR4526
chr11	75130000	75330000	NM_033063	MAP6	ZNF519
chr11	75130000	75330000	NM_001235	SERPINH1	MIB1
chr11	75130000	75330000	NM_001207014	SERPINH1	DTNA
chr11	75130000	75330000	NM_207577	MAP6	FHOD3
chr11	76290000	76460000	NR_024042	GUCY2EP	LOC105372071
chr11	76290000	76460000	NM_001128922	LRRC32	SETBP1
chr11	76290000	76460000	NM_005512	LRRC32	SLC14A2
chr11	89030000	89110000	NM_001143836	NOX4	SLC14A2-AS1
chr11	89030000	89110000	NM_001291927	NOX4	SLC14A1
chr11	89030000	89110000	NM_001291926	NOX4	C18orf25
chr11	89030000	89110000	NM_016931	NOX4	ELOA3D
chr11	89030000	89110000	NM_001143837	NOX4	KATNAL2
chr11	89030000	89110000	NM_001300995	NOX4	PIAS2
chr11	89030000	89110000	NM_001291929	NOX4	ELOA2
chr11	106030000	106150000	NR_120552	LOC101928535	ELOA3B
chr11	106030000	106150000	NR_120551	LOC101928535	ELOA3
chr11	110000000	110210000	NM_001260492	RDX	HDHD2
chr11	110000000	110210000	NM_001260493	RDX	SMAD2
chr11	110000000	110210000	NM_033390	ZC3H12C	ZBTB7C
chr11	110000000	110210000	NM_001260496	RDX	SMAD7
chr11	110000000	110210000	NM_001260495	RDX	CTIF
chr11	110000000	110210000	NM_001260494	RDX	ACAA2
chr11	110000000	110210000	NM_002906	RDX	MYO5B
chr11	112370000	112450000	NR_120559	LINC02763	SNHG22
chr11	112370000	112450000	NR_104155	LINC02764	SCARNA17
chr11	112680000	112840000	NM_001242607	NCAM1	BOD1L2
chr11	112680000	112840000	NR_120563	LOC101928847	NEDD4L
chr11	112680000	112840000	NM_181351	NCAM1	LMAN1
chr11	112680000	112840000	NM_001242608	NCAM1	CCBE1
chr11	112680000	112840000	NM_001076682	NCAM1	SOCS6
chr11	112680000	112840000	NM_000615	NCAM1	LINC00908
chr11	113910000	114180000	NM_001018011	ZBTB16	ZNF516
chr11	113910000	114180000	NM_006006	ZBTB16	C18orf65
chr11	113910000	114180000	NM_006169	NNMT	LINC00683
chr11	116670000	116770000	NM_000039	APOA1	LINC01879
chr11	116670000	116770000	NM_001318021	APOA1	LINC01927
chr11	116670000	116770000	NM_000040	APOC3	GALR1
chr11	116670000	116770000	NM_000482	APOA4	SALL3
chr11	116670000	116770000	NM_001318017	APOA1	TXNL4A
chr11	116670000	116770000	NM_001318018	APOA1	HSBP1L1
chr11	116670000	116770000	NM_001281749	SIK3	RBFA
chr11	116670000	116770000	NM_001281748	SIK3	PARD6G-AS1
chr11	116670000	116770000	NM_025164	SIK3	PARD6G
chr11	116670000	116770000	NR_126362	APOA1-AS	THEG
chr11	119470000	119700000	NM_002855	NECTIN1	MIER2
chr11	119470000	119700000	NM_203285	NECTIN1	ODF3L2
chr11	119470000	119700000	NM_203286	NECTIN1	C2CD4C
chr11	119470000	119700000	NR_120587	LOC102724301	SHC2
chr11	120100000	120220000	NM_001198671	TLCD5	MISP
chr11	120100000	120220000	NM_014352	POU2F3	CFD
chr11	120100000	120220000	NM_001244682	POU2F3	PTBP1
chr11	120100000	120220000	NM_178507	OAF	MIR4745
chr11	120100000	120220000	NR_038829	LOC649133	PLPPR3
chr11	120100000	120220000	NM_174926	TLCD5	ELANE
chr11	120100000	120220000	NM_001198670	TLCD5	PRTN3
chr11	120100000	120220000	NM_001198675	TLCD5	AZU1
chr11	120100000	120220000	NM_001198674	TLCD5	MIR3187
chr11	120100000	120220000	NM_001198673	TLCD5	TCF3
chr11	120100000	120220000	NM_001198672	TLCD5	UQCR11
chr11	120100000	120220000	NM_001198665	ARHGEF12	UHRF1
chr11	120100000	120220000	NM_015313	ARHGEF12	KDM4B
chr11	120470000	120560000	NM_001282470	GRIK4	LONP1
chr11	120470000	120560000	NM_001282473	GRIK4	HSD11B1L
chr11	120470000	120560000	NM_014619	GRIK4	SAFB
chr11	120790000	120990000	NM_001130047	TBCEL	MICOS13
chr11	120790000	120990000	NM_001282470	GRIK4	RPL36
chr11	120790000	120990000	NM_001282473	GRIK4	VMAC
chr11	120790000	120990000	NM_014619	GRIK4	NRTN
chr11	120790000	120990000	NR_133004	LOC101929208	FUT3
chr11	120790000	120990000	NM_005422	TECTA	FUT6
chr11	120790000	120990000	NM_152715	TBCEL	NDUFA11
chr11	121980000	122100000	NR_024430	MIR100HG	FUT5
chr11	121980000	122100000	NR_029477	MIRLET7A2	LOC101928844
chr11	121980000	122100000	NM_001001786	BLID	RFX2
chr11	121980000	122100000	NR_029515	MIR100	RANBP3
chr11	126540000	126630000	NR_120533	LOC101929427	LOC100128568
chr11	126540000	126630000	NM_032531	KIRREL3	TUBB4A
chr11	126540000	126630000	NM_001301097	KIRREL3	SLC25A23
chr11	126540000	126630000	NM_001161707	KIRREL3	SLC25A41
chr11	126540000	126630000	NR_120532	LOC101929427	CRB3
chr11	128720000	128800000	NM_145013	C11orf45	DENND1C
chr11	128720000	128800000	NM_153764	KCNJ1	CD70
chr11	128720000	128800000	NM_153767	KCNJ1	TNFSF9
chr11	128720000	128800000	NM_153766	KCNJ1	TRIP10
chr11	128720000	128800000	NM_153765	KCNJ1	C3
chr11	128720000	128800000	NM_000890	KCNJ5	GPR108
chr11	128720000	128800000	NM_001256088	C11orf45	MIR6791
chr11	128720000	128800000	NR_045767	C11orf45	ADAMTS10
chr11	131360000	131460000	NM_001048209	NTM	HNRNPM
chr11	131360000	131460000	NR_110140	LOC101929653	MYO1F
chr11	132200000	132330000	NM_001319104	OPCML	PRAM1
chr11	132200000	132330000	NM_001319103	OPCML	ZNF414
chr11	132200000	132330000	NM_001319105	OPCML	ZNF559
chr11	132200000	132330000	NM_001319106	OPCML	ZNF699
chr11	132200000	132330000	NM_016522	NTM	ZNF177
chr11	132200000	132330000	NM_001048209	NTM	ZNF559-ZNF177
chr11	132200000	132330000	NM_001144058	NTM	ZNF266
chr11	132200000	132330000	NM_001012393	OPCML	ZNF562
chr11	132200000	132330000	NM_002545	OPCML	COL5A3
chr11	133760000	133830000	NR_039846	MIR4697	OLFM2
chr11	133760000	133830000	NR_024344	MIR4697HG	RDH8
chr11	133760000	133830000	NM_001277285	IGSF9B	PDE4A
chr12	690000	930000	NM_018979	WNK1	TYK2
chr12	690000	930000	NM_014823	WNK1	CDC37
chr12	690000	930000	NM_213655	WNK1	MIR1181
chr12	690000	930000	NM_001294346	NINJ2	ZNF433-AS1
chr12	690000	930000	NR_122124	NINJ2-AS1	ZNF700
chr12	690000	930000	NM_001294345	NINJ2	ZNF763
chr12	690000	930000	NM_016533	NINJ2	MIR23A
chr12	690000	930000	NR_134624	LOC105369595	ZSWIM4
chr12	690000	930000	NM_001184985	WNK1	LOC284454
chr12	2420000	2560000	NM_001167624	CACNA1C	MIR27A
chr12	2420000	2560000	NM_001129835	CACNA1C	MIR24-2
chr12	2420000	2560000	NM_001129831	CACNA1C	MIR181D
chr12	2420000	2560000	NM_001129842	CACNA1C	MIR181C
chr12	2420000	2560000	NM_001129827	CACNA1C	NANOS3
chr12	2420000	2560000	NM_001129836	CACNA1C	C19orf57
chr12	2420000	2560000	NM_001129832	CACNA1C	LINC01841
chr12	2420000	2560000	NM_199460	CACNA1C	NDUFB7
chr12	2420000	2560000	NM_001129840	CACNA1C	TECR
chr12	2420000	2560000	NM_001167623	CACNA1C	ADGRE3
chr12	2420000	2560000	NM_001129839	CACNA1C	CLEC17A
chr12	2420000	2560000	NM_001129838	CACNA1C	CYP4F3
chr12	2420000	2560000	NM_001129843	CACNA1C	CYP4F8
chr12	2420000	2560000	NM_001129846	CACNA1C	CYP4F12
chr12	2420000	2560000	NM_001129829	CACNA1C	COLGALT1
chr12	2420000	2560000	NM_000719	CACNA1C	UNC13A
chr12	2420000	2560000	NM_001129833	CACNA1C	ARRDC2
chr12	2420000	2560000	NM_001129834	CACNA1C	KCNN1
chr12	2420000	2560000	NM_001129844	CACNA1C	IL12RB1
chr12	2420000	2560000	NM_001129837	CACNA1C	GDF15
chr12	2420000	2560000	NM_001129841	CACNA1C	PGPEP1
chr12	2420000	2560000	NM_001167625	CACNA1C	LSM4
chr12	2420000	2560000	NM_001129830	CACNA1C	MIR3189
chr12	3260000	3330000	NM_006675	TSPAN9	ISYNA1
chr12	3260000	3330000	NM_001168320	TSPAN9	SSBP4
chr12	4210000	4400000	NM_001759	CCND2	ELL
chr12	4210000	4400000	NR_125790	CCND2-AS1	UPF1
chr12	6260000	6350000	NM_001769	CD9	GDF1
chr12	6850000	6900000	NM_001195016	CD4	CERS1
chr12	6850000	6900000	NM_001195015	CD4	COPE
chr12	6850000	6900000	NM_002824	PTMS	ZNF506
chr12	6850000	6900000	NM_005439	MLF2	ZNF253
chr12	6850000	6900000	NR_026581	MLF2	ZNF93
chr12	6850000	6900000	NM_002286	LAG3	ZNF90
chr12	6850000	6900000	NM_001195014	CD4	UQCRFS1
chr12	6850000	6900000	NM_001195017	CD4	LOC284395
chr12	6850000	6900000	NM_000616	CD4	VSTM2B
chr12	8970000	9070000	NM_001282424	A2ML1	ZNF536
chr12	8970000	9070000	NM_144670	A2ML1	ANKRD27
chr12	8970000	9070000	NM_004426	PHC1	PDCD5
chr12	9710000	9810000	NR_046447	LOC374443	GPATCH1
chr12	9710000	9810000	NM_002258	KLRB1	WDR88
chr12	9710000	9810000	NR_046446	LOC374443	CHST8
chr12	9710000	9810000	NR_046445	LOC374443	OVOL3
chr12	9710000	9810000	NR_002814	LOC374443	WDR62
chr12	9710000	9810000	NR_046449	LOC374443	CAPNS1
chr12	9710000	9810000	NR_046448	LOC374443	TBCB
chr12	9710000	9810000	NR_046450	LOC374443	POLR2I
chr12	9710000	9810000	NR_046451	LOC374443	ZNF565
chr12	9710000	9810000	NR_046444	LOC374443	COX7A1
chr12	11820000	11940000	NM_001987	ETV6	ZNF781
chr12	12270000	12480000	NM_002336	LRP6	ZNF573
chr12	25280000	25400000	NM_001319978	CASC1	ZNF607
chr12	25280000	25400000	NM_018272	CASC1	YIF1B
chr12	25280000	25400000	NM_001082972	CASC1	PPP1R14A
chr12	25280000	25400000	NM_001082973	CASC1	DPF1
chr12	25280000	25400000	NM_001204101	CASC1	SIPA1L3
chr12	25280000	25400000	NM_001204102	CASC1	SPINT2
chr12	25280000	25400000	NM_001319977	CASC1	C19orf33
chr12	25280000	25400000	NM_004985	KRAS	KCNK6
chr12	25280000	25400000	NM_001001660	ETFRF1	CATSPERG
chr12	25280000	25400000	NM_033360	KRAS	LRFN1
chr12	27790000	27890000	NM_001029874	REP15	IFNL4
chr12	27790000	27890000	NM_003622	PPFIBP1	IFNL3
chr12	27790000	27890000	NM_177444	PPFIBP1	IFNL1
chr12	27790000	27890000	NM_001198915	PPFIBP1	IFNL2
chr12	27790000	27890000	NM_001198916	PPFIBP1	TMEM91
chr12	27790000	27890000	NM_021821	MRPS35	CCDC97
chr12	27790000	27890000	NM_001190864	MRPS35	B9D2
chr12	31060000	31210000	NR_038927	DDX11-AS1	TGFB1
chr12	31060000	31210000	NM_001080509	TSPAN11	BCKDHA
chr12	31240000	31360000	NM_030653	DDX11	EXOSC5
chr12	31240000	31360000	NM_001257145	DDX11	DEDD2
chr12	31240000	31360000	NM_001257144	DDX11	POU2F2
chr12	31240000	31360000	NM_004399	DDX11	LOC100505622
chr12	31240000	31360000	NM_152438	DDX11	MIR4323
chr12	40960000	41070000	NM_173600	MUC19	PRR19
chr12	46770000	46910000	NR_125379	LOC100288798	ZNF526
chr12	46770000	46910000	NR_125378	LOC100288798	ERF
chr12	46770000	46910000	NR_125377	LOC100288798	GSK3A
chr12	46770000	46910000	NR_125380	LOC100288798	PAFAH1B3
chr12	46770000	46910000	NR_125381	LOC100288798	CIC
chr12	48100000	48310000	NM_017842	SLC48A1	TMEM145
chr12	48100000	48310000	NM_006025	ENDOU	CBLC
chr12	48100000	48310000	NM_001172440	ENDOU	APOE
chr12	48100000	48310000	NM_001098532	RAPGEF3	BCAM
chr12	48100000	48310000	NM_001098531	RAPGEF3	TOMM40
chr12	48100000	48310000	NM_001172439	ENDOU	NECTIN2
chr12	48100000	48310000	NM_006105	RAPGEF3	CD3EAP
chr12	48100000	48310000	NM_001017536	VDR	PPP1R13L
chr12	48100000	48310000	NM_015401	HDAC7	ERCC2
chr12	48100000	48310000	NM_001098416	HDAC7	KLC3
chr12	48100000	48310000	NM_001308090	HDAC7	MIR6088
chr12	48100000	48310000	NM_001017535	VDR	ERCC1
chr12	48100000	48310000	NM_000376	VDR	FOSB
chr12	49170000	49250000	NM_015270	ADCY6	RTN2
chr12	49170000	49250000	NM_001206917	CACNB3	HIF3A
chr12	49170000	49250000	NR_110020	ADCY6-DT	PPP5D1
chr12	49170000	49250000	NR_110019	ADCY6-DT	PNMA8A
chr12	49170000	49250000	NM_000725	CACNB3	PNMA8B
chr12	49170000	49250000	NM_001206916	CACNB3	CALM3
chr12	49170000	49250000	NM_004818	DDX23	PTGIR
chr12	49170000	49250000	NM_001206915	CACNB3	GNG8
chr12	49260000	49470000	NM_015086	DDN	LOC101928295
chr12	49260000	49470000	NM_003394	WNT10B	PIH1D1
chr12	49260000	49470000	NM_001143782	FKBP11	GFY
chr12	49260000	49470000	NM_016594	FKBP11	CCDC155
chr12	49260000	49470000	NM_001143781	FKBP11	PTH2
chr12	49260000	49470000	NM_033124	CCDC65	SLC17A7
chr12	49260000	49470000	NM_001286957	CCDC65	ALDH16A1
chr12	49260000	49470000	NM_001659	ARF3	RCN3
chr12	49260000	49470000	NM_005430	WNT1	FLT3LG
chr12	49260000	49470000	NM_001206710	PRKAG1	SNORD34
chr12	49260000	49470000	NM_001206709	PRKAG1	RPL13A
chr12	49260000	49470000	NM_003482	KMT2D	RPL13AP5
chr12	49260000	49470000	NM_002733	PRKAG1	SNORD32A
chr12	49260000	49470000	NM_001303126	RHEBL1	SNORD33
chr12	49260000	49470000	NR_130123	RHEBL1	RPS11
chr12	49260000	49470000	NM_144593	RHEBL1	SNORD35A
chr12	50620000	50710000	NM_016357	LIMA1	MIR150
chr12	50620000	50710000	NM_001113546	LIMA1	SNORD35B
chr12	50620000	50710000	NR_031625	MIR1293	FCGRT
chr12	51080000	51180000	NM_005171	ATF1	NOSIP
chr12	51080000	51180000	NM_173602	DIP2B	MYH14
chr12	52430000	52540000	NM_002135	NR4A1	KLK5
chr12	52430000	52540000	NM_001202233	NR4A1	KLK4
chr12	52430000	52540000	NM_001202234	NR4A1	KLK2
chr12	52430000	52540000	NM_173157	NR4A1	KLK3
chr12	52430000	52540000	NM_001098673	ATG101	KLKP1
chr12	52430000	52540000	NM_021934	ATG101	MIR8074
chr12	52430000	52540000	NR_120440	OR7E47P	LOC101928517
chr12	52430000	52540000	NR_120439	OR7E47P	SIGLEC7
chr12	52430000	52540000	NR_120437	-	SIGLEC17P
chr12	52430000	52540000	NR_120438	OR7E47P	CD33
chr12	52580000	52690000	NM_182507	KRT80	FPR1
chr12	52580000	52690000	NM_005556	KRT7	MIRLET7E
chr12	52580000	52690000	NM_001242696	C12orf80	MIR99B
chr12	52580000	52690000	NM_001081492	KRT80	SPACA6
chr12	52580000	52690000	NR_027358	LINC00592	SPACA6P-AS
chr12	52580000	52690000	NM_001320198	KRT86	MIR125A
chr12	52580000	52690000	NM_002281	KRT81	HAS1
chr12	53660000	53760000	NM_001173467	SP7	FPR2
chr12	53660000	53760000	NM_015665	AAAS	ZNF614
chr12	53660000	53760000	NM_012291	ESPL1	ZNF615
chr12	53660000	53760000	NM_021640	C12orf10	ZNF841
chr12	53660000	53760000	NM_002624	PFDN5	ZNF432
chr12	53660000	53760000	NM_145897	PFDN5	ZNF616
chr12	53660000	53760000	NM_001300837	SP7	ZNF836
chr12	53660000	53760000	NM_001173466	AAAS	ZNF468
chr12	53660000	53760000	NM_152860	SP7	ZNF321P
chr12	54580000	54690000	NR_002944	HNRNPA1P10	ZNF320
chr12	54580000	54690000	NM_001127321	CBX5	ZNF888
chr12	54580000	54690000	NM_014311	SMUG1	ZNF816
chr12	54580000	54690000	NM_001243787	SMUG1	ZNF816-ZNF321P
chr12	54580000	54690000	NM_001243788	SMUG1	VSTM1
chr12	54580000	54690000	NM_001243790	SMUG1	CACNG6
chr12	54580000	54690000	NR_045039	-	MIR935
chr12	54580000	54690000	NM_001243789	SMUG1	CACNG7
chr12	54580000	54690000	NM_001243791	SMUG1	CACNG8
chr12	54580000	54690000	NM_002136	HNRNPA1	OSCAR
chr12	54580000	54690000	NM_001127322	CBX5	TARM1
chr12	54580000	54690000	NR_039851	MIR3198-2	ZNF584
chr12	54580000	54690000	NM_012117	CBX5	ZNF324
chr12	54580000	54690000	NM_031157	HNRNPA1	ZNF132
chr12	54580000	54690000	NR_135167	HNRNPA1	ZNF324B
chr12	54580000	54690000	NM_001261461	NFE2	SH3YL1
chr12	54580000	54690000	NM_001136023	NFE2	ACP1
chr12	54580000	54690000	NM_006163	NFE2	ALKAL2
chr12	54800000	54860000	NR_120487	LOC102724050	TMEM18
chr12	54800000	54860000	NR_120486	LOC102724050	SNTG2
chr12	54800000	54860000	NM_144594	GTSF1	LINC01115
chr12	54800000	54860000	NR_120488	LOC102724050	LINC01939
chr12	54800000	54860000	NM_002205	ITGA5	MYT1L
chr12	56080000	56160000	NR_037657	BLOC1S1	TAF1B
chr12	56080000	56160000	NM_002206	ITGA7	E2F6
chr12	56080000	56160000	NM_001144997	ITGA7	LINC00570
chr12	56080000	56160000	NM_001144996	ITGA7	GREB1
chr12	56080000	56160000	NR_037656	BLOC1S1	LPIN1
chr12	56080000	56160000	NM_001487	BLOC1S1	NTSR2
chr12	56080000	56160000	NR_037655	BLOC1S1	MIR548S
chr12	56080000	56160000	NR_037658	BLOC1S1-RDH5	MIR3681HG
chr12	56080000	56160000	NM_001257392	CD63	DDX1
chr12	56080000	56160000	NM_001199771	RDH5	LINC00954
chr12	56080000	56160000	NM_002905	RDH5	SDC1
chr12	56080000	56160000	NM_001257401	CD63	LOC101928222
chr12	56080000	56160000	NR_026722	SARNP	MATN3
chr12	56080000	56160000	NM_005811	GDF11	LAPTM4A
chr12	56080000	56160000	NM_001267698	CD63	PUM2
chr12	56080000	56160000	NM_001257400	CD63	APOB
chr12	56080000	56160000	NM_001780	CD63	DNMT3A
chr12	56080000	56160000	NM_001257390	CD63	LINC01381
chr12	56080000	56160000	NM_001257389	CD63	POMC
chr12	56080000	56160000	NM_001257391	CD63	GAREM2
chr12	56080000	56160000	NR_026723	SARNP	HADHB
chr12	56080000	56160000	NM_033082	SARNP	HADHA
chr12	56600000	56700000	NM_001135195	SLC39A5	CGREF1
chr12	56600000	56700000	NM_194358	RNF41	MAPRE3
chr12	56600000	56700000	NM_194359	RNF41	OST4
chr12	56600000	56700000	NR_040053	RNF41	AGBL5
chr12	56600000	56700000	NM_024068	NABP2	AGBL5-AS1
chr12	56600000	56700000	NM_005785	RNF41	TMEM214
chr12	56600000	56700000	NM_001242826	RNF41	KHK
chr12	56600000	56700000	NM_173596	SLC39A5	EMILIN1
chr12	56600000	56700000	NM_173595	ANKRD52	SUPT7L
chr12	56600000	56700000	NM_144576	COQ10A	GPN1
chr12	56600000	56700000	NM_001099337	COQ10A	CCDC121
chr12	56600000	56700000	NM_004077	CS	ZNF512
chr12	57430000	57620000	NR_131938	LRP1-AS	SLC4A1AP
chr12	57430000	57620000	NM_001178081	STAT6	PLB1
chr12	57430000	57620000	NR_033659	STAT6	TOGARAM2
chr12	57430000	57620000	NM_001130963	NEMP1	SNORD92
chr12	57430000	57620000	NM_015257	NEMP1	WDR43
chr12	57430000	57620000	NM_001256041	MYO1A	SNORD53
chr12	57430000	57620000	NM_005379	MYO1A	SRD5A2
chr12	57430000	57620000	NM_001178079	STAT6	FEZ2
chr12	57430000	57620000	NM_005967	NAB2	CRIM1
chr12	57430000	57620000	NM_001178078	STAT6	GPATCH11
chr12	57430000	57620000	NM_003153	STAT6	EIF2AK2
chr12	57430000	57620000	NM_001178080	STAT6	NDUFAF7
chr12	57430000	57620000	NM_002332	LRP1	SULT6B1
chr12	57430000	57620000	NR_031597	MIR1228	CEBPZ
chr12	57430000	57620000	NR_131939	LRP1-AS	PRKD3
chr12	57430000	57620000	NM_007224	NXPH4	QPCT
chr12	62910000	63140000	NR_029661	MIRLET7I	CDC42EP3
chr12	62910000	63140000	NR_121682	LINC01465	MAP4K3-DT
chr12	62910000	63140000	NM_001278469	MON2	MAP4K3
chr12	62910000	63140000	NM_001278470	MON2	THADA
chr12	62910000	63140000	NM_001278472	MON2	SRBD1
chr12	62910000	63140000	NM_001278471	MON2	MCFD2
chr12	62910000	63140000	NM_015026	MON2	LINC01119
chr12	62910000	63140000	NM_020700	PPM1H	TTC7A
chr12	65980000	66230000	NM_001300919	HMGA2	STPG4
chr12	65980000	66230000	NR_026825	RPSAP52	EPCAM-DT
chr12	65980000	66230000	NR_120431	LOC100507065	SPTBN1
chr12	65980000	66230000	NR_120433	LOC100507065	PNPT1
chr12	65980000	66230000	NR_120432	LOC100507065	MIR216B
chr12	65980000	66230000	NR_120434	LOC100507065	EFEMP1
chr12	65980000	66230000	NM_003484	HMGA2	MIR217HG
chr12	65980000	66230000	NM_001300918	HMGA2	MIR216A
chr12	65980000	66230000	NM_003483	HMGA2	MIR217
chr12	89980000	90070000	NM_001001323	ATP2B1	C2orf74
chr12	89980000	90070000	NM_001682	ATP2B1	AHSA2P
chr12	93790000	93890000	NM_001301024	NUDT4	USP34
chr12	93790000	93890000	NM_001301022	NUDT4	XPO1
chr12	93790000	93890000	NM_001301023	NUDT4	SPRED2
chr12	93790000	93890000	NM_019094	NUDT4	FBXO48
chr12	93790000	93890000	NR_002212	-	PLEK
chr12	93790000	93890000	NM_199040	NUDT4	APLF
chr12	93790000	93890000	NR_104005	NUDT4P2	SNRNP27
chr12	93790000	93890000	NR_038161	MRPL42	MXD1
chr12	93790000	93890000	NR_038160	MRPL42	PCBP1-AS1
chr12	93790000	93890000	NM_003348	UBE2N	ASPRV1
chr12	93790000	93890000	NR_038159	MRPL42	VAX2
chr12	93790000	93890000	NM_172177	MRPL42	LINC01143
chr12	93790000	93890000	NM_014050	MRPL42	CD207
chr12	94500000	94580000	NM_005761	PLXNC1	ATP6V1B1
chr12	103170000	103280000	NR_033855	LINC00485	TEX261
chr12	103170000	103280000	NM_000277	PAH	ATP6V1B1-AS1
chr12	104660000	104760000	NM_003330	TXNRD1	ANKRD53
chr12	104660000	104760000	NM_001093771	TXNRD1	TET3
chr12	104660000	104760000	NM_182742	TXNRD1	SUCLG1
chr12	104660000	104760000	NM_182729	TXNRD1	FUNDC2P2
chr12	104660000	104760000	NM_001261445	TXNRD1	ST3GAL5
chr12	104660000	104760000	NM_001261446	TXNRD1	LOC284950
chr12	104660000	104760000	NM_001008394	EID3	ATOH8
chr12	104660000	104760000	NM_182743	TXNRD1	MIR6071
chr12	108690000	108810000	NM_001142344	CMKLR1	ZAP70
chr12	108690000	108810000	NM_004072	CMKLR1	C2orf92
chr12	108690000	108810000	NM_001142345	CMKLR1	TMEM131
chr12	108690000	108810000	NM_001142343	CMKLR1	INPP4A
chr12	111060000	111140000	NM_024549	TCTN1	CNGA3
chr12	111060000	111140000	NM_001319680	TCTN1	VWA3B
chr12	111060000	111140000	NM_001319682	TCTN1	LONRF2
chr12	111060000	111140000	NM_001319681	TCTN1	LINC01104
chr12	111060000	111140000	NM_001082538	TCTN1	NPAS2
chr12	111060000	111140000	NR_135088	TCTN1	MRPS9
chr12	111060000	111140000	NM_001173976	TCTN1	MRPS9-AS1
chr12	111060000	111140000	NM_001082537	TCTN1	LIMS1
chr12	111060000	111140000	NM_001173975	TCTN1	MIR4265
chr12	111060000	111140000	NM_032369	HVCN1	SH3RF3
chr12	111060000	111140000	NM_001040107	HVCN1	SH3RF3-AS1
chr12	111060000	111140000	NM_001256413	HVCN1	MIR4266
chr12	111890000	111970000	NR_132311	ATXN2	MIR4435-2
chr12	111890000	111970000	NM_001310123	ATXN2	MIR4435-1
chr12	111890000	111970000	NM_001310121	ATXN2	MIR4435-2HG
chr12	111890000	111970000	NM_002973	ATXN2	TMEM87B
chr12	112540000	112630000	NM_006700	TRAFD1	MERTK
chr12	112540000	112630000	NM_001143906	TRAFD1	IL1RN
chr12	112540000	112630000	NM_024953	NAA25	IL1F10
chr12	112540000	112630000	NM_001109662	HECTD4	IL36RN
chr12	112540000	112630000	NR_106921	MIR6861	IL36B
chr12	113130000	113290000	NM_001143854	RPH3A	IL36A
chr12	113130000	113290000	NR_031631	MIR1302-1	PSD4
chr12	113130000	113290000	NM_014954	RPH3A	RPL23AP7
chr12	113700000	113850000	NM_001143819	TPCN1	DDX11L2
chr12	113700000	113850000	NM_017901	TPCN1	WASH2P
chr12	113700000	113850000	NM_001159727	PLBD2	MIR1302-3
chr12	113700000	113850000	NM_024959	SLC8B1	FAM138B
chr12	113700000	113850000	NR_106820	MIR6762	DBI
chr12	113700000	113850000	NM_001301214	TPCN1	C2orf76
chr12	113700000	113850000	NM_173542	PLBD2	GLI2
chr12	113700000	113850000	NM_006843	SDS	FAR2P1
chr12	120970000	121220000	NM_004276	CABP1	LINC01856
chr12	120970000	121220000	NM_198202	POP5	RAB6C
chr12	120970000	121220000	NM_014868	RNF10	RAB6C-AS1
chr12	120970000	121220000	NM_015918	POP5	THSD7B
chr12	120970000	121220000	NM_001033677	CABP1	ZEB2
chr12	120970000	121220000	NM_031205	CABP1	CACNB4
chr12	120970000	121220000	NM_139015	SPPL3	ITGB6
chr12	120970000	121220000	NM_014730	MLEC	RBMS1
chr12	120970000	121220000	NM_001303627	MLEC	LINC02478
chr12	120970000	121220000	NM_001303628	MLEC	MIR4785
[truncated: 6,079 more rows]

## Sheet: Common gene symbols
chr	EDD call start	EDD call stop	GenBank Nucleotide Accession	Gene Symbol	Gene Symbol no Duplicates
chr1	1400000	1420000	NM_031921	ATAD3B	ATAD3B
chr1	1400000	1420000	NM_001039211	ATAD3C	ATAD3C
chr1	1400000	1420000	NM_001317238	ATAD3B	MORN1
chr1	2300000	2340000	NM_024848	MORN1	RER1
chr1	2300000	2340000	NM_001301060	MORN1	PEX10
chr1	2300000	2340000	NM_007033	RER1	KAZN
chr1	2300000	2340000	NR_125361	MORN1	ARHGEF10L
chr1	2300000	2340000	NM_153818	PEX10	MAN1C1
chr1	2300000	2340000	NM_002617	PEX10	WASF2
chr1	15120000	15170000	NM_015209	KAZN	FGR
chr1	15120000	15170000	NM_201628	KAZN	AHDC1
chr1	17950000	17970000	NM_018125	ARHGEF10L	TAF12
chr1	17950000	17970000	NM_001011722	ARHGEF10L	GMEB1
chr1	17950000	17970000	NM_001319837	ARHGEF10L	RNU11
chr1	17950000	17970000	NM_001319838	ARHGEF10L	LDC1P
chr1	26020000	26050000	NM_020379	MAN1C1	LINC01226
chr1	26020000	26050000	NM_001289010	MAN1C1	MEAF6
chr1	27740000	27750000	NM_006990	WASF2	ZC3H12A
chr1	27740000	27750000	NM_001201404	WASF2	LINC01137
chr1	27880000	27940000	NM_005248	FGR	MIR6732
chr1	27880000	27940000	NM_001029882	AHDC1	FHL3
chr1	27880000	27940000	NM_001042747	FGR	INPP5B
chr1	27880000	27940000	NM_001042729	FGR	SF3A3
chr1	28940000	29010000	NM_001135218	TAF12	RNF220
chr1	28940000	29010000	NM_005644	TAF12	MUTYH
chr1	28940000	29010000	NM_024482	GMEB1	HPDL
chr1	28940000	29010000	NR_004407	RNU11	TOE1
chr1	28940000	29010000	NM_006582	GMEB1	TESK2
chr1	28940000	29010000	NM_001319674	GMEB1	GPBP1L1
chr1	31960000	32020000	NR_034112	LDC1P	TMEM69
chr1	31960000	32020000	NR_027085	LINC01226	IPP
chr1	37870000	37960000	NM_001270876	MEAF6	TRABD2B
chr1	37870000	37960000	NM_001270875	MEAF6	PLPP3
chr1	37870000	37960000	NM_022756	MEAF6	TGFBR3
chr1	37870000	37960000	NM_025079	ZC3H12A	NBPF20
chr1	37870000	37960000	NR_038842	LINC01137	NUDT17
chr1	37870000	37960000	NR_073092	MEAF6	NBPF10
chr1	37870000	37960000	NR_106790	MIR6732	ANKRD35
chr1	37870000	37960000	NR_073090	MEAF6	PIAS3
chr1	37870000	37960000	NR_073091	MEAF6	MIR6736
chr1	38400000	38470000	NM_004468	FHL3	POLR3C
chr1	38400000	38470000	NM_005540	INPP5B	TDRKH
chr1	38400000	38470000	NM_001243878	FHL3	OAZ3
chr1	38400000	38470000	NM_001320830	SF3A3	MRPL9
chr1	38400000	38470000	NM_006802	SF3A3	RORC
chr1	44870000	44900000	NM_001319957	RNF220	LINGO4
chr1	44870000	44900000	NM_018150	RNF220	MUC1
chr1	44870000	44900000	NM_001319956	RNF220	TRIM46
chr1	45790000	45830000	NM_001128425	MUTYH	KRTCAP2
chr1	45790000	45830000	NM_001293192	MUTYH	MTX1
chr1	45790000	45830000	NM_032756	HPDL	MIR92B
chr1	45790000	45830000	NM_001293191	MUTYH	THBS3
chr1	45790000	45830000	NM_001293196	MUTYH	GBA
chr1	45790000	45830000	NM_001293195	MUTYH	GBAP1
chr1	45790000	45830000	NM_001048173	MUTYH	FAM189B
chr1	45790000	45830000	NM_012222	MUTYH	SCAMP3
chr1	45790000	45830000	NM_001293190	MUTYH	IQGAP3
chr1	45790000	45830000	NM_001048172	MUTYH	MEF2D
chr1	45790000	45830000	NM_001048174	MUTYH	KLHDC9
chr1	45790000	45830000	NM_025077	TOE1	NIT1
chr1	45790000	45830000	NM_001048171	MUTYH	PFDN2
chr1	45790000	45830000	NM_007170	TESK2	DEDD
chr1	45790000	45830000	NM_001320800	TESK2	USP21
chr1	46130000	46190000	NM_021639	GPBP1L1	UFC1
chr1	46130000	46190000	NM_016486	TMEM69	NR1I3
chr1	46130000	46190000	NM_001145349	IPP	TOMM40L
chr1	46130000	46190000	NM_005897	IPP	NDUFS2
chr1	48360000	48410000	NM_001194986	TRABD2B	FCER1G
chr1	56970000	57050000	NM_003713	PLPP3	APOA2
chr1	92180000	92240000	NM_003243	TGFBR3	MIR5187
chr1	92180000	92240000	NM_001195684	TGFBR3	OLFML2B
chr1	92180000	92240000	NM_001195683	TGFBR3	PLEKHA6
chr1	92180000	92240000	NR_036634	TGFBR3	PROX1-AS1
chr1	145560000	145610000	NM_001278267	NBPF20	OBSCN
chr1	145560000	145610000	NM_001012758	NUDT17	IBA57-DT
chr1	145560000	145610000	NM_001302371	NBPF10	OBSCN-AS1
chr1	145560000	145610000	NM_001039703	NBPF10	IBA57
chr1	145560000	145610000	NM_144698	ANKRD35	MIR5699
chr1	145560000	145610000	NM_001280799	ANKRD35	DIP2C
chr1	145560000	145610000	NM_006099	PIAS3	LARP4B
chr1	145560000	145610000	NR_106794	MIR6736	GATA3-AS1
chr1	145560000	145610000	NM_001303456	POLR3C	TAF3
chr1	145560000	145610000	NM_006468	POLR3C	GATA3
chr1	151720000	151790000	NM_001083963	TDRKH	SKIDA1
chr1	151720000	151790000	NM_006862	TDRKH	MIR1915HG
chr1	151720000	151790000	NM_016178	OAZ3	MIR1915
chr1	151720000	151790000	NM_001301371	OAZ3	MLLT10
chr1	151720000	151790000	NM_001134939	OAZ3	RAB18
chr1	151720000	151790000	NM_001300733	MRPL9	ZNF438
chr1	151720000	151790000	NR_125331	MRPL9	RET
chr1	151720000	151790000	NM_031420	MRPL9	ZNF22
chr1	151720000	151790000	NM_001083965	TDRKH	RASSF4
chr1	151720000	151790000	NM_001083964	TDRKH	C10orf25
chr1	151720000	151790000	NM_005060	RORC	VSTM4
chr1	151720000	151790000	NM_001004432	LINGO4	BICC1
chr1	151720000	151790000	NM_001001523	RORC	SLC29A3
chr1	155140000	155230000	NM_001204294	MUC1	CDH23
chr1	155140000	155230000	NM_001282378	TRIM46	MICU1
chr1	155140000	155230000	NM_001256600	TRIM46	DNAJB12
chr1	155140000	155230000	NM_025058	TRIM46	CAMK2G
chr1	155140000	155230000	NM_173852	KRTCAP2	ZSWIM8
chr1	155140000	155230000	NR_046327	TRIM46	FUT11
chr1	155140000	155230000	NM_001282379	TRIM46	SEC24C
chr1	155140000	155230000	NM_001204291	MUC1	CHCHD1
chr1	155140000	155230000	NR_104150	TRIM46	ZSWIM8-AS1
chr1	155140000	155230000	NR_046329	TRIM46	NDST2
chr1	155140000	155230000	NM_001256601	TRIM46	DLG5
chr1	155140000	155230000	NM_001256599	TRIM46	ATAD1
chr1	155140000	155230000	NM_001204290	MUC1	LBX1-AS1
chr1	155140000	155230000	NM_001204285	MUC1	LBX1
chr1	155140000	155230000	NM_001204295	MUC1	LINC01514
chr1	155140000	155230000	NM_001044393	MUC1	NEURL1
chr1	155140000	155230000	NM_001018016	MUC1	SH3PXD2A
chr1	155140000	155230000	NM_001204288	MUC1	STN1
chr1	155140000	155230000	NM_001044390	MUC1	FAM53B
chr1	155140000	155230000	NM_001204287	MUC1	FAM53B-AS1
chr1	155140000	155230000	NM_002456	MUC1	PSMD13
chr1	155140000	155230000	NM_001204286	MUC1	SIRT3
chr1	155140000	155230000	NM_001018017	MUC1	NLRP6
chr1	155140000	155230000	NM_001204296	MUC1	DEAF1
chr1	155140000	155230000	NM_001044392	MUC1	DRD4
chr1	155140000	155230000	NM_001204293	MUC1	NAP1L4
chr1	155140000	155230000	NM_198883	MTX1	CARS1
chr1	155140000	155230000	NR_030281	MIR92B	OSBPL5
chr1	155140000	155230000	NM_001044391	MUC1	AMPD3
chr1	155140000	155230000	NM_001204297	MUC1	CAND1.11
chr1	155140000	155230000	NM_001204289	MUC1	MICAL2
chr1	155140000	155230000	NM_001204292	MUC1	MIR6124
chr1	155140000	155230000	NM_007112	THBS3	SPON1
chr1	155140000	155230000	NM_001252607	THBS3	CTNND1
chr1	155140000	155230000	NR_045553	THBS3	TMX2-CTNND1
chr1	155140000	155230000	NM_001252608	THBS3	CAPN1
chr1	155140000	155230000	NM_001171812	GBA	SPDYC
chr1	155140000	155230000	NM_001005742	GBA	DRAP1
chr1	155140000	155230000	NM_000157	GBA	FOSL1
chr1	155140000	155230000	NR_002188	GBAP1	FIBP
chr1	155140000	155230000	NM_002455	MTX1	MUS81
chr1	155140000	155230000	NM_001005741	GBA	EFEMP2
chr1	155140000	155230000	NM_001171811	GBA	CTSW
chr1	155140000	155230000	NM_001267608	FAM189B	CCDC85B
chr1	155140000	155230000	NM_198264	FAM189B	C11orf68
chr1	155140000	155230000	NM_006589	FAM189B	POLD4
chr1	155140000	155230000	NM_052837	SCAMP3	LOC100130987
chr1	155140000	155230000	NM_005698	SCAMP3	TBC1D10C
chr1	156410000	156510000	NM_178229	IQGAP3	CLCF1
chr1	156410000	156510000	NM_001271629	MEF2D	PPP1CA
chr1	156410000	156510000	NM_005920	MEF2D	RAD9A
chr1	161070000	161130000	NM_152366	KLHDC9	RPS6KB2
chr1	161070000	161130000	NR_033386	KLHDC9	CARNS1
chr1	161070000	161130000	NR_033385	KLHDC9	PITPNM1
chr1	161070000	161130000	NM_001185093	NIT1	CDK2AP2
chr1	161070000	161130000	NM_001185092	NIT1	CABP2
chr1	161070000	161130000	NM_005600	NIT1	IGHMBP2
chr1	161070000	161130000	NM_012394	PFDN2	MRGPRD
chr1	161070000	161130000	NM_001007255	KLHDC9	TPCN2
chr1	161070000	161130000	NM_001185094	NIT1	MIR3164
chr1	161070000	161130000	NM_001039711	DEDD	SHANK2
chr1	161070000	161130000	NM_001014443	USP21	MIR6754
chr1	161070000	161130000	NM_001319848	USP21	NADSYN1
chr1	161070000	161130000	NM_016406	UFC1	DHCR7
chr1	161070000	161130000	NM_032998	DEDD	ATG16L2
chr1	161070000	161130000	NM_001039712	DEDD	-
chr1	161070000	161130000	NM_012475	USP21	FCHSD2
chr1	161170000	161200000	NM_001077474	NR1I3	MAP6
chr1	161170000	161200000	NM_001286374	TOMM40L	GDPD5
chr1	161170000	161200000	NM_004550	NDUFS2	SERPINH1
chr1	161170000	161200000	NM_001166159	NDUFS2	RDX
chr1	161170000	161200000	NM_004106	FCER1G	ZC3H12C
chr1	161170000	161200000	NM_001286373	TOMM40L	ZBTB16
chr1	161170000	161200000	NM_001643	APOA2	NNMT
chr1	161170000	161200000	NM_001077469	NR1I3	NECTIN1
chr1	161170000	161200000	NM_005122	NR1I3	GRIK4
chr1	161170000	161200000	NM_001077480	NR1I3	LOC101929208
chr1	161170000	161200000	NM_032174	TOMM40L	NINJ2
chr1	161170000	161200000	NR_049819	MIR5187	TSPAN9
chr1	161170000	161200000	NM_001077478	NR1I3	CASC1
chr1	161170000	161200000	NM_001077476	NR1I3	KRAS
chr1	161170000	161200000	NM_001077477	NR1I3	ETFRF1
chr1	161170000	161200000	NM_001077481	NR1I3	CACNB3
chr1	161170000	161200000	NM_001077475	NR1I3	ADCY6-DT
chr1	161170000	161200000	NM_001077470	NR1I3	ADCY6
chr1	161170000	161200000	NM_001077473	NR1I3	DDX23
chr1	161170000	161200000	NM_001077472	NR1I3	RHEBL1
chr1	161170000	161200000	NM_001077482	NR1I3	PRKAG1
chr1	161170000	161200000	NM_001077479	NR1I3	WNT10B
chr1	161170000	161200000	NM_001077471	NR1I3	DDN
chr1	161940000	161990000	NM_015441	OLFML2B	WNT1
chr1	161940000	161990000	NM_001297713	OLFML2B	KMT2D
chr1	204210000	204270000	NM_014935	PLEKHA6	PFDN5
chr1	213950000	214010000	NR_037850	PROX1-AS1	ESPL1
chr1	228350000	228420000	NM_052843	OBSCN	RDH5
chr1	228350000	228420000	NR_103539	IBA57-DT	ITGA7
chr1	228350000	228420000	NR_103540	IBA57-DT	BLOC1S1
chr1	228350000	228420000	NM_001098623	OBSCN	BLOC1S1-RDH5
chr1	228350000	228420000	NR_073155	OBSCN-AS1	CD63
chr1	228350000	228420000	NM_001010867	IBA57	GDF11
chr1	228350000	228420000	NM_001310327	IBA57	SARNP
chr1	228350000	228420000	NR_073154	OBSCN-AS1	LRP1
chr1	228350000	228420000	NM_001271223	OBSCN	MIR1228
chr10	650000	690000	NR_049884	MIR5699	HMGA2
chr10	650000	690000	NM_014974	DIP2C	RPSAP52
chr10	840000	890000	NM_015155	LARP4B	CMKLR1
chr10	8040000	8100000	NR_104327	GATA3-AS1	HVCN1
chr10	8040000	8100000	NR_104329	GATA3-AS1	TRAFD1
chr10	8040000	8100000	NM_031923	TAF3	TRPC4
chr10	8040000	8100000	NR_024256	GATA3-AS1	RCBTB1
chr10	8040000	8100000	NR_104328	GATA3-AS1	DHRS12
chr10	8040000	8100000	NR_104336	GATA3-AS1	CCDC70
chr10	8040000	8100000	NR_104330	GATA3-AS1	DOCK9
chr10	8040000	8100000	NM_001002295	GATA3	EXD2
chr10	8040000	8100000	NM_002051	GATA3	GALNT16
chr10	21760000	21850000	NM_207371	SKIDA1	LTBP2
chr10	21760000	21850000	NM_001010911	MIR1915HG	TECPR2
chr10	21760000	21850000	NR_031736	MIR1915	ZNF839
chr10	21760000	21850000	NM_001195627	MLLT10	CINP
chr10	21760000	21850000	NM_001195630	MLLT10	SLC12A1
chr10	21760000	21850000	NM_001195628	MLLT10	ONECUT1
chr10	21760000	21850000	NM_001195626	MLLT10	ITGA11
chr10	21760000	21850000	NM_004641	MLLT10	CLN6
chr10	27810000	27940000	NM_001256410	RAB18	FEM1B
chr10	27810000	27940000	NM_001256415	RAB18	CORO2B
chr10	27810000	27940000	NM_001256412	RAB18	CELF6
chr10	27810000	27940000	NM_001256411	RAB18	PKM
chr10	27810000	27940000	NM_021252	RAB18	PARP6
chr10	27810000	27940000	NR_046172	RAB18	SNX33
chr10	31110000	31170000	NM_001143767	ZNF438	IMP3
chr10	31110000	31170000	NM_001143766	ZNF438	CSPG4
chr10	31110000	31170000	NM_182755	ZNF438	ODF3L1
chr10	31110000	31170000	NM_001143771	ZNF438	DNM1P35
chr10	31110000	31170000	NR_026560	ZNF438	AP3B2
chr10	31110000	31170000	NM_001143769	ZNF438	CPEB1-AS1
chr10	31110000	31170000	NM_001143768	ZNF438	LOC338963
chr10	31110000	31170000	NM_001143770	ZNF438	SCARNA15
chr10	43560000	43580000	NM_020630	RET	ACTG1P17
chr10	43560000	43580000	NM_020975	RET	FSD2
chr10	45490000	45500000	NM_006963	ZNF22	SNHG21
chr10	45490000	45500000	NM_032023	RASSF4	MRPS11
chr10	45490000	45500000	NR_126421	C10orf25	MRPL46
chr10	45490000	45500000	NM_001039380	C10orf25	ANPEP
chr10	50220000	50230000	NM_001031746	VSTM4	MESP2
chr10	60360000	60380000	NM_001080512	BICC1	ZNF710
chr10	73110000	73160000	NM_018344	SLC29A3	MIR3174
chr10	73110000	73160000	NM_001174098	SLC29A3	IDH2
chr10	73110000	73160000	NM_052836	CDH23	FURIN
chr10	73110000	73160000	NM_001171932	CDH23	CACNA1H
chr10	73110000	73160000	NR_033414	SLC29A3	ADCY9
chr10	73110000	73160000	NR_033413	SLC29A3	SRL
chr10	73110000	73160000	NM_001171931	CDH23	CLEC16A
chr10	73110000	73160000	NM_022124	CDH23	SNX29
chr10	73110000	73160000	NM_001171930	CDH23	EARS2
chr10	74070000	74130000	NM_001195519	MICU1	GGA2
chr10	74070000	74130000	NM_001002762	DNAJB12	UBFD1
chr10	74070000	74130000	NM_001195518	MICU1	KDM8
chr10	74070000	74130000	NM_017626	DNAJB12	ZNF423
chr10	74070000	74130000	NM_006077	MICU1	SNX20
chr10	75530000	75620000	NM_172173	CAMK2G	LOC101927272
chr10	75530000	75620000	NM_001242487	ZSWIM8	ELMO3
chr10	75530000	75620000	NM_001284194	FUT11	E2F4
chr10	75530000	75620000	NM_173540	FUT11	LRRC29
chr10	75530000	75620000	NM_004922	SEC24C	MIR328
chr10	75530000	75620000	NM_198597	SEC24C	TMEM208
chr10	75530000	75620000	NM_203298	CHCHD1	FHOD1
chr10	75530000	75620000	NM_001222	CAMK2G	SLC9A5
chr10	75530000	75620000	NR_038357	ZSWIM8-AS1	CDH1
chr10	75530000	75620000	NM_001242488	ZSWIM8	TANGO6
chr10	75530000	75620000	NM_015037	ZSWIM8	AP1G1
chr10	75530000	75620000	NM_003635	NDST2	PHLPP2
chr10	75530000	75620000	NM_001204492	CAMK2G	SNORA70D
chr10	75530000	75620000	NM_172171	CAMK2G	WWOX
chr10	75530000	75620000	NM_172170	CAMK2G	PLCG2
chr10	75530000	75620000	NM_172169	CAMK2G	USP10
chr10	75530000	75620000	NM_001320898	CAMK2G	LOC102724467
chr10	79590000	79600000	NM_004747	DLG5	ANKRD11
chr10	89510000	89560000	NM_032810	ATAD1	SPG7
chr10	102940000	102990000	NR_029380	LBX1-AS1	LOC101927817
chr10	102940000	102990000	NM_006562	LBX1	RPL13
chr10	102940000	102990000	NR_120620	LINC01514	CPNE7
chr10	105340000	105420000	NM_004210	NEURL1	SNORD68
chr10	105340000	105420000	NM_014631	SH3PXD2A	DPEP1
chr10	105600000	105660000	NM_014631	SH3PXD2A	LOC100506388
chr10	105600000	105660000	NM_024928	STN1	RPH3AL
chr10	126340000	126420000	NM_014661	FAM53B	BHLHA9
chr10	126340000	126420000	NR_120630	FAM53B-AS1	TRARG1
chr10	126340000	126420000	NR_120631	FAM53B-AS1	PRPF8
chr11	230000	280000	NM_175932	PSMD13	SCARF1
chr11	230000	280000	NM_001017524	SIRT3	SLC43A2
chr11	230000	280000	NM_012239	SIRT3	RILP
chr11	230000	280000	NM_002817	PSMD13	OVCA2
chr11	230000	280000	NM_138329	NLRP6	DPH1
chr11	230000	280000	NM_001276700	NLRP6	SMG6
chr11	630000	650000	NM_021008	DEAF1	HIC1
chr11	630000	650000	NM_001293634	DEAF1	MIR132
chr11	630000	650000	NM_000797	DRD4	MIR212
chr11	3010000	3100000	NM_005969	NAP1L4	CLUH
chr11	3010000	3100000	NM_001014437	CARS1	PAFAH1B1
chr11	3010000	3100000	NM_139273	CARS1	MIR6776
chr11	3010000	3100000	NR_036542	CARS1	CYB5D2
chr11	3010000	3100000	NM_001194997	CARS1	ZZEF1
chr11	3010000	3100000	NM_001751	CARS1	MINK1
chr11	3120000	3170000	NM_020896	OSBPL5	WSCD1
chr11	3120000	3170000	NM_001144063	OSBPL5	GID4
chr11	3120000	3170000	NM_145638	OSBPL5	ATPAF2
chr11	10440000	10480000	NM_001172431	AMPD3	EPN2
chr11	10440000	10480000	NR_103765	CAND1.11	EPN2-AS1
chr11	10440000	10480000	NM_001025389	AMPD3	EPN2-IT1
chr11	10440000	10480000	NM_000480	AMPD3	TMEM11
chr11	10440000	10480000	NM_001025390	AMPD3	NATD1
chr11	12110000	12220000	NM_014632	MICAL2	FLOT2
chr11	12110000	12220000	NM_001282663	MICAL2	PHF12
chr11	12110000	12220000	NM_001282666	MICAL2	DHRS13
chr11	12110000	12220000	NM_001282667	MICAL2	LOC101927018
chr11	12110000	12220000	NM_001282668	MICAL2	MMP28
chr11	12110000	12220000	NM_001282664	MICAL2	ARHGAP23
chr11	12110000	12220000	NM_001282665	MICAL2	SNORA21
chr11	12110000	12220000	NR_106739	MIR6124	C17orf98
chr11	14200000	14290000	NM_006108	SPON1	RPL23
chr11	57520000	57550000	NM_001085464	CTNND1	ATP5MC1
chr11	57520000	57550000	NM_001206888	CTNND1	SGCA
chr11	57520000	57550000	NM_001085460	CTNND1	COL1A1
chr11	57520000	57550000	NR_037646	TMX2-CTNND1	LINC01969
chr11	57520000	57550000	NM_001206886	CTNND1	LRRC59
chr11	57520000	57550000	NM_001085468	CTNND1	CACNA1G
chr11	57520000	57550000	NM_001085467	CTNND1	ABCC3
chr11	57520000	57550000	NM_001206889	CTNND1	LINC00673
chr11	57520000	57550000	NM_001331	CTNND1	CASKIN2
chr11	57520000	57550000	NM_001085459	CTNND1	TMEM94
chr11	57520000	57550000	NM_001085461	CTNND1	MIR6785
chr11	57520000	57550000	NM_001085462	CTNND1	SEC14L1
chr11	57520000	57550000	NM_001206890	CTNND1	SEPTIN9
chr11	57520000	57550000	NM_001085465	CTNND1	PGS1
chr11	57520000	57550000	NM_001085463	CTNND1	DNAH17
chr11	57520000	57550000	NM_001206887	CTNND1	GAA
chr11	57520000	57550000	NM_001206883	CTNND1	CCDC40
chr11	57520000	57550000	NM_001206884	CTNND1	CEP131
chr11	57520000	57550000	NM_001085466	CTNND1	SLC38A10
chr11	57520000	57550000	NM_001206885	CTNND1	TEPSIN
chr11	57520000	57550000	NM_001085458	CTNND1	NDUFAF8
chr11	57520000	57550000	NM_001085469	CTNND1	TMEM105
chr11	57520000	57550000	NM_001206891	CTNND1	LINC00482
chr11	64910000	64950000	NM_005186	CAPN1	NPLOC4
chr11	64910000	64950000	NM_001198868	CAPN1	FSCN2
chr11	64910000	64950000	NM_001008778	SPDYC	FAAP100
chr11	64910000	64950000	NM_001198869	CAPN1	LINC00526
chr11	64910000	64950000	NR_040008	CAPN1	LINC00667
chr11	65630000	65690000	NM_006442	DRAP1	MIB1
chr11	65630000	65690000	NM_001300857	FOSL1	DTNA
chr11	65630000	65690000	NR_125339	FOSL1	C18orf25
chr11	65630000	65690000	NM_001300855	FOSL1	PARD6G-AS1
chr11	65630000	65690000	NM_004214	FIBP	PARD6G
chr11	65630000	65690000	NM_025128	MUS81	PLPPR3
chr11	65630000	65690000	NR_037718	EFEMP2	PTBP1
chr11	65630000	65690000	NM_016938	EFEMP2	MIR4745
chr11	65630000	65690000	NM_001335	CTSW	PRTN3
chr11	65630000	65690000	NM_198897	FIBP	AZU1
chr11	65630000	65690000	NM_006848	CCDC85B	MIR3187
chr11	65630000	65690000	NM_005438	FOSL1	TCF3
chr11	65630000	65690000	NM_001300844	FOSL1	KDM4B
chr11	65630000	65690000	NM_001300856	FOSL1	SAFB
chr11	65630000	65690000	NM_001135635	C11orf68	HSD11B1L
chr11	65630000	65690000	NM_031450	C11orf68	MICOS13
chr11	67120000	67200000	NR_046411	POLD4	RPL36
chr11	67120000	67200000	NR_024469	LOC100130987	LONP1
chr11	67120000	67200000	NM_001256870	POLD4	FUT6
chr11	67120000	67200000	NM_021173	POLD4	NRTN
chr11	67120000	67200000	NM_198517	TBC1D10C	FUT3
chr11	67120000	67200000	NM_013246	CLCF1	LOC101928844
chr11	67120000	67200000	NM_001166212	CLCF1	TUBB4A
chr11	67120000	67200000	NR_046413	POLD4	DENND1C
chr11	67120000	67200000	NR_046412	POLD4	C3
chr11	67120000	67200000	NM_206873	PPP1CA	GPR108
chr11	67120000	67200000	NM_001008709	PPP1CA	ZNF562
chr11	67120000	67200000	NM_004584	RAD9A	PDE4A
chr11	67120000	67200000	NM_001243224	RAD9A	TYK2
chr11	67120000	67200000	NM_002708	PPP1CA	CDC37
chr11	67120000	67200000	NM_001256508	TBC1D10C	MIR1181
chr11	67120000	67200000	NM_003952	RPS6KB2	NANOS3
chr11	67120000	67200000	NM_020811	CARNS1	ZSWIM4
chr11	67120000	67200000	NR_046266	TBC1D10C	MIR27A
chr11	67120000	67200000	NM_001166222	CARNS1	LOC284454
chr11	67270000	67310000	NM_001130848	PITPNM1	MIR24-2
chr11	67270000	67310000	NR_073484	CDK2AP2	MIR181C
chr11	67270000	67310000	NM_004910	PITPNM1	MIR23A
chr11	67270000	67310000	NM_016366	CABP2	MIR181D
chr11	67270000	67310000	NM_005851	CDK2AP2	CYP4F3
chr11	67270000	67310000	NM_001271849	CDK2AP2	CYP4F8
chr11	67270000	67310000	NM_001318496	CABP2	CYP4F12
chr11	68690000	68750000	NM_002180	IGHMBP2	LSM4
chr11	68690000	68750000	NM_198923	MRGPRD	PGPEP1
chr11	68810000	68910000	NM_139075	TPCN2	CERS1
chr11	68810000	68910000	NR_036122	MIR3164	GDF1
chr11	70400000	70450000	NM_012309	SHANK2	UPF1
chr11	70400000	70450000	NM_133266	SHANK2	COPE
chr11	70400000	70450000	NR_110766	SHANK2	TBCB
chr11	71150000	71190000	NR_106812	MIR6754	WDR62
chr11	71150000	71190000	NM_018161	NADSYN1	POLR2I
chr11	71150000	71190000	NM_001163817	DHCR7	OVOL3
chr11	71150000	71190000	NM_001360	DHCR7	COX7A1
chr11	72510000	72660000	NM_033388	ATG16L2	CAPNS1
chr11	72510000	72660000	NM_001318766	ATG16L2	ZNF607
chr11	72510000	72660000	NR_039664	-	ZNF781
chr11	72510000	72660000	NM_014824	FCHSD2	ZNF573
chr11	75180000	75320000	NM_033063	MAP6	YIF1B
chr11	75180000	75320000	NM_030792	GDPD5	SPINT2
chr11	75180000	75320000	NM_001235	SERPINH1	DPF1
chr11	75180000	75320000	NM_001207014	SERPINH1	SIPA1L3
chr11	75180000	75320000	NM_207577	MAP6	PPP1R14A
chr11	110010000	110070000	NM_001260492	RDX	C19orf33
chr11	110010000	110070000	NM_033390	ZC3H12C	KCNK6
chr11	110010000	110070000	NM_001260496	RDX	CATSPERG
chr11	110010000	110070000	NM_001260495	RDX	NECTIN2
chr11	110010000	110070000	NM_001260493	RDX	BCAM
chr11	113920000	114170000	NM_001018011	ZBTB16	ERCC1
chr11	113920000	114170000	NM_006006	ZBTB16	CD3EAP
chr11	113920000	114170000	NM_006169	NNMT	ERCC2
chr11	119520000	119570000	NM_203285	NECTIN1	PPP1R13L
chr11	119520000	119570000	NM_002855	NECTIN1	FOSB
chr11	119520000	119570000	NM_203286	NECTIN1	MIR6088
chr11	120800000	120860000	NM_001282470	GRIK4	PIH1D1
chr11	120800000	120860000	NM_001282473	GRIK4	SLC17A7
chr11	120800000	120860000	NM_014619	GRIK4	CCDC155
chr11	120800000	120860000	NR_133004	LOC101929208	GFY
chr12	700000	740000	NM_001294345	NINJ2	PTH2
chr12	700000	740000	NM_016533	NINJ2	ALDH16A1
chr12	700000	740000	NM_001294346	NINJ2	MIR150
chr12	3270000	3320000	NM_001168320	TSPAN9	RPL13A
chr12	3270000	3320000	NM_006675	TSPAN9	RPL13AP5
chr12	25300000	25370000	NM_001082973	CASC1	SNORD33
chr12	25300000	25370000	NM_001319977	CASC1	SNORD32A
chr12	25300000	25370000	NM_001319978	CASC1	SNORD34
chr12	25300000	25370000	NM_018272	CASC1	SNORD35B
chr12	25300000	25370000	NM_001204101	CASC1	RPS11
chr12	25300000	25370000	NM_001204102	CASC1	SNORD35A
chr12	25300000	25370000	NM_033360	KRAS	RCN3
chr12	25300000	25370000	NM_004985	KRAS	FCGRT
chr12	25300000	25370000	NM_001082972	CASC1	NOSIP
chr12	25300000	25370000	NM_001001660	ETFRF1	MIR125A
chr12	49180000	49240000	NM_001206917	CACNB3	MIRLET7E
chr12	49180000	49240000	NR_110019	ADCY6-DT	SPACA6
chr12	49180000	49240000	NM_015270	ADCY6	SPACA6P-AS
chr12	49180000	49240000	NR_110020	ADCY6-DT	MIR99B
chr12	49180000	49240000	NM_001206916	CACNB3	HAS1
chr12	49180000	49240000	NM_004818	DDX23	MYT1L
chr12	49180000	49240000	NM_001206915	CACNB3	GREB1
chr12	49180000	49240000	NM_000725	CACNB3	LPIN1
chr12	49360000	49460000	NM_144593	RHEBL1	HADHB
chr12	49360000	49460000	NM_001206710	PRKAG1	HADHA
chr12	49360000	49460000	NM_003394	WNT10B	TMEM214
chr12	49360000	49460000	NM_015086	DDN	GPN1
chr12	49360000	49460000	NM_005430	WNT1	ZNF512
chr12	49360000	49460000	NM_001206709	PRKAG1	CCDC121
chr12	49360000	49460000	NR_130123	RHEBL1	SUPT7L
chr12	49360000	49460000	NM_003482	KMT2D	LINC01119
chr12	49360000	49460000	NM_002733	PRKAG1	USP34
chr12	49360000	49460000	NM_001303126	RHEBL1	XPO1
chr12	53670000	53690000	NM_145897	PFDN5	MERTK
chr12	53670000	53690000	NM_012291	ESPL1	TMEM87B
chr12	53670000	53690000	NM_002624	PFDN5	PSD4
chr12	56100000	56150000	NM_002905	RDH5	GLI2
chr12	56100000	56150000	NM_001144997	ITGA7	CFLAR
chr12	56100000	56150000	NM_001144996	ITGA7	CFLAR-AS1
chr12	56100000	56150000	NR_037657	BLOC1S1	SPEG
chr12	56100000	56150000	NR_037655	BLOC1S1	OBSL1
chr12	56100000	56150000	NR_037658	BLOC1S1-RDH5	MIR3132
chr12	56100000	56150000	NM_002206	ITGA7	GMPPA
chr12	56100000	56150000	NR_037656	BLOC1S1	SPEGNB
chr12	56100000	56150000	NM_001487	BLOC1S1	ASIC4
chr12	56100000	56150000	NM_001257389	CD63	TMEM198
chr12	56100000	56150000	NM_001257392	CD63	CHPF
chr12	56100000	56150000	NM_001199771	RDH5	INHA
chr12	56100000	56150000	NM_001257401	CD63	CHRND
chr12	56100000	56150000	NM_001780	CD63	PRSS56
chr12	56100000	56150000	NM_005811	GDF11	CHRNG
chr12	56100000	56150000	NM_001267698	CD63	GIGYF2
chr12	56100000	56150000	NM_001257400	CD63	KCNJ13
chr12	56100000	56150000	NM_001257390	CD63	SCLY
chr12	56100000	56150000	NM_001257391	CD63	UBE2F-SCLY
chr12	56100000	56150000	NR_026723	SARNP	ESPNL
chr12	56100000	56150000	NR_026722	SARNP	KLHL30
chr12	57570000	57610000	NM_002332	LRP1	ITPA
chr12	57570000	57610000	NR_031597	MIR1228	RALGAPA2
chr12	66210000	66220000	NM_003484	HMGA2	ACSS1
chr12	66210000	66220000	NR_026825	RPSAP52	NINL
chr12	66210000	66220000	NM_001300918	HMGA2	KCNK15-AS1
chr12	66210000	66220000	NM_003483	HMGA2	CCN5
chr12	66210000	66220000	NM_001300919	HMGA2	LOC100131496
chr12	108700000	108770000	NM_001142343	CMKLR1	ZMYND8
chr12	108700000	108770000	NM_001142344	CMKLR1	LOC101927377
chr12	108700000	108770000	NM_004072	CMKLR1	UBE2V1
chr12	108700000	108770000	NM_001142345	CMKLR1	TMEM189
chr12	111100000	111130000	NM_032369	HVCN1	TMEM189-UBE2V1
chr12	111100000	111130000	NM_001040107	HVCN1	CDH4
chr12	111100000	111130000	NM_001256413	HVCN1	DIDO1
chr12	112550000	112590000	NM_006700	TRAFD1	TCFL5
chr12	112550000	112590000	NM_001143906	TRAFD1	OPRL1
chr13	38220000	38270000	NM_001135956	TRPC4	NPBWR2
chr13	38220000	38270000	NM_001135958	TRPC4	PI4KA
chr13	38220000	38270000	NM_003306	TRPC4	SNAP29
chr13	38220000	38270000	NM_001135955	TRPC4	GUCD1
chr13	38220000	38270000	NM_001135957	TRPC4	SNRPD3
chr13	38220000	38270000	NM_016179	TRPC4	LRRC75B
chr13	50120000	50170000	NM_018191	RCBTB1	GGT1
chr13	52370000	52460000	NM_001270424	DHRS12	ASPHD2
chr13	52370000	52460000	NM_024705	DHRS12	HPS4
chr13	52370000	52460000	NM_001031719	DHRS12	MIAT
chr13	52370000	52460000	NR_027047	-	MIATNB
chr13	52370000	52460000	NR_027048	-	LIF
chr13	52370000	52460000	NM_031290	CCDC70	TMEM184B
chr13	99680000	99730000	NM_015296	DOCK9	CBX7
chr13	99680000	99730000	NM_001318849	DOCK9	APOBEC3H
chr13	99680000	99730000	NM_001130049	DOCK9	APOBEC3G
chr14	69700000	69750000	NM_001193360	EXD2	MGAT3-AS1
chr14	69700000	69750000	NR_034164	EXD2	MGAT3
chr14	69700000	69750000	NM_001168368	GALNT16	ATF4
chr14	69700000	69750000	NM_001193362	EXD2	MIEF1
chr14	69700000	69750000	NR_034165	EXD2	CACNA1I
chr14	69700000	69750000	NM_018199	EXD2	ACO2
chr14	69700000	69750000	NM_001193361	EXD2	POLR3H
chr14	69700000	69750000	NM_020692	GALNT16	FBLN1
chr14	69700000	69750000	NM_001193363	EXD2	LINC00899
chr14	74990000	75050000	NM_000428	LTBP2	PRR34
chr14	102800000	102840000	NM_014844	TECPR2	PRR34-AS1
chr14	102800000	102840000	NM_018335	ZNF839	TAFA5
chr14	102800000	102840000	NM_001267828	ZNF839	LOC284933
chr14	102800000	102840000	NM_001267827	ZNF839	CAV3
chr14	102800000	102840000	NM_032630	CINP	OXTR
chr14	102800000	102840000	NM_001320046	CINP	LHFPL4
chr14	102800000	102840000	NM_001172631	TECPR2	SLC6A11
chr14	102890000	102900000	NM_014844	TECPR2	SLC6A1
chr14	102890000	102900000	NM_001172631	TECPR2	FBLN2
chr15	48530000	48560000	NM_000338	SLC12A1	HDAC11
chr15	48530000	48560000	NM_001184832	SLC12A1	LINC00620
chr15	53020000	53120000	NM_004498	ONECUT1	LSM3
chr15	53020000	53120000	NR_073510	ONECUT1	XPC
chr15	68500000	68670000	NM_001004439	ITGA11	RFTN1
chr15	68500000	68670000	NM_017882	CLN6	CMTM6
chr15	68500000	68670000	NM_015322	FEM1B	DYNC1LI1
chr15	68890000	68990000	NM_001190456	CORO2B	LRRFIP2
chr15	68890000	68990000	NM_006091	CORO2B	PLCD1
chr15	68890000	68990000	NM_001190457	CORO2B	PRSS50
chr15	72500000	72610000	NM_001172685	CELF6	TMIE
chr15	72500000	72610000	NM_182471	PKM	PRSS45P
chr15	72500000	72610000	NM_182470	PKM	PRSS46P
chr15	72500000	72610000	NM_002654	PKM	PTH1R
chr15	72500000	72610000	NM_001206796	PKM	MYL3
chr15	72500000	72610000	NM_001206797	PKM	PTPN23
chr15	72500000	72610000	NM_001316318	PKM	SCAP
chr15	72500000	72610000	NM_020214	PARP6	MAP4
chr15	72500000	72610000	NM_001206798	PKM	SLC26A6
chr15	72500000	72610000	NM_001206799	PKM	MIR4793
chr15	72500000	72610000	NM_052840	CELF6	CELSR3
chr15	72500000	72610000	NM_001172684	CELF6	MIR6824
chr15	75930000	76030000	NM_153271	SNX33	IP6K1
chr15	75930000	76030000	NM_018285	IMP3	CDHR4
chr15	75930000	76030000	NM_001318146	SNX33	RBM6
chr15	75930000	76030000	NM_001897	CSPG4	ZMYND10
chr15	75930000	76030000	NM_175881	ODF3L1	RASSF1
chr15	75930000	76030000	NR_024595	DNM1P35	HYAL2
chr15	83360000	83460000	NM_001278512	AP3B2	TUSC2
chr15	83360000	83460000	NR_046096	CPEB1-AS1	RASSF1-AS1
chr15	83360000	83460000	NM_001278511	AP3B2	WDR82
chr15	83360000	83460000	NM_004644	AP3B2	POC1A
chr15	83360000	83460000	NR_034139	LOC338963	ALAS1
chr15	83360000	83460000	NR_003011	SCARNA15	LOC101929054
chr15	83360000	83460000	NR_036446	ACTG1P17	TWF2
chr15	83360000	83460000	NM_001281805	FSD2	TLR9
chr15	83360000	83460000	NR_110100	SNHG21	PPM1M
chr15	83360000	83460000	NR_110099	SNHG21	PTPRG
chr15	83360000	83460000	NR_110098	SNHG21	PRICKLE2
chr15	83360000	83460000	NR_110097	SNHG21	LINC00877
chr15	83360000	83460000	NR_110096	SNHG21	PCNP
chr15	83360000	83460000	NM_001007122	FSD2	TRMT10C
chr15	83360000	83460000	NM_001281806	FSD2	MYLK
chr15	88990000	89030000	NM_176805	MRPS11	MCM2
chr15	88990000	89030000	NM_022163	MRPL46	LINC01471
chr15	88990000	89030000	NM_022839	MRPS11	TPRA1
chr15	90320000	90340000	NM_001150	ANPEP	MIR6825
chr15	90320000	90340000	NM_001039958	MESP2	MIR7976
chr15	90540000	90660000	NM_198526	ZNF710	NEK11
chr15	90540000	90660000	NR_036135	MIR3174	DZIP1L
chr15	90540000	90660000	NM_001289910	IDH2	DGKG
chr15	90540000	90660000	NM_001290114	IDH2	TFRC
chr15	90540000	90660000	NM_002168	IDH2	IDUA
chr15	91410000	91420000	NM_002569	FURIN	SLC26A1
chr15	91410000	91420000	NM_001289824	FURIN	FGFRL1
chr15	91410000	91420000	NM_001289823	FURIN	RGS12
chr16	1170000	1220000	NM_001005407	CACNA1H	MSANTD1
chr16	1170000	1220000	NM_021098	CACNA1H	HTRA3
chr16	4010000	4060000	NM_001116	ADCY9	ACOX3
chr16	4220000	4240000	NM_001098814	SRL	NEUROG2
chr16	11090000	11240000	NM_015226	CLEC16A	ZGRF1
chr16	11090000	11240000	NM_001243403	CLEC16A	TRIO
chr16	12280000	12300000	NM_032167	SNX29	CCL28
chr16	12360000	12370000	NM_032167	SNX29	ADAMTS6
chr16	23500000	23590000	NR_003501	EARS2	LINC02219
chr16	23500000	23590000	NM_015044	GGA2	PIK3R1
chr16	23500000	23590000	NM_001083614	EARS2	TAF9
chr16	23500000	23590000	NM_019116	UBFD1	AK6
chr16	23500000	23590000	NM_001308211	EARS2	RAD17
chr16	27210000	27220000	NM_001145348	KDM8	MARVELD2
chr16	27210000	27220000	NM_024773	KDM8	CXXC5
chr16	49660000	49670000	NM_001271620	ZNF423	PSD2-AS1
chr16	49660000	49670000	NM_015069	ZNF423	ADRA1B
chr16	50680000	50710000	NM_153337	SNX20	ZNF454
chr16	50680000	50710000	NR_110908	LOC101927272	GRM6
chr16	50680000	50710000	NM_001144972	SNX20	ADAMTS2
chr16	50680000	50710000	NM_182854	SNX20	ZNF354C
chr16	67230000	67290000	NM_024712	ELMO3	CANX
chr16	67230000	67290000	NM_001950	E2F4	MAML1
chr16	67230000	67290000	NM_012163	LRRC29	BTN2A2
chr16	67230000	67290000	NR_029887	MIR328	BTN3A2
chr16	67230000	67290000	NM_001004055	LRRC29	BTN2A3P
chr16	67230000	67290000	NM_014187	TMEM208	BTN3A1
chr16	67230000	67290000	NM_001318217	TMEM208	PACSIN1
chr16	67230000	67290000	NR_134524	TMEM208	SPDEF
chr16	67230000	67290000	NM_013241	FHOD1	FANCE
chr16	67230000	67290000	NM_004594	SLC9A5	RPL10A
chr16	68850000	68930000	NM_004360	CDH1	TEAD3
chr16	68850000	68930000	NM_001317184	CDH1	MIR7111
chr16	68850000	68930000	NM_001317185	CDH1	FKBP5
chr16	68850000	68930000	NM_001317186	CDH1	MIR5690
chr16	68850000	68930000	NM_024562	TANGO6	MTCH1
chr16	71720000	71780000	NM_001128	AP1G1	FGD2
chr16	71720000	71780000	NM_001030007	AP1G1	CCND3
chr16	71720000	71780000	NM_015020	PHLPP2	LINC01512
chr16	71720000	71780000	NM_001289003	PHLPP2	SLC35B2
chr16	71720000	71780000	NR_033337	SNORA70D	SLC29A1
chr16	79030000	79070000	NM_016373	WWOX	CAPN11
chr16	79030000	79070000	NM_001291997	WWOX	MYMX
chr16	81980000	82020000	NM_002661	PLCG2	HSP90AB1
chr16	84810000	84830000	NM_001272075	USP10	NFKBIE
chr16	84810000	84830000	NM_005153	USP10	MIR4647
chr16	84810000	84830000	NR_073577	USP10	TMEM151B
chr16	84810000	84830000	NR_073578	USP10	TCTE1
chr16	87800000	87810000	NR_120309	LOC102724467	KIAA1586
chr16	89340000	89380000	NM_001256183	ANKRD11	BEND6
chr16	89340000	89380000	NM_013275	ANKRD11	TRAF3IP2-AS1
chr16	89340000	89380000	NM_001256182	ANKRD11	TRAF3IP2
chr16	89340000	89380000	NR_045839	ANKRD11	FYN
chr16	89400000	89410000	NM_001256183	ANKRD11	PERP
chr16	89400000	89410000	NM_013275	ANKRD11	UNC93A
chr16	89400000	89410000	NM_001256182	ANKRD11	FAM20C
chr16	89400000	89410000	NR_045839	ANKRD11	LOC105375115
chr16	89520000	89580000	NM_003119	SPG7	SDK1
chr16	89520000	89580000	NM_001256183	ANKRD11	CYTH3
chr16	89520000	89580000	NM_013275	ANKRD11	USP42
chr16	89520000	89580000	NR_110932	LOC101927817	GSDME
chr16	89520000	89580000	NM_001256182	ANKRD11	C7orf31
chr16	89520000	89580000	NR_045839	ANKRD11	CYCS
chr16	89520000	89580000	NR_110931	LOC101927817	TECPR1
chr16	89520000	89580000	NM_199367	SPG7	MIR593
chr16	89610000	89690000	NM_003119	SPG7	SND1
chr16	89610000	89690000	NM_033251	RPL13	ATP6V1F
chr16	89610000	89690000	NM_001243130	RPL13	FLNC
chr16	89610000	89690000	NM_000977	RPL13	KCP
chr16	89610000	89690000	NM_001243131	RPL13	ATP6V1FNB
chr16	89610000	89690000	NM_153636	CPNE7	ZNF767P
chr16	89610000	89690000	NR_002450	SNORD68	CHPF2
chr16	89610000	89690000	NM_014427	CPNE7	ABCF2
chr16	89610000	89690000	NM_001128141	DPEP1	LOC114483834
chr16	89610000	89690000	NM_004413	DPEP1	SMARCD3
chr17	120000	190000	NM_001242780	LOC100506388	MIR671
chr17	120000	190000	NM_001190411	RPH3AL	PTPRN2
chr17	120000	190000	NM_006987	RPH3AL	FDFT1
chr17	120000	190000	NM_001190413	RPH3AL	CTSB
chr17	120000	190000	NM_001190412	RPH3AL	CHRNA2
chr17	120000	190000	NR_040011	LOC100506388	PTK2B
chr17	1160000	1240000	NM_001164405	BHLHA9	MIR6842
chr17	1160000	1240000	NM_172367	TRARG1	EPHX2
chr17	1530000	1570000	NM_006445	PRPF8	GDF6
chr17	1530000	1570000	NM_003693	SCARF1	FLJ42969
chr17	1530000	1570000	NM_145350	SCARF1	PVT1
chr17	1530000	1570000	NM_152346	SLC43A2	TMEM75
chr17	1530000	1570000	NM_001284498	SLC43A2	TG
chr17	1530000	1570000	NR_102409	SCARF1	ST3GAL1
chr17	1530000	1570000	NM_031430	RILP	ZFAT
chr17	1530000	1570000	NR_028075	SCARF1	TSNARE1
chr17	1930000	1970000	NM_080822	OVCA2	LINC00051
chr17	1930000	1970000	NM_001383	DPH1	PLEC
chr17	1930000	1970000	NM_017575	SMG6	MIR661
chr17	1930000	1970000	NM_006497	HIC1	ZNF251
chr17	1930000	1970000	NR_029674	MIR132	NPR2
chr17	1930000	1970000	NR_029625	MIR212	PAX5
chr17	1930000	1970000	NM_001256828	SMG6	GRHPR
chr17	1930000	1970000	NM_001256827	SMG6	ZBTB5
chr17	1930000	1970000	NM_001282326	SMG6	CEMIP2
chr17	1930000	1970000	NM_001098202	HIC1	SEMA4D
chr17	2560000	2630000	NM_015229	CLUH	SECISBP2
chr17	2560000	2630000	NM_000430	PAFAH1B1	ROR2
chr17	2560000	2630000	NR_106834	MIR6776	LOC100128076
chr17	4000000	4050000	NM_001254755	CYB5D2	LINC00475
chr17	4000000	4050000	NM_001254756	CYB5D2	CARD19
chr17	4000000	4050000	NM_015113	ZZEF1	SUSD3
chr17	4000000	4050000	NM_144611	CYB5D2	NINJ1
chr17	4750000	4760000	NM_153827	MINK1	PHF2
chr17	4750000	4760000	NM_001024937	MINK1	MIR548AU
chr17	4750000	4760000	NM_170663	MINK1	TSTD2
chr17	4750000	4760000	NM_015716	MINK1	TMOD1
chr17	5880000	6010000	NM_015253	WSCD1	ANKS6
chr17	17930000	17970000	NM_024052	GID4	GABBR2
chr17	17930000	17970000	NM_145691	ATPAF2	KYAT1
chr17	19170000	19220000	NM_001102664	EPN2	PHYHD1
chr17	19170000	19220000	NM_014964	EPN2	LRRC8A
chr17	19170000	19220000	NM_148921	EPN2	PTPA
chr17	19170000	19220000	NR_048576	EPN2-AS1	LINC01503
chr17	19170000	19220000	NR_046824	EPN2-IT1	FIBCD1
chr17	21100000	21160000	NR_024547	TMEM11	ABL1
chr17	21100000	21160000	NM_003876	TMEM11	QRFP
chr17	21100000	21160000	NM_152914	NATD1	LAMC3
chr17	27190000	27260000	NM_004475	FLOT2	COL5A1
chr17	27190000	27260000	NM_001290131	PHF12	LOC101448202
chr17	27190000	27260000	NM_001033561	PHF12	MIR3689F
chr17	27190000	27260000	NM_144683	DHRS13	MIR3689A
chr17	27190000	27260000	NR_110803	LOC101927018	MIR3689D1
chr17	27190000	27260000	NM_020889	PHF12	MIR3689C
chr17	34110000	34120000	NM_032950	MMP28	MIR3689D2
chr17	34110000	34120000	NR_111988	MMP28	MIR3689B
chr17	34110000	34120000	NM_001032278	MMP28	MIR3689E
chr17	34110000	34120000	NM_024302	MMP28	EDF1
chr17	36610000	36670000	NM_001199417	ARHGAP23	AJM1
chr17	36990000	37010000	NR_002576	SNORA21	PHPT1
chr17	36990000	37010000	NM_001080465	C17orf98	MAMDC4
chr17	36990000	37010000	NM_000978	RPL23	MIR4479
chr17	46950000	46980000	NM_005175	ATP5MC1	TRAF2
chr17	46950000	46980000	NM_001002027	ATP5MC1	ARHGAP6
chr17	48250000	48300000	NM_001135697	SGCA	SH3KBP1
chr17	48250000	48300000	NM_000023	SGCA	DMD
chr17	48250000	48300000	NM_000088	COL1A1	MIR3915
chr17	48250000	48300000	NR_110806	LINC01969	TFE3
chr17	48460000	48490000	NM_018509	LRRC59	CCDC120
chr17	48680000	48760000	NR_046054	CACNA1G	WDR45
chr17	48680000	48760000	NR_046057	CACNA1G	PRAF2
chr17	48680000	48760000	NM_001256325	CACNA1G	FAM155B
chr17	48680000	48760000	NM_001256361	CACNA1G	TBC1D8B
chr17	48680000	48760000	NM_001256326	CACNA1G	FRMPD3
chr17	48680000	48760000	NM_198379	CACNA1G	PRPS1
chr17	48680000	48760000	NM_198380	CACNA1G	TSC22D3
chr17	48680000	48760000	NM_198396	CACNA1G	STAG2
chr17	48680000	48760000	NM_198376	CACNA1G	XIAP
chr17	48680000	48760000	NM_198383	CACNA1G	LOC101928402
chr17	48680000	48760000	NM_198382	CACNA1G	ARHGAP36
chr17	48680000	48760000	NM_001256327	CACNA1G	LINC01201
chr17	48680000	48760000	NM_001256331	CACNA1G	VMA21
chr17	48680000	48760000	NM_001256332	CACNA1G	DKC1
chr17	48680000	48760000	NM_018896	CACNA1G	MPP1
chr17	48680000	48760000	NR_046056	CACNA1G	SNORA56
chr17	48680000	48760000	NR_046055	CACNA1G
chr17	48680000	48760000	NM_001256359	CACNA1G
chr17	48680000	48760000	NM_198388	CACNA1G
chr17	48680000	48760000	NM_001256333	CACNA1G
chr17	48680000	48760000	NM_198385	CACNA1G
chr17	48680000	48760000	NM_001256324	CACNA1G
chr17	48680000	48760000	NM_198386	CACNA1G
chr17	48680000	48760000	NM_001256329	CACNA1G
chr17	48680000	48760000	NM_001256330	CACNA1G
chr17	48680000	48760000	NM_001256334	CACNA1G
chr17	48680000	48760000	NM_198387	CACNA1G
chr17	48680000	48760000	NM_001256328	CACNA1G
chr17	48680000	48760000	NM_001256360	CACNA1G
chr17	48680000	48760000	NR_046058	CACNA1G
chr17	48680000	48760000	NM_001144070	ABCC3
chr17	48680000	48760000	NM_198384	CACNA1G
chr17	48680000	48760000	NM_198377	CACNA1G
chr17	48680000	48760000	NM_198378	CACNA1G
chr17	48680000	48760000	NM_003786	ABCC3
chr17	70510000	70560000	NR_036488	LINC00673
chr17	73480000	73510000	NM_001142643	CASKIN2
chr17	73480000	73510000	NM_014738	TMEM94
chr17	73480000	73510000	NR_106843	MIR6785
chr17	73480000	73510000	NM_020753	CASKIN2
chr17	75130000	75170000	NM_001204408	SEC14L1
chr17	75130000	75170000	NM_001204410	SEC14L1
chr17	75130000	75170000	NM_001039573	SEC14L1
chr17	75130000	75170000	NM_001143999	SEC14L1
chr17	75130000	75170000	NM_001143998	SEC14L1
chr17	75130000	75170000	NM_003003	SEC14L1
chr17	75340000	75370000	NM_001293695	SEPTIN9
chr17	75340000	75370000	NM_001113491	SEPTIN9
chr17	75340000	75370000	NM_006640	SEPTIN9
chr17	75340000	75370000	NM_001113492	SEPTIN9
chr17	75340000	75370000	NM_001113493	SEPTIN9
chr17	76370000	76430000	NR_111989	PGS1
chr17	76370000	76430000	NM_024419	PGS1
chr17	76370000	76430000	NR_110601	PGS1
chr17	76370000	76430000	NR_110602	PGS1
chr17	76370000	76430000	NM_173628	DNAH17
chr17	78060000	78090000	NM_001079804	GAA
chr17	78060000	78090000	NM_000152	GAA
chr17	78060000	78090000	NM_017950	CCDC40
chr17	78060000	78090000	NR_134848	GAA
chr17	78060000	78090000	NM_001243342	CCDC40
chr17	78060000	78090000	NM_001079803	GAA
chr17	79190000	79330000	NM_014984	CEP131
chr17	79190000	79330000	NM_138570	SLC38A10
chr17	79190000	79330000	NM_001009811	CEP131
chr17	79190000	79330000	NM_144679	TEPSIN
chr17	79190000	79330000	NM_001319229	CEP131
chr17	79190000	79330000	NM_001319228	CEP131
chr17	79190000	79330000	NM_001086521	NDUFAF8
chr17	79190000	79330000	NM_001037984	SLC38A10
chr17	79190000	79330000	NM_178520	TMEM105
chr17	79190000	79330000	NR_038080	LINC00482
chr17	79500000	79550000	NM_017921	NPLOC4
chr17	79500000	79550000	NR_130139	NPLOC4
chr17	79500000	79550000	NM_012418	FSCN2
chr17	79500000	79550000	NM_001077182	FSCN2
chr17	79500000	79550000	NM_025161	FAAP100
chr17	79500000	79550000	NR_033338	FAAP100
chr17	79500000	79550000	NR_130140	NPLOC4
chr18	5230000	5280000	NR_026849	LINC00526
chr18	5230000	5280000	NR_015389	LINC00667
chr18	19300000	19340000	NM_020774	MIB1
chr18	32440000	32510000	NM_001198942	DTNA
chr18	32440000	32510000	NM_032979	DTNA
chr18	32440000	32510000	NM_032975	DTNA
chr18	32440000	32510000	NM_001198945	DTNA
chr18	32440000	32510000	NM_001198938	DTNA
chr18	32440000	32510000	NM_001198940	DTNA
chr18	32440000	32510000	NM_001198939	DTNA
chr18	32440000	32510000	NM_001198941	DTNA
chr18	32440000	32510000	NM_032978	DTNA
chr18	32440000	32510000	NM_001391	DTNA
chr18	32440000	32510000	NM_001390	DTNA
chr18	32440000	32510000	NM_001198943	DTNA
chr18	32440000	32510000	NM_001198944	DTNA
chr18	32440000	32510000	NM_032981	DTNA
chr18	32440000	32510000	NM_032980	DTNA
chr18	43790000	43820000	NM_001008239	C18orf25
chr18	43790000	43820000	NM_145055	C18orf25
chr18	77910000	77920000	NR_028340	PARD6G-AS1
chr18	77910000	77920000	NM_032510	PARD6G
chr18	77910000	77920000	NR_028339	PARD6G-AS1
chr19	770000	850000	NM_001270366	PLPPR3
chr19	770000	850000	NM_031990	PTBP1
chr19	770000	850000	NM_031991	PTBP1
chr19	770000	850000	NM_002819	PTBP1
chr19	770000	850000	NR_039900	MIR4745
chr19	770000	850000	NM_024888	PLPPR3
chr19	770000	850000	NM_002777	PRTN3
chr19	770000	850000	NM_001700	AZU1
chr19	770000	850000	NR_036154	MIR3187
chr19	1610000	1620000	NM_001136139	TCF3
chr19	1610000	1620000	NM_003200	TCF3
chr19	4970000	5060000	NM_015015	KDM4B
chr19	5640000	5710000	NM_001201340	SAFB
chr19	5640000	5710000	NM_001320572	SAFB
chr19	5640000	5710000	NM_001201339	SAFB
chr19	5640000	5710000	NM_001201338	SAFB
chr19	5640000	5710000	NM_002967	SAFB
chr19	5640000	5710000	NM_001320571	SAFB
chr19	5640000	5710000	NR_037699	-
chr19	5640000	5710000	NM_198707	HSD11B1L
chr19	5640000	5710000	NM_001308240	MICOS13
chr19	5640000	5710000	NM_205767	MICOS13
chr19	5640000	5710000	NM_198533	HSD11B1L
chr19	5640000	5710000	NM_001267869	HSD11B1L
chr19	5640000	5710000	NM_001267871	HSD11B1L
chr19	5640000	5710000	NM_001267870	HSD11B1L
chr19	5640000	5710000	NM_198705	HSD11B1L
chr19	5640000	5710000	NM_001267868	HSD11B1L
chr19	5640000	5710000	NM_198704	HSD11B1L
chr19	5640000	5710000	NM_198706	HSD11B1L
chr19	5640000	5710000	NM_015414	RPL36
chr19	5640000	5710000	NM_198708	HSD11B1L
chr19	5640000	5710000	NM_033643	RPL36
chr19	5640000	5710000	NM_004793	LONP1
chr19	5640000	5710000	NR_076392	LONP1
chr19	5640000	5710000	NM_001276480	LONP1
chr19	5640000	5710000	NM_001276479	LONP1
chr19	5820000	5850000	NM_000150	FUT6
chr19	5820000	5850000	NM_004558	NRTN
chr19	5820000	5850000	NM_001097640	FUT3
chr19	5820000	5850000	NM_000149	FUT3
chr19	5820000	5850000	NM_001040701	FUT6
chr19	5820000	5850000	NM_001097639	FUT3
chr19	5820000	5850000	NM_001097641	FUT3
chr19	5820000	5850000	NR_110740	LOC101928844
chr19	6480000	6530000	NM_001289129	TUBB4A
chr19	6480000	6530000	NM_001289127	TUBB4A
chr19	6480000	6530000	NM_001290331	DENND1C
chr19	6480000	6530000	NM_024898	DENND1C
chr19	6480000	6530000	NM_006087	TUBB4A
chr19	6480000	6530000	NM_001289130	TUBB4A
chr19	6480000	6530000	NM_001289131	TUBB4A
chr19	6480000	6530000	NM_001289123	TUBB4A
chr19	6690000	6730000	NM_000064	C3
chr19	6690000	6730000	NM_001080452	GPR108
chr19	9760000	9820000	NM_001300885	ZNF562
chr19	9760000	9820000	NM_001130032	ZNF562
chr19	9760000	9820000	NM_017656	ZNF562
chr19	9760000	9820000	NM_001130031	ZNF562
chr19	10490000	10540000	NM_001243121	PDE4A
chr19	10490000	10540000	NM_003331	TYK2
chr19	10490000	10540000	NM_007065	CDC37
chr19	10490000	10540000	NR_031592	MIR1181
chr19	10490000	10540000	NM_001111307	PDE4A
chr19	13900000	13990000	NM_001098622	NANOS3
chr19	13900000	13990000	NM_023072	ZSWIM4
chr19	13900000	13990000	NR_029501	MIR27A
chr19	13900000	13990000	NR_036515	LOC284454
chr19	13900000	13990000	NR_029497	MIR24-2
chr19	13900000	13990000	NR_029613	MIR181C
chr19	13900000	13990000	NR_029495	MIR23A
chr19	13900000	13990000	NR_030179	MIR181D
chr19	15740000	15800000	NM_000896	CYP4F3
chr19	15740000	15800000	NM_007253	CYP4F8
chr19	15740000	15800000	NM_001199208	CYP4F3
chr19	15740000	15800000	NM_023944	CYP4F12
chr19	15740000	15800000	NM_001199209	CYP4F3
chr19	15740000	15800000	NR_117085	CYP4F12
chr19	18430000	18490000	NM_001252129	LSM4
chr19	18430000	18490000	NM_012321	LSM4
chr19	18430000	18490000	NM_001308366	PGPEP1
chr19	18430000	18490000	NM_017712	PGPEP1
chr19	18430000	18490000	NM_001300927	PGPEP1
chr19	18970000	19020000	NM_198207	CERS1
chr19	18970000	19020000	NM_001492	GDF1
chr19	18970000	19020000	NM_021267	CERS1
chr19	18970000	19020000	NM_002911	UPF1
chr19	18970000	19020000	NM_001297549	UPF1
chr19	18970000	19020000	NM_199442	COPE
chr19	18970000	19020000	NM_199444	COPE
chr19	18970000	19020000	NM_001290265	CERS1
chr19	18970000	19020000	NM_007263	COPE
chr19	36590000	36650000	NM_001281	TBCB
chr19	36590000	36650000	NM_001083961	WDR62
chr19	36590000	36650000	NM_006233	POLR2I
chr19	36590000	36650000	NM_173636	WDR62
chr19	36590000	36650000	NM_001302757	OVOL3
chr19	36590000	36650000	NM_001864	COX7A1
chr19	36590000	36650000	NM_001749	CAPNS1
chr19	36590000	36650000	NM_001300971	TBCB
chr19	36590000	36650000	NM_001003962	CAPNS1
chr19	36590000	36650000	NM_001302633	CAPNS1
chr19	36590000	36650000	NM_001302632	CAPNS1
chr19	38180000	38250000	NM_032689	ZNF607
chr19	38180000	38250000	NM_152605	ZNF781
chr19	38180000	38250000	NM_001172677	ZNF607
chr19	38180000	38250000	NM_001172692	ZNF573
chr19	38180000	38250000	NM_001172690	ZNF573
chr19	38180000	38250000	NM_001172691	ZNF573
chr19	38180000	38250000	NM_001172689	ZNF573
chr19	38180000	38250000	NM_152360	ZNF573
chr19	38690000	38850000	NM_001145463	YIF1B
chr19	38690000	38850000	NM_001166103	SPINT2
chr19	38690000	38850000	NM_001135155	DPF1
chr19	38690000	38850000	NM_001289978	DPF1
chr19	38690000	38850000	NM_001135156	DPF1
chr19	38690000	38850000	NM_015073	SIPA1L3
chr19	38690000	38850000	NM_004647	DPF1
chr19	38690000	38850000	NM_001243947	PPP1R14A
chr19	38690000	38850000	NM_033256	PPP1R14A
chr19	38690000	38850000	NM_021102	SPINT2
chr19	38690000	38850000	NM_001145462	YIF1B
chr19	38690000	38850000	NM_001039673	YIF1B
chr19	38690000	38850000	NM_001039672	YIF1B
chr19	38690000	38850000	NM_001039671	YIF1B
chr19	38690000	38850000	NM_001145461	YIF1B
chr19	38690000	38850000	NM_001317801	C19orf33
chr19	38690000	38850000	NM_033520	C19orf33
chr19	38690000	38850000	NM_004823	KCNK6
chr19	38690000	38850000	NM_021185	CATSPERG
chr19	45310000	45350000	NM_002856	NECTIN2
chr19	45310000	45350000	NM_001042724	NECTIN2
chr19	45310000	45350000	NM_005581	BCAM
chr19	45310000	45350000	NM_001013257	BCAM
chr19	45870000	45980000	NM_202001	ERCC1
chr19	45870000	45980000	NM_001166049	ERCC1
chr19	45870000	45980000	NM_012099	CD3EAP
chr19	45870000	45980000	NM_000400	ERCC2
chr19	45870000	45980000	NM_001130867	ERCC2
chr19	45870000	45980000	NM_006663	PPP1R13L
chr19	45870000	45980000	NM_001142502	PPP1R13L
chr19	45870000	45980000	NM_001297590	CD3EAP
chr19	45870000	45980000	NM_001983	ERCC1
chr19	45870000	45980000	NM_001114171	FOSB
chr19	45870000	45980000	NR_106736	MIR6088
chr19	45870000	45980000	NM_006732	FOSB
chr19	49900000	49960000	NM_017916	PIH1D1
chr19	49900000	49960000	NM_020309	SLC17A7
chr19	49900000	49960000	NM_144688	CCDC155
chr19	49900000	49960000	NM_001195256	GFY
chr19	49900000	49960000	NM_178449	PTH2
chr19	49900000	49960000	NM_153329	ALDH16A1
chr19	49900000	49960000	NM_001145396	ALDH16A1
chr19	49990000	50070000	NR_029703	MIR150
chr19	49990000	50070000	NM_012423	RPL13A
chr19	49990000	50070000	NR_073024	RPL13A
chr19	49990000	50070000	NR_026712	RPL13AP5
chr19	49990000	50070000	NM_001270491	RPL13A
chr19	49990000	50070000	NR_000020	SNORD33
chr19	49990000	50070000	NR_000021	SNORD32A
chr19	49990000	50070000	NR_000019	SNORD34
chr19	49990000	50070000	NR_001285	SNORD35B
chr19	49990000	50070000	NM_001015	RPS11
chr19	49990000	50070000	NR_000018	SNORD35A
chr19	49990000	50070000	NM_020650	RCN3
chr19	49990000	50070000	NM_001136019	FCGRT
chr19	49990000	50070000	NM_004107	FCGRT
chr19	49990000	50070000	NM_001270960	NOSIP
chr19	49990000	50070000	NM_015953	NOSIP
chr19	52180000	52230000	NR_029693	MIR125A
chr19	52180000	52230000	NR_029482	MIRLET7E
chr19	52180000	52230000	NM_001316994	SPACA6
chr19	52180000	52230000	NR_108100	SPACA6P-AS
chr19	52180000	52230000	NR_029843	MIR99B
chr19	52180000	52230000	NM_001297436	HAS1
chr19	52180000	52230000	NR_024330	SPACA6
chr19	52180000	52230000	NM_001316972	SPACA6
chr19	52180000	52230000	NM_001523	HAS1
chr2	2150000	2170000	NM_015025	MYT1L
chr2	2150000	2170000	NM_001303052	MYT1L
chr2	11700000	11760000	NM_148903	GREB1
chr2	11700000	11760000	NM_014668	GREB1
chr2	11700000	11760000	NM_033090	GREB1
chr2	11820000	11870000	NM_001261429	LPIN1
chr2	11820000	11870000	NM_001261428	LPIN1
chr2	11820000	11870000	NM_001261427	LPIN1
chr2	26420000	26510000	NM_000183	HADHB
chr2	26420000	26510000	NM_000182	HADHA
chr2	26420000	26510000	NM_001281512	HADHB
chr2	26420000	26510000	NM_001281513	HADHB
chr2	27260000	27270000	NM_001083590	TMEM214
chr2	27260000	27270000	NM_017727	TMEM214
chr2	27830000	27880000	NM_001145048	GPN1
chr2	27830000	27880000	NM_001271286	ZNF512
chr2	27830000	27880000	NM_001142683	CCDC121
chr2	27830000	27880000	NM_001271289	ZNF512
chr2	27830000	27880000	NM_032434	ZNF512
chr2	27830000	27880000	NM_001271318	ZNF512
chr2	27830000	27880000	NM_001271288	ZNF512
chr2	27830000	27880000	NM_001271287	ZNF512
chr2	27830000	27880000	NM_024584	CCDC121
chr2	27830000	27880000	NR_026735	GPN1
chr2	27830000	27880000	NM_001145047	GPN1
chr2	27830000	27880000	NM_001145049	GPN1
chr2	27830000	27880000	NM_014860	SUPT7L
chr2	27830000	27880000	NM_001282730	SUPT7L
chr2	27830000	27880000	NM_007266	GPN1
chr2	27830000	27880000	NM_001282732	SUPT7L
chr2	27830000	27880000	NM_001282731	SUPT7L
chr2	27830000	27880000	NM_001282729	SUPT7L
chr2	47080000	47090000	NR_024452	LINC01119
chr2	61600000	61610000	NM_014709	USP34
chr2	61670000	61740000	NM_014709	USP34
chr2	61670000	61740000	NM_003400	XPO1
chr2	112780000	112820000	NM_006343	MERTK
chr2	112780000	112820000	NM_032824	TMEM87B
chr2	113910000	113940000	NM_012455	PSD4
chr2	121530000	121560000	NM_005270	GLI2
chr2	201970000	202040000	NM_001202519	CFLAR
chr2	201970000	202040000	NM_001308043	CFLAR
chr2	201970000	202040000	NM_001202517	CFLAR
chr2	201970000	202040000	NM_001202516	CFLAR
chr2	201970000	202040000	NM_003879	CFLAR
chr2	201970000	202040000	NR_040030	CFLAR-AS1
chr2	201970000	202040000	NM_001202515	CFLAR
chr2	201970000	202040000	NM_001127184	CFLAR
chr2	201970000	202040000	NM_001127183	CFLAR
chr2	201970000	202040000	NM_001308042	CFLAR
chr2	201970000	202040000	NM_001202518	CFLAR
chr2	220350000	220450000	NM_005876	SPEG
chr2	220350000	220450000	NM_001173431	OBSL1
chr2	220350000	220450000	NR_036082	MIR3132
chr2	220350000	220450000	NM_013335	GMPPA
chr2	220350000	220450000	NM_001286811	SPEGNB
chr2	220350000	220450000	NM_182847	ASIC4
chr2	220350000	220450000	NM_205847	GMPPA
chr2	220350000	220450000	NM_001303098	TMEM198
chr2	220350000	220450000	NM_001195731	CHPF
chr2	220350000	220450000	NM_024536	CHPF
chr2	220350000	220450000	NM_001005209	TMEM198
chr2	220350000	220450000	NM_015311	OBSL1
chr2	220350000	220450000	NM_002191	INHA
chr2	220350000	220450000	NM_001173408	OBSL1
chr2	233370000	233410000	NM_001311196	CHRND
chr2	233370000	233410000	NM_001195129	PRSS56
chr2	233370000	233410000	NM_001311195	CHRND
chr2	233370000	233410000	NM_001256657	CHRND
chr2	233370000	233410000	NM_000751	CHRND
chr2	233370000	233410000	NM_005199	CHRNG
chr2	233640000	233670000	NR_103492	GIGYF2
chr2	233640000	233670000	NM_001103147	GIGYF2
chr2	233640000	233670000	NM_001103148	GIGYF2
chr2	233640000	233670000	NM_015575	GIGYF2
chr2	233640000	233670000	NM_001103146	GIGYF2
chr2	233640000	233670000	NM_002242	KCNJ13
chr2	233640000	233670000	NM_001172417	KCNJ13
chr2	233640000	233670000	NM_001172416	KCNJ13
chr2	238990000	239060000	NM_016510	SCLY
chr2	238990000	239060000	NR_037904	UBE2F-SCLY
chr2	238990000	239060000	NM_194312	ESPNL
chr2	238990000	239060000	NM_198582	KLHL30
chr2	238990000	239060000	NM_001308370	ESPNL
chr20	3190000	3200000	NR_052001	-
chr20	3190000	3200000	NM_001267623	ITPA
chr20	3190000	3200000	NR_052002	ITPA
chr20	3190000	3200000	NR_052000	ITPA
chr20	3190000	3200000	NM_033453	ITPA
chr20	3190000	3200000	NM_181493	ITPA
chr20	20570000	20610000	NM_020343	RALGAPA2
chr20	24980000	25020000	NM_032501	ACSS1
chr20	24980000	25020000	NM_001252677	ACSS1
chr20	24980000	25020000	NM_001252675	ACSS1
chr20	24980000	25020000	NM_001252676	ACSS1
chr20	25560000	25590000	NM_001318226	NINL
chr20	25560000	25590000	NM_025176	NINL
chr20	43340000	43370000	NR_132377	KCNK15-AS1
chr20	43340000	43370000	NM_003881	CCN5
chr20	45930000	46000000	NR_024594	LOC100131496
chr20	45930000	46000000	NM_183047	ZMYND8
chr20	45930000	46000000	NM_001281776	ZMYND8
chr20	45930000	46000000	NM_001281780	ZMYND8
chr20	45930000	46000000	NM_001281779	ZMYND8
chr20	45930000	46000000	NM_001281782	ZMYND8
chr20	45930000	46000000	NM_001281784	ZMYND8
chr20	45930000	46000000	NM_001281783	ZMYND8
chr20	45930000	46000000	NM_001281771	ZMYND8
chr20	45930000	46000000	NM_001281774	ZMYND8
chr20	45930000	46000000	NM_001281777	ZMYND8
chr20	45930000	46000000	NM_001281781	ZMYND8
chr20	45930000	46000000	NM_001281778	ZMYND8
chr20	45930000	46000000	NM_001281775	ZMYND8
chr20	45930000	46000000	NM_001281773	ZMYND8
chr20	45930000	46000000	NM_001281772	ZMYND8
chr20	45930000	46000000	NM_012408	ZMYND8
chr20	45930000	46000000	NM_183048	ZMYND8
chr20	45930000	46000000	NM_001281769	ZMYND8
chr20	45930000	46000000	NR_134501	LOC101927377
chr20	48670000	48770000	NM_001257397	UBE2V1
chr20	48670000	48770000	NR_047554	UBE2V1
chr20	48670000	48770000	NM_001282575	UBE2V1
chr20	48670000	48770000	NM_001257398	UBE2V1
chr20	48670000	48770000	NM_001282579	UBE2V1
chr20	48670000	48770000	NM_001282576	UBE2V1
chr20	48670000	48770000	NM_001162505	TMEM189
chr20	48670000	48770000	NM_001257393	UBE2V1
chr20	48670000	48770000	NM_001032288	UBE2V1
chr20	48670000	48770000	NM_001257396	UBE2V1
chr20	48670000	48770000	NM_199144	UBE2V1
chr20	48670000	48770000	NR_104218	UBE2V1
chr20	48670000	48770000	NM_021988	UBE2V1
chr20	48670000	48770000	NM_001257395	UBE2V1
chr20	48670000	48770000	NM_001257394	UBE2V1
chr20	48670000	48770000	NM_199203	TMEM189-UBE2V1
chr20	48670000	48770000	NM_001282578	UBE2V1
chr20	48670000	48770000	NM_001282577	UBE2V1
chr20	48670000	48770000	NM_022442	UBE2V1
chr20	48670000	48770000	NM_001257399	UBE2V1
chr20	48670000	48770000	NM_001282580	UBE2V1
chr20	48670000	48770000	NR_027889	TMEM189
chr20	48670000	48770000	NM_199129	TMEM189
chr20	60370000	60410000	NM_001794	CDH4
chr20	60370000	60410000	NM_001252339	CDH4
chr20	60370000	60410000	NM_001252338	CDH4
chr20	60430000	60510000	NM_001794	CDH4
chr20	60430000	60510000	NM_001252339	CDH4
chr20	60430000	60510000	NM_001252338	CDH4
chr20	61490000	61550000	NM_001193369	DIDO1
chr20	61490000	61550000	NM_033081	DIDO1
chr20	61490000	61550000	NM_001301726	TCFL5
chr20	61490000	61550000	NM_006602	TCFL5
chr20	61490000	61550000	NM_022105	DIDO1
chr20	61490000	61550000	NM_080796	DIDO1
chr20	61490000	61550000	NM_001193370	DIDO1
chr20	61490000	61550000	NM_080797	DIDO1
chr20	62720000	62750000	NM_001318855	OPRL1
chr20	62720000	62750000	NM_001200019	OPRL1
chr20	62720000	62750000	NM_000913	OPRL1
chr20	62720000	62750000	NM_001318853	OPRL1
chr20	62720000	62750000	NM_182647	OPRL1
chr20	62720000	62750000	NM_005286	NPBWR2
chr20	62720000	62750000	NM_001318854	OPRL1
chr22	21210000	21260000	NM_058004	PI4KA
chr22	21210000	21260000	NM_004782	SNAP29
chr22	24930000	24990000	NM_001284256	GUCD1
chr22	24930000	24990000	NM_001284252	GUCD1
chr22	24930000	24990000	NM_001284251	GUCD1
chr22	24930000	24990000	NM_031444	GUCD1
chr22	24930000	24990000	NR_104286	GUCD1
chr22	24930000	24990000	NM_001284255	GUCD1
chr22	24930000	24990000	NM_001284254	GUCD1
chr22	24930000	24990000	NM_001284253	GUCD1
chr22	24930000	24990000	NM_001278656	SNRPD3
chr22	24930000	24990000	NR_103819	SNRPD3
chr22	24930000	24990000	NM_001284257	GUCD1
chr22	24930000	24990000	NM_004175	SNRPD3
chr22	24930000	24990000	NM_207644	LRRC75B
chr22	24930000	24990000	NM_013430	GGT1
chr22	26790000	26850000	NM_020437	ASPHD2
chr22	26790000	26850000	NR_073135	HPS4
chr22	26790000	26850000	NR_073136	HPS4
chr22	26790000	26850000	NM_152841	HPS4
chr22	26790000	26850000	NM_022081	HPS4
chr22	27040000	27080000	NR_033319	MIAT
chr22	27040000	27080000	NR_033321	MIAT
chr22	27040000	27080000	NR_033320	MIAT
chr22	27040000	27080000	NR_110543	MIATNB
chr22	27040000	27080000	NR_003491	MIAT
chr22	30580000	30640000	NM_002309	LIF
chr22	30580000	30640000	NM_001257135	LIF
chr22	38640000	38680000	NM_001195072	TMEM184B
chr22	38640000	38680000	NM_012264	TMEM184B
chr22	38640000	38680000	NM_001195071	TMEM184B
chr22	39480000	39530000	NM_175709	CBX7
chr22	39480000	39530000	NM_001166004	APOBEC3H
chr22	39480000	39530000	NM_021822	APOBEC3G
chr22	39480000	39530000	NM_181773	APOBEC3H
chr22	39480000	39530000	NM_001166003	APOBEC3H
chr22	39480000	39530000	NM_001166002	APOBEC3H
chr22	39870000	39920000	NR_126469	MGAT3-AS1
chr22	39870000	39920000	NM_002409	MGAT3
chr22	39870000	39920000	NM_001675	ATF4
chr22	39870000	39920000	NM_019008	MIEF1
chr22	39870000	39920000	NM_001098270	MGAT3
chr22	39870000	39920000	NM_001304564	MIEF1
chr22	39870000	39920000	NR_130789	MIEF1
chr22	39870000	39920000	NR_130790	MIEF1
chr22	39870000	39920000	NM_182810	ATF4
chr22	40040000	40080000	NM_001003406	CACNA1I
chr22	40040000	40080000	NM_021096	CACNA1I
chr22	41880000	41940000	NM_001098	ACO2
chr22	41880000	41940000	NM_138338	POLR3H
chr22	41880000	41940000	NM_001282884	POLR3H
chr22	41880000	41940000	NM_001018052	POLR3H
chr22	41880000	41940000	NM_001018050	POLR3H
chr22	41880000	41940000	NM_001282885	POLR3H
chr22	45890000	45930000	NM_001996	FBLN1
chr22	45890000	45930000	NM_006486	FBLN1
chr22	45890000	45930000	NM_006485	FBLN1
chr22	45890000	45930000	NM_006487	FBLN1
chr22	46440000	46460000	NR_027036	LINC00899
chr22	46440000	46460000	NM_018280	PRR34
chr22	46440000	46460000	NR_027034	PRR34-AS1
chr22	48880000	48920000	NM_001082967	TAFA5
chr22	48930000	48940000	NM_001082967	TAFA5
chr22	48930000	48940000	NR_038917	LOC284933
chr3	8770000	8850000	NM_001234	CAV3
chr3	8770000	8850000	NM_000916	OXTR
chr3	8770000	8850000	NM_033337	CAV3
chr3	9520000	9560000	NM_198560	LHFPL4
chr3	10960000	11040000	NM_014229	SLC6A11
chr3	10960000	11040000	NM_003042	SLC6A1
chr3	13540000	13620000	NM_001004019	FBLN2
chr3	13540000	13620000	NM_024827	HDAC11
chr3	13540000	13620000	NM_001136041	HDAC11
chr3	13540000	13620000	NM_001998	FBLN2
chr3	13540000	13620000	NM_001165035	FBLN2
chr3	13730000	13760000	NR_027103	LINC00620
chr3	14210000	14260000	NM_014463	LSM3
chr3	14210000	14260000	NM_004628	XPC
chr3	14210000	14260000	NR_027299	-
chr3	16350000	16390000	NM_015150	RFTN1
chr3	32500000	32630000	NM_017801	CMTM6
chr3	32500000	32630000	NM_016141	DYNC1LI1
chr3	37120000	37160000	NM_001134369	LRRFIP2
chr3	37120000	37160000	NM_001282691	LRRFIP2
chr3	37120000	37160000	NM_006309	LRRFIP2
chr3	37120000	37160000	NM_017724	LRRFIP2
chr3	38060000	38070000	NR_024071	PLCD1
chr3	38060000	38070000	NM_006225	PLCD1
chr3	38060000	38070000	NM_001130964	PLCD1
chr3	46740000	46810000	NM_013270	PRSS50
chr3	46740000	46810000	NM_147196	TMIE
chr3	46740000	46810000	NM_199183	PRSS45P
chr3	46740000	46810000	NM_001205271	PRSS46P
chr3	46900000	46950000	NM_000316	PTH1R
chr3	46900000	46950000	NM_000258	MYL3
chr3	46900000	46950000	NM_001184744	PTH1R
chr3	47410000	47520000	NM_015466	PTPN23
chr3	47410000	47520000	NM_001304482	PTPN23
chr3	47410000	47520000	NM_001320044	SCAP
chr3	47410000	47520000	NM_012235	SCAP
chr3	48090000	48140000	NM_001134364	MAP4
chr3	48090000	48140000	NM_002375	MAP4
chr3	48090000	48140000	NM_030885	MAP4
chr3	48660000	48700000	NM_001040454	SLC26A6
chr3	48660000	48700000	NM_022911	SLC26A6
chr3	48660000	48700000	NM_001281733	SLC26A6
chr3	48660000	48700000	NM_001281732	SLC26A6
chr3	48660000	48700000	NM_134263	SLC26A6
chr3	48660000	48700000	NM_134426	SLC26A6
chr3	48660000	48700000	NR_039956	MIR4793
chr3	48660000	48700000	NM_001407	CELSR3
chr3	48660000	48700000	NR_106882	MIR6824
chr3	49810000	49840000	NM_001242829	IP6K1
chr3	49810000	49840000	NM_153273	IP6K1
chr3	49810000	49840000	NM_001006115	IP6K1
chr3	49810000	49840000	NM_001007540	CDHR4
chr3	50040000	50050000	NM_001167582	RBM6
chr3	50040000	50050000	NM_005777	RBM6
chr3	50350000	50380000	NM_001308379	ZMYND10
chr3	50350000	50380000	NM_007182	RASSF1
chr3	50350000	50380000	NM_001206957	RASSF1
chr3	50350000	50380000	NM_170714	RASSF1
chr3	50350000	50380000	NM_003773	HYAL2
chr3	50350000	50380000	NM_033158	HYAL2
chr3	50350000	50380000	NM_007275	TUSC2
chr3	50350000	50380000	NM_170713	RASSF1
chr3	50350000	50380000	NM_170712	RASSF1
chr3	50350000	50380000	NR_109831	RASSF1-AS1
chr3	50350000	50380000	NM_015896	ZMYND10
chr3	52170000	52290000	NM_025222	WDR82
chr3	52170000	52290000	NM_001161580	POC1A
chr3	52170000	52290000	NM_199166	ALAS1
chr3	52170000	52290000	NM_015426	POC1A
chr3	52170000	52290000	NM_001161581	POC1A
chr3	52170000	52290000	NM_000688	ALAS1
chr3	52170000	52290000	NM_001304443	ALAS1
chr3	52170000	52290000	NM_001304444	ALAS1
chr3	52170000	52290000	NR_135307	LOC101929054
chr3	52170000	52290000	NM_007284	TWF2
chr3	52170000	52290000	NM_017442	TLR9
chr3	52170000	52290000	NM_001122870	PPM1M
chr3	52170000	52290000	NM_144641	PPM1M
chr3	61640000	61700000	NM_002841	PTPRG
chr3	64110000	64140000	NM_198859	PRICKLE2
chr3	72140000	72200000	NR_104116	LINC00877
chr3	101280000	101310000	NM_001320397	PCNP
chr3	101280000	101310000	NM_001320401	PCNP
chr3	101280000	101310000	NR_135224	PCNP
chr3	101280000	101310000	NR_135228	PCNP
chr3	101280000	101310000	NR_135230	PCNP
chr3	101280000	101310000	NM_017819	TRMT10C
chr3	101280000	101310000	NR_135229	PCNP
chr3	101280000	101310000	NR_135231	PCNP
chr3	101280000	101310000	NR_135232	PCNP
chr3	101280000	101310000	NR_135225	PCNP
chr3	101280000	101310000	NR_135226	PCNP
chr3	101280000	101310000	NR_135227	PCNP
chr3	101280000	101310000	NM_020357	PCNP
chr3	101280000	101310000	NR_135223	PCNP
chr3	101280000	101310000	NM_001320399	PCNP
chr3	101280000	101310000	NM_001320400	PCNP
chr3	101280000	101310000	NM_001320398	PCNP
chr3	101280000	101310000	NM_001320395	PCNP
chr3	123420000	123450000	NM_053027	MYLK
chr3	123420000	123450000	NM_053026	MYLK
chr3	123420000	123450000	NM_053025	MYLK
chr3	123420000	123450000	NM_053028	MYLK
chr3	127250000	127320000	NM_004526	MCM2
chr3	127250000	127320000	NR_125397	LINC01471
chr3	127250000	127320000	NM_001142646	TPRA1
chr3	127250000	127320000	NM_001136053	TPRA1
chr3	127250000	127320000	NR_073377	TPRA1
chr3	127250000	127320000	NR_106883	MIR6825
chr3	127250000	127320000	NR_073375	MCM2
chr3	127250000	127320000	NR_107016	MIR7976
chr3	130950000	130990000	NM_001146003	NEK11
chr3	130950000	130990000	NM_024800	NEK11
chr3	137790000	137810000	NM_001170538	DZIP1L
chr3	137790000	137810000	NM_173543	DZIP1L
chr3	185860000	185870000	NM_001080745	DGKG
chr3	185860000	185870000	NM_001080744	DGKG
chr3	185860000	185870000	NM_001346	DGKG
chr3	195720000	195810000	NM_001128148	TFRC
chr3	195720000	195810000	NM_001313966	TFRC
chr3	195720000	195810000	NM_001313965	TFRC
chr3	195720000	195810000	NM_003234	TFRC
chr4	980000	1020000	NR_110313	IDUA
chr4	980000	1020000	NM_134425	SLC26A1
chr4	980000	1020000	NM_001004358	FGFRL1
chr4	980000	1020000	NM_000203	IDUA
chr4	980000	1020000	NM_213613	SLC26A1
chr4	980000	1020000	NM_022042	SLC26A1
chr4	980000	1020000	NM_001004356	FGFRL1
chr4	980000	1020000	NM_021923	FGFRL1
chr4	3250000	3320000	NM_198229	RGS12
chr4	3250000	3320000	NM_001042690	MSANTD1
chr4	3250000	3320000	NM_002926	RGS12
chr4	8270000	8340000	NM_001297559	HTRA3
chr4	8270000	8340000	NM_053044	HTRA3
chr4	8390000	8420000	NM_001101667	ACOX3
chr4	8390000	8420000	NM_003501	ACOX3
chr4	113400000	113500000	NM_024019	NEUROG2
chr4	113400000	113500000	NM_018392	ZGRF1
chr5	14190000	14200000	NM_007118	TRIO
chr5	14190000	14200000	NR_134469	TRIO
chr5	43380000	43440000	NM_148672	CCL28
chr5	43380000	43440000	NM_001301873	CCL28
chr5	43380000	43440000	NM_001301874	CCL28
chr5	43380000	43440000	NM_001301875	CCL28
chr5	64680000	64730000	NM_197941	ADAMTS6
chr5	67490000	67550000	NR_105003	LINC02219
chr5	67490000	67550000	NM_181523	PIK3R1
chr5	68630000	68720000	NM_001015892	TAF9
chr5	68630000	68720000	NM_016283	AK6
chr5	68630000	68720000	NM_001015891	AK6
chr5	68630000	68720000	NM_133339	RAD17
chr5	68630000	68720000	NM_002873	RAD17
chr5	68630000	68720000	NM_133344	RAD17
chr5	68630000	68720000	NM_133343	RAD17
chr5	68630000	68720000	NM_003187	TAF9
chr5	68630000	68720000	NM_133342	RAD17
chr5	68630000	68720000	NM_133338	RAD17
chr5	68630000	68720000	NM_001278622	RAD17
chr5	68630000	68720000	NM_133341	RAD17
chr5	68630000	68720000	NM_133340	RAD17
chr5	68630000	68720000	NM_001244734	MARVELD2
chr5	68630000	68720000	NM_001038603	MARVELD2
chr5	139030000	139140000	NM_001317205	CXXC5
chr5	139030000	139140000	NM_001317200	CXXC5
chr5	139030000	139140000	NM_016463	CXXC5
chr5	139030000	139140000	NM_001317199	CXXC5
chr5	139030000	139140000	NM_001317201	CXXC5
chr5	139030000	139140000	NM_001317202	CXXC5
chr5	139030000	139140000	NM_001317203	CXXC5
chr5	139030000	139140000	NM_001317204	CXXC5
chr5	139030000	139140000	NM_001317209	CXXC5
chr5	139030000	139140000	NM_001317208	CXXC5
chr5	139030000	139140000	NM_001317211	CXXC5
chr5	139030000	139140000	NM_001317206	CXXC5
chr5	139030000	139140000	NM_001317207	CXXC5
chr5	139030000	139140000	NR_105053	PSD2-AS1
chr5	139030000	139140000	NR_105052	PSD2-AS1
chr5	139030000	139140000	NM_001317210	CXXC5
chr5	159340000	159420000	NM_000679	ADRA1B
chr5	178390000	178420000	NM_001178090	ZNF454
chr5	178390000	178420000	NM_001178089	ZNF454
chr5	178390000	178420000	NM_182594	ZNF454
chr5	178390000	178420000	NM_000843	GRM6
chr5	178500000	178550000	NM_014244	ADAMTS2
chr5	178500000	178550000	NM_014594	ZNF354C
chr5	178680000	178790000	NM_014244	ADAMTS2
chr5	178680000	178790000	NM_021599	ADAMTS2
chr5	179140000	179190000	NM_001746	CANX
chr5	179140000	179190000	NM_014757	MAML1
chr5	179140000	179190000	NM_001024649	CANX
chr6	26350000	26430000	NM_001197239	BTN2A2
chr6	26350000	26430000	NM_001197240	BTN2A2
chr6	26350000	26430000	NM_181531	BTN2A2
chr6	26350000	26430000	NM_007047	BTN3A2
chr6	26350000	26430000	NM_001197247	BTN3A2
chr6	26350000	26430000	NM_001197248	BTN3A2
chr6	26350000	26430000	NM_001197249	BTN3A2
chr6	26350000	26430000	NM_001197246	BTN3A2
chr6	26350000	26430000	NM_001197238	BTN2A2
chr6	26350000	26430000	NM_006995	BTN2A2
chr6	26350000	26430000	NR_027795	BTN2A3P
chr6	26350000	26430000	NM_001197237	BTN2A2
chr6	26350000	26430000	NM_001145008	BTN3A1
chr6	26350000	26430000	NM_007048	BTN3A1
chr6	26350000	26430000	NM_194441	BTN3A1
chr6	26350000	26430000	NM_001145009	BTN3A1
chr6	34470000	34520000	NM_020804	PACSIN1
chr6	34470000	34520000	NM_001199583	PACSIN1
chr6	34470000	34520000	NM_012391	SPDEF
chr6	34470000	34520000	NM_001252294	SPDEF
chr6	35420000	35460000	NM_021922	FANCE
chr6	35420000	35460000	NM_007104	RPL10A
chr6	35420000	35460000	NM_003214	TEAD3
chr6	35420000	35460000	NR_106961	MIR7111
chr6	35560000	35640000	NM_004117	FKBP5
chr6	35560000	35640000	NM_001145777	FKBP5
chr6	35560000	35640000	NM_001145775	FKBP5
chr6	35560000	35640000	NM_001145776	FKBP5
chr6	35560000	35640000	NR_049873	MIR5690
chr6	36950000	37000000	NM_001271641	MTCH1
chr6	36950000	37000000	NM_014341	MTCH1
chr6	36950000	37000000	NR_130739	MTCH1
chr6	36950000	37000000	NM_173558	FGD2
chr6	41980000	42010000	NM_001136126	CCND3
chr6	41980000	42010000	NM_001287434	CCND3
chr6	41980000	42010000	NM_001136017	CCND3
chr6	43830000	43880000	NR_024478	LINC01512
chr6	44150000	44250000	NM_001286520	SLC35B2
chr6	44150000	44250000	NM_001304463	SLC29A1
chr6	44150000	44250000	NM_001304465	SLC29A1
chr6	44150000	44250000	NM_007058	CAPN11
chr6	44150000	44250000	NM_001304462	SLC29A1
chr6	44150000	44250000	NM_001304466	SLC29A1
chr6	44150000	44250000	NM_001315494	MYMX
chr6	44150000	44250000	NM_001286509	SLC35B2
chr6	44150000	44250000	NM_001286519	SLC35B2
chr6	44150000	44250000	NM_001078177	SLC29A1
chr6	44150000	44250000	NM_001078175	SLC29A1
chr6	44150000	44250000	NM_001271971	HSP90AB1
chr6	44150000	44250000	NM_001271972	HSP90AB1
chr6	44150000	44250000	NM_001271970	HSP90AB1
chr6	44150000	44250000	NM_001271969	HSP90AB1
chr6	44150000	44250000	NM_001286517	SLC35B2
chr6	44150000	44250000	NM_007355	HSP90AB1
chr6	44150000	44250000	NM_178148	SLC35B2
chr6	44150000	44250000	NM_001286513	SLC35B2
chr6	44150000	44250000	NM_004556	NFKBIE
chr6	44150000	44250000	NM_001286511	SLC35B2
chr6	44150000	44250000	NR_039790	MIR4647
chr6	44150000	44250000	NM_001286510	SLC35B2
chr6	44150000	44250000	NM_001286512	SLC35B2
chr6	44150000	44250000	NM_001137560	TMEM151B
chr6	44150000	44250000	NM_182539	TCTE1
chr6	56880000	56920000	NM_001286275	KIAA1586
chr6	56880000	56920000	NM_152731	BEND6
chr6	56880000	56920000	NM_001286274	KIAA1586
chr6	56880000	56920000	NM_020931	KIAA1586
chr6	56880000	56920000	NM_001286276	KIAA1586
chr6	111840000	111920000	NR_034109	TRAF3IP2-AS1
chr6	111840000	111920000	NR_034108	TRAF3IP2-AS1
chr6	111840000	111920000	NM_001164281	TRAF3IP2
chr6	111840000	111920000	NM_147686	TRAF3IP2
chr6	111840000	111920000	NR_034110	TRAF3IP2-AS1
chr6	111840000	111920000	NM_001164283	TRAF3IP2
chr6	111840000	111920000	NM_147200	TRAF3IP2
chr6	111960000	112070000	NM_153047	FYN
chr6	111960000	112070000	NM_002037	FYN
chr6	111960000	112070000	NM_153048	FYN
chr6	138410000	138440000	NM_022121	PERP
chr6	167680000	167710000	NM_018974	UNC93A
chr6	167680000	167710000	NM_001143947	UNC93A
chr7	170000	210000	NM_020223	FAM20C
chr7	170000	210000	NR_134324	LOC105375115
chr7	4300000	4370000	NM_001079653	SDK1
chr7	4300000	4370000	NM_152744	SDK1
chr7	6180000	6220000	NM_004227	CYTH3
chr7	6180000	6220000	NM_032172	USP42
chr7	24780000	24790000	NM_001127454	GSDME
chr7	24780000	24790000	NM_001127453	GSDME
chr7	24780000	24790000	NM_004403	GSDME
chr7	25150000	25190000	NM_138811	C7orf31
chr7	25150000	25190000	NM_018947	CYCS
chr7	97860000	97880000	NM_015395	TECPR1
chr7	127710000	127800000	NR_030324	MIR593
chr7	127710000	127800000	NM_014390	SND1
chr7	128470000	128540000	NM_004231	ATP6V1F
chr7	128470000	128540000	NM_001127487	FLNC
chr7	128470000	128540000	NM_001458	FLNC
chr7	128470000	128540000	NM_001198909	ATP6V1F
chr7	128470000	128540000	NM_001135914	KCP
chr7	128470000	128540000	NM_001195150	ATP6V1FNB
chr7	128470000	128540000	NM_199349	KCP
chr7	149270000	149320000	NR_027789	ZNF767P
chr7	149270000	149320000	NR_027788	ZNF767P
chr7	150920000	150950000	NM_019015	CHPF2
chr7	150920000	150950000	NM_001284295	CHPF2
chr7	150920000	150950000	NM_007189	ABCF2
chr7	150920000	150950000	NM_005692	LOC114483834
chr7	150920000	150950000	NM_001003801	SMARCD3
chr7	150920000	150950000	NR_030407	MIR671
chr7	150920000	150950000	NM_001003802	SMARCD3
chr7	150920000	150950000	NM_003078	SMARCD3
chr7	157550000	157580000	NM_002847	PTPRN2
chr7	157550000	157580000	NM_001308267	PTPRN2
chr7	157550000	157580000	NM_001308268	PTPRN2
chr7	157550000	157580000	NM_130843	PTPRN2
chr7	157550000	157580000	NM_130842	PTPRN2
chr8	11690000	11760000	NM_001287750	FDFT1
chr8	11690000	11760000	NM_001287748	FDFT1
chr8	11690000	11760000	NM_001287743	FDFT1
chr8	11690000	11760000	NM_001287742	FDFT1
chr8	11690000	11760000	NM_001287756	FDFT1
chr8	11690000	11760000	NM_001287744	FDFT1
chr8	11690000	11760000	NM_001287747	FDFT1
chr8	11690000	11760000	NM_001287745	FDFT1
chr8	11690000	11760000	NM_004462	FDFT1
chr8	11690000	11760000	NM_001287749	FDFT1
chr8	11690000	11760000	NM_147780	CTSB
chr8	11690000	11760000	NM_147781	CTSB
chr8	11690000	11760000	NM_147782	CTSB
chr8	11690000	11760000	NM_001287751	FDFT1
chr8	11690000	11760000	NM_001317237	CTSB
chr8	11690000	11760000	NM_001908	CTSB
chr8	11690000	11760000	NM_147783	CTSB
chr8	27290000	27400000	NM_000742	CHRNA2
chr8	27290000	27400000	NM_173176	PTK2B
chr8	27290000	27400000	NM_173174	PTK2B
chr8	27290000	27400000	NM_004103	PTK2B
chr8	27290000	27400000	NM_173175	PTK2B
chr8	27290000	27400000	NR_106901	MIR6842
chr8	27290000	27400000	NM_001282455	CHRNA2
chr8	27290000	27400000	NM_001979	EPHX2
chr8	27290000	27400000	NM_001256483	EPHX2
chr8	27290000	27400000	NM_001256482	EPHX2
chr8	27290000	27400000	NM_001256484	EPHX2
chr8	97130000	97160000	NM_001001557	GDF6
chr8	102040000	102070000	NR_033962	FLJ42969
chr8	128880000	128970000	NR_003367	PVT1
chr8	128880000	128970000	NR_103558	TMEM75
chr8	133960000	134010000	NM_003235	TG
chr8	134460000	134530000	NM_003033	ST3GAL1
chr8	134460000	134530000	NM_173344	ST3GAL1
chr8	135500000	135520000	NM_020863	ZFAT
chr8	135500000	135520000	NR_110323	ZFAT
chr8	135500000	135520000	NM_001289394	ZFAT
chr8	135500000	135520000	NM_001174158	ZFAT
chr8	135500000	135520000	NM_001174157	ZFAT
chr8	135500000	135520000	NM_001167583	ZFAT
chr8	135500000	135520000	NM_001029939	ZFAT
chr8	143290000	143300000	NM_145003	TSNARE1
chr8	143290000	143300000	NR_024378	LINC00051
chr8	144970000	145040000	NM_000445	PLEC
chr8	144970000	145040000	NM_201379	PLEC
chr8	144970000	145040000	NM_201382	PLEC
chr8	144970000	145040000	NM_201380	PLEC
chr8	144970000	145040000	NM_201378	PLEC
chr8	144970000	145040000	NM_201383	PLEC
chr8	144970000	145040000	NM_201384	PLEC
chr8	144970000	145040000	NM_201381	PLEC
chr8	144970000	145040000	NR_030383	MIR661
chr8	145920000	145960000	NM_138367	ZNF251
chr9	35770000	35800000	NM_003995	NPR2
chr9	36900000	36960000	NM_001280549	PAX5
chr9	36900000	36960000	NM_001280548	PAX5
chr9	36900000	36960000	NM_001280547	PAX5
chr9	36900000	36960000	NR_103999	PAX5
chr9	36900000	36960000	NM_001280552	PAX5
chr9	36900000	36960000	NM_001280551	PAX5
chr9	36900000	36960000	NM_001280550	PAX5
chr9	36900000	36960000	NM_001280555	PAX5
chr9	36900000	36960000	NM_001280553	PAX5
chr9	36900000	36960000	NM_001280554	PAX5
chr9	36900000	36960000	NR_104000	PAX5
chr9	36900000	36960000	NM_016734	PAX5
chr9	36900000	36960000	NM_001280556	PAX5
chr9	37420000	37470000	NM_012203	GRHPR
chr9	37420000	37470000	NM_014872	ZBTB5
chr9	74290000	74340000	NM_013390	CEMIP2
chr9	74290000	74340000	NM_001135820	CEMIP2
chr9	91970000	92010000	NM_001142287	SEMA4D
chr9	91970000	92010000	NM_024077	SECISBP2
chr9	91970000	92010000	NM_001282689	SECISBP2
chr9	91970000	92010000	NM_001282688	SECISBP2
chr9	91970000	92010000	NM_001282690	SECISBP2
chr9	91970000	92010000	NM_006378	SEMA4D
chr9	94530000	94590000	NM_004560	ROR2
chr9	94530000	94590000	NM_001318204	ROR2
chr9	94890000	94920000	NR_015444	LOC100128076
chr9	94890000	94920000	NR_027341	LINC00475
chr9	95810000	95890000	NR_134466	CARD19
chr9	95810000	95890000	NM_145006	SUSD3
chr9	95810000	95890000	NM_001287008	SUSD3
chr9	95810000	95890000	NM_001287007	SUSD3
chr9	95810000	95890000	NM_001287006	SUSD3
chr9	95810000	95890000	NM_001287005	SUSD3
chr9	95810000	95890000	NM_001318011	CARD19
chr9	95810000	95890000	NR_134467	CARD19
chr9	95810000	95890000	NR_134468	CARD19
chr9	95810000	95890000	NM_004148	NINJ1
chr9	95810000	95890000	NM_032310	CARD19
chr9	95810000	95890000	NM_001318010	CARD19
chr9	95810000	95890000	NR_134464	CARD19
chr9	95810000	95890000	NR_134465	CARD19
chr9	96340000	96410000	NM_005392	PHF2
chr9	96340000	96410000	NR_049853	MIR548AU
chr9	100310000	100380000	NM_139246	TSTD2
chr9	100310000	100380000	NM_003275	TMOD1
chr9	100310000	100380000	NM_001166116	TMOD1
chr9	101460000	101510000	NM_173551	ANKS6
chr9	101460000	101510000	NM_005458	GABBR2
chr9	131630000	131690000	NR_109829	KYAT1
chr9	131630000	131690000	NM_001287390	KYAT1
chr9	131630000	131690000	NM_174933	PHYHD1
chr9	131630000	131690000	NM_004059	KYAT1
chr9	131630000	131690000	NM_001100876	PHYHD1
chr9	131630000	131690000	NM_001127245	LRRC8A
chr9	131630000	131690000	NM_001122671	KYAT1
chr9	131630000	131690000	NM_001122672	KYAT1
chr9	131630000	131690000	NM_019594	LRRC8A
chr9	131630000	131690000	NM_001127244	LRRC8A
chr9	131630000	131690000	NM_001100877	PHYHD1
chr9	131880000	131890000	NM_001193397	PTPA
chr9	131880000	131890000	NM_178000	PTPA
chr9	131880000	131890000	NM_001271832	PTPA
chr9	131880000	131890000	NM_178003	PTPA
chr9	131880000	131890000	NM_178001	PTPA
chr9	131880000	131890000	NM_021131	PTPA
chr9	132090000	132150000	NR_120686	LINC01503
chr9	132090000	132150000	NR_120685	LINC01503
chr9	133720000	133800000	NM_032843	FIBCD1
chr9	133720000	133800000	NM_005157	ABL1
chr9	133720000	133800000	NM_007313	ABL1
chr9	133720000	133800000	NM_198180	QRFP
chr9	133720000	133800000	NM_001145106	FIBCD1
chr9	133810000	133930000	NM_032843	FIBCD1
chr9	133810000	133930000	NM_006059	LAMC3
chr9	133810000	133930000	NM_001145106	FIBCD1
chr9	137670000	137760000	NM_000093	COL5A1
chr9	137670000	137760000	NM_001278074	COL5A1
chr9	137670000	137760000	NR_103451	LOC101448202
chr9	137670000	137760000	NR_039696	MIR3689F
chr9	137670000	137760000	NR_037460	MIR3689A
chr9	137670000	137760000	NR_039693	MIR3689D1
chr9	137670000	137760000	NR_039691	MIR3689C
chr9	137670000	137760000	NR_039694	MIR3689D2
chr9	137670000	137760000	NR_037469	MIR3689B
chr9	137670000	137760000	NR_039695	MIR3689E
chr9	139740000	139800000	NM_153200	EDF1
chr9	139740000	139800000	NM_001281297	EDF1
chr9	139740000	139800000	NM_001080482	AJM1
chr9	139740000	139800000	NM_001287343	PHPT1
chr9	139740000	139800000	NM_014172	PHPT1
chr9	139740000	139800000	NM_001135861	PHPT1
chr9	139740000	139800000	NR_109808	PHPT1
chr9	139740000	139800000	NR_109807	PHPT1
chr9	139740000	139800000	NM_001281298	EDF1
chr9	139740000	139800000	NM_001287342	PHPT1
chr9	139740000	139800000	NM_206920	MAMDC4
chr9	139740000	139800000	NM_003792	EDF1
chr9	139740000	139800000	NM_001281299	EDF1
chr9	139740000	139800000	NR_039697	MIR4479
chr9	139740000	139800000	NM_021138	TRAF2
chrX	11410000	11450000	NM_006125	ARHGAP6
chrX	11410000	11450000	NR_109776	ARHGAP6
chrX	11410000	11450000	NM_013427	ARHGAP6
chrX	11410000	11450000	NM_001287242	ARHGAP6
chrX	19750000	19810000	NM_001024666	SH3KBP1
chrX	19750000	19810000	NM_031892	SH3KBP1
chrX	32570000	32610000	NM_004010	DMD
chrX	32570000	32610000	NM_004009	DMD
chrX	32570000	32610000	NM_000109	DMD
chrX	32570000	32610000	NM_004006	DMD
chrX	32570000	32610000	NR_037478	MIR3915
chrX	48880000	48940000	NM_001282142	TFE3
chrX	48880000	48940000	NM_006521	TFE3
chrX	48880000	48940000	NM_001271835	CCDC120
chrX	48880000	48940000	NM_001163322	CCDC120
chrX	48880000	48940000	NM_001163321	CCDC120
chrX	48880000	48940000	NM_001271836	CCDC120
chrX	48880000	48940000	NM_033626	CCDC120
chrX	48880000	48940000	NM_001163323	CCDC120
chrX	48880000	48940000	NM_001029896	WDR45
chrX	48880000	48940000	NM_007075	WDR45
chrX	48880000	48940000	NM_007213	PRAF2
chrX	68740000	68800000	NM_015686	FAM155B
chrX	106070000	106080000	NM_017752	TBC1D8B
chrX	106070000	106080000	NM_198881	TBC1D8B
chrX	106840000	106890000	NM_032428	FRMPD3
chrX	106840000	106890000	NM_001204402	PRPS1
chrX	106840000	106890000	NM_002764	PRPS1
chrX	106970000	107000000	NM_198057	TSC22D3
chrX	106970000	107000000	NM_001318470	TSC22D3
chrX	106970000	107000000	NM_001318468	TSC22D3
chrX	123030000	123120000	NM_001042751	STAG2
chrX	123030000	123120000	NM_001204401	XIAP
chrX	123030000	123120000	NM_001042749	STAG2
chrX	123030000	123120000	NM_001167	XIAP
chrX	123030000	123120000	NR_037916	XIAP
chrX	123030000	123120000	NR_130770	LOC101928402
chrX	123030000	123120000	NM_001282418	STAG2
chrX	123030000	123120000	NM_006603	STAG2
chrX	123030000	123120000	NM_001042750	STAG2
chrX	130180000	130220000	NM_001282607	ARHGAP36
chrX	130180000	130220000	NR_126350	LINC01201
chrX	130180000	130220000	NM_144967	ARHGAP36
chrX	150560000	150610000	NM_001017980	VMA21
chrX	154000000	154020000	NM_001288747	DKC1
chrX	154000000	154020000	NM_001142463	DKC1
chrX	154000000	154020000	NR_110021	DKC1
chrX	154000000	154020000	NR_110022	DKC1
chrX	154000000	154020000	NR_110023	DKC1
chrX	154000000	154020000	NM_001363	DKC1
chrX	154000000	154020000	NM_001166462	MPP1
chrX	154000000	154020000	NM_001166460	MPP1
chrX	154000000	154020000	NM_002436	MPP1
chrX	154000000	154020000	NR_002984	SNORA56
chrX	154000000	154020000	NM_001166461	MPP1
