# Supplementary material for: The nucleoplasmic interactions among Lamin A/C-pRB-LAP2α-E2F1 are modulated by dexamethasone
Source: Sci Rep. 2021 May 12;11:10099. doi: 10.1038/s41598-021-89608-3 (PMC8115688; doi:10.1038/s41598-021-89608-3)
Supplement: Supplementary file 2 — Supplementary Information 2. [file 41598_2021_89608_MOESM2_ESM.xlsx]

## Sheet: WT ht
Transcript Cluster ID	Fold Change linear	Gene Symbol	Description	Group		UP no duplicates	Down no duplicates
TC0800009891.hg.1	150.96	STC1	stanniocalcin 1	Multiple_Complex		STC1	ABC7-481722F1.1
TC1100006995.hg.1	26.66	SAA1	serum amyloid A1	Multiple_Complex		SAA1	AC006499.7
TC0300009258.hg.1	22.77	MME	membrane metallo-endopeptidase	Multiple_Complex		MME	AC010132.10
TC1200007626.hg.1	22.15	METTL7A	methyltransferase like 7A	Coding		METTL7A	AC079172.1
TC0600011635.hg.1	21.67	FKBP5	FK506 binding protein 5	Multiple_Complex		FKBP5	AC093787.1
TC0300013645.hg.1	18.98	APOD	apolipoprotein D	Multiple_Complex		APOD	AL035088.1
TC0100008815.hg.1	18.75	IFI44L	interferon-induced protein 44-like	Multiple_Complex		IFI44L	AP001610.9
TC0500011970.hg.1	17.6	gloyjy	Transcript Identified by AceView	Unassigned		gloyjy	APOBEC3D
TC1900009443.hg.1	17.56	C3	complement component 3	Multiple_Complex		C3	ARIH2
TC1100009101.hg.1	15.5	ZBTB16	zinc finger and BTB domain containing 16	Multiple_Complex		ZBTB16	ATF1P1
TC0200010421.hg.1	14.96	AOX1	aldehyde oxidase 1	Multiple_Complex		AOX1	BDNF-AS
TC1600007119.hg.1	12.99	shoysna	Transcript Identified by AceView	Coding		shoysna	bleyter
TC1600007957.hg.1	11.62	MT2A	metallothionein 2A	Multiple_Complex		MT2A	boygawby
TC2100007821.hg.1	11.17	ADAMTS1	ADAM metallopeptidase with thrombospondin type 1 motif 1	Multiple_Complex		ADAMTS1	bP-21264C1.1
TC0900008551.hg.1	11.15	AL353141.1		Precursor_microRNA		AL353141.1	C3orf58
TC1600011495.hg.1	10.98	GPRC5B	G protein-coupled receptor, class C, group 5, member B	NonCoding		SAA2	C20orf27
TC1100013152.hg.1	10.81	SAA2	serum amyloid A2; SAA2-SAA4 readthrough; serum amyloid A4, constitutive	Multiple_Complex		ALCAM	CAB39L
TC0300008242.hg.1	9.86	ALCAM	activated leukocyte cell adhesion molecule	Multiple_Complex		CTC-441N14.2	CABLES2
TC0500011853.hg.1	9.44	CTC-441N14.2	novel transcript; putative novel transcript	NonCoding		EPS8	CCDC13-AS1
TC1200010038.hg.1	8.88	EPS8	epidermal growth factor receptor pathway substrate 8	Multiple_Complex		MT1X	CCDC148-AS1
TC1600011399.hg.1	8.75	MT1X	metallothionein 1X	Multiple_Complex		FBN2	CCDC191
TC0500013349.hg.1	8.72	FBN2	fibrillin 2	Multiple_Complex		SUSD2	CCNG2
TC1100013131.hg.1	8.63	IGF2	insulin-like growth factor 2	Multiple_Complex		MME-AS1	CENPA
TC2200006883.hg.1	8.46	SUSD2	sushi domain containing 2	Multiple_Complex		blababu	chawjabu
TC0300012871.hg.1	8.15	MME-AS1	MME antisense RNA 1 [Source:HGNC Symbol;Acc:HGNC:40376]; novel transcript	NonCoding		ig.217	choyglerbu
TC0300008244.hg.1	8.14	blababu	Transcript Identified by AceView	Unassigned		OMD	choyjaw
TC0300008245.hg.1	8.13	ig.217	Transcript Identified by AceView	Coding		DPT	chuferby
TC0900010796.hg.1	7.93	OMD	osteomodulin	Coding		nerswoyby	COILP2
TC0100016339.hg.1	7.76	DPT	dermatopontin	Coding		GCNT1	CTB-30L5.1
TC0300008131.hg.1	7.66	nerswoyby	Transcript Identified by AceView	Unassigned		AC118282.1	CTB-131K11.1
TC0900012141.hg.1	7.54	GCNT1	glucosaminyl (N-acetyl) transferase 1, core 2	Multiple_Complex		MAP2	darmee
TC0400007476.hg.1	7.08	AC118282.1		Precursor_microRNA		skardarbo	EEF1DP1
TC0200010636.hg.1	6.91	MAP2	microtubule associated protein 2	Multiple_Complex		GPRC5B	ELFN1-AS1
TC0300006523.hg.1	6.3	skardarbo	Transcript Identified by AceView	Coding		AUXG01000517.1	ENPP1
TC1600011496.hg.1	6.27	GPRC5B	G protein-coupled receptor, class C, group 5, member B	Multiple_Complex		ABCA8	EXOC4
TCUn_KI270741v100006434.hg.1	6.22	AUXG01000517.1		Precursor_microRNA		ADH1B	fafa
TC1700011574.hg.1	6.08	ABCA8	ATP binding cassette subfamily A member 8	Multiple_Complex		ANGPT1	FAM111B
TC0400011408.hg.1	6.06	ADH1B	alcohol dehydrogenase 1B (class I), beta polypeptide	Multiple_Complex		TSC22D3	FAM134A
TC0800011445.hg.1	6.02	ANGPT1	angiopoietin 1	Multiple_Complex		MT1JP	FBXO17
TC0X00010473.hg.1	5.9	TSC22D3	TSC22 domain family, member 3	Coding		dochoy	feenawbo
TC1600007961.hg.1	5.89	MT1JP	metallothionein 1J, pseudogene	Multiple_Complex		SORT1	FLJ33544
TC1100011843.hg.1	5.87	dochoy	Transcript Identified by AceView	Unassigned		IRAK3	flonoyby
TC0100015194.hg.1	5.74	SORT1	sortilin 1	Multiple_Complex		SLC7A2	fluflaw
TC1200008057.hg.1	5.59	IRAK3	interleukin 1 receptor associated kinase 3; microRNA 6502	Multiple_Complex		LMCD1	foysarbu
TC0800006869.hg.1	5.45	SLC7A2	solute carrier family 7 (cationic amino acid transporter, y+ system), member 2	Multiple_Complex		AC145212.3	fumor
TC0300006520.hg.1	5.44	LMCD1	LIM and cysteine-rich domains 1; long intergenic non-protein coding RNA 312	Multiple_Complex		DIO2	GAPLINC
TC14_GL000194v1_random00006433.hg.1	5.35	AC145212.3		Precursor_microRNA		vasmarbu	glerkeyby
TC1400010772.hg.1	5.28	DIO2	deiodinase, iodothyronine, type II	Coding		AL592183.6	glerskerby
TC0500007715.hg.1	5.18	vasmarbu	Transcript Identified by AceView	Unassigned		CR392039.2	GTF2IRD2B
TCUn_GL000219v100006433.hg.1	5.16	AL592183.6		Precursor_microRNA		CR392039.1	HCG18
TC2100007538.hg.1	5.12	CR392039.2		Precursor_microRNA		AL591856.4	HLA-F-AS1
TC2100007539.hg.1	5.09	CR392039.1		Precursor_microRNA		MT1G	IFIT3
TC2200008123.hg.1	5.09			NonCoding		AC138775.5	IGF1
TCUn_GL000224v100006434.hg.1	5.06	AL591856.4		Precursor_microRNA		AL583842.1	IGKV3-31
TC1600010421.hg.1	5.04	MT1G	metallothionein 1G	Coding		EPHB6	ING1
TC1600008818.hg.1	5.04			NonCoding		stozubu	INPP5D
TCUn_KI270743v100006432.hg.1	5.02	AC138775.5		Precursor_microRNA		AL137861.9	IYD
TC4_GL000008v2_random00006435.hg.1	5.02	AL583842.1		Precursor_microRNA		EFEMP1	jerswawby
TC0700009472.hg.1	5.01	EPHB6	EPH receptor B6	Multiple_Complex		MT1A	JHDM1D
TC1600008993.hg.1	5	stozubu	Transcript Identified by AceView	Unassigned		tershee	jysorbo
TC1_KI270708v1_random00006438.hg.1	4.99	AL137861.9		Precursor_microRNA		DAPK1	keesko
TC0200012656.hg.1	4.97	EFEMP1	EGF containing fibulin-like extracellular matrix protein 1	Multiple_Complex		RP11-145A3.1	klorkleeby
TC1600007962.hg.1	4.91	MT1A	metallothionein 1A	Coding		AUXG01000518.1	klusmor
TC0900010795.hg.1	4.89	tershee	Transcript Identified by AceView	Unassigned		wastorby	KRT18P51
TC14_GL000009v2_random00006446.hg.1	4.87			NonCoding		plordarbo	lerleybu
TC0900007807.hg.1	4.85	DAPK1	death-associated protein kinase 1	Multiple_Complex		UBR3	LIFR
TC0100011765.hg.1	4.85	RP11-145A3.1	novel transcript	NonCoding		marerbu	LINC00115
TC1100009112.hg.1	4.85			NonCoding		kloyskuby	LINC00681
TCUn_KI270741v100006435.hg.1	4.84	AUXG01000518.1		Precursor_microRNA		AL591856.1	LINC01163
TC1000007883.hg.1	4.81	SRGN	serglycin	Multiple_Complex		MT1B	LINC01429
TC0500011968.hg.1	4.74	wastorby	Transcript Identified by AceView	Coding		AL137861.4	LINC01591
TC2200006440.hg.1	4.69			NonCoding		dawkaw	LOC100147773
TC0300006521.hg.1	4.66	plordarbo	Transcript Identified by AceView	Coding		MT2P1	LUC7L
TC0200009922.hg.1	4.63	UBR3	ubiquitin protein ligase E3 component n-recognin 3 (putative)	Multiple_Complex		teenoy	MAPK8IP3
TC0100016733.hg.1	4.63			NonCoding		steelo	MCFD2P1
TC0100016030.hg.1	4.62	marerbu	Transcript Identified by AceView	Unassigned		smeyperby	meybar
TC1200008111.hg.1	4.61	kloyskuby	Transcript Identified by AceView	Unassigned		PTGER2	mohera
TCUn_GL000224v100006433.hg.1	4.55	AL591856.1		Precursor_microRNA		RP3-331H24.7	myjeybo
TC1600007964.hg.1	4.51	MT1B	metallothionein 1B; metallothionein 1C, pseudogene	Multiple_Complex		RP11-744D14.1	nawzarbu
TC1_KI270708v1_random00006434.hg.1	4.49	AL137861.4		Precursor_microRNA		AC011841.5	NCAM1
TC0400009261.hg.1	4.49	dawkaw	Transcript Identified by AceView	Coding		CLEC2B	NCAPG2
TC0400007731.hg.1	4.44	MT2P1	metallothionein 2 pseudogene 1 [Source:HGNC Symbol;Acc:HGNC:7407]	Multiple_Complex		HPD	NDRG3
TC1300009771.hg.1	4.43	teenoy	Transcript Identified by AceView	Unassigned		GPR63	NFASC
TC0200012343.hg.1	4.42	steelo	Transcript Identified by AceView	Unassigned		AC011841.6	NFX1
TC0700012787.hg.1	4.41	smeyperby	Transcript Identified by AceView	Coding		AL591856.3	NLGN4Y-AS1
TC1000008344.hg.1	4.37			NonCoding		AUXG01000515.1	nohara
TC1400007165.hg.1	4.34	PTGER2	prostaglandin E receptor 2	Coding		AC138774.2	NPIPA3
TC0600014307.hg.1	4.32	RP3-331H24.7	TEC	NonCoding		AL137861.1	NR2F2
TC1600010557.hg.1	4.31	RP11-744D14.1		Multiple_Complex		spako	OR4F21
TC0200013785.hg.1	4.29	MIR548AU	microRNA 548au	Precursor_microRNA		AL591856.6	OR9P1P
TC0500012648.hg.1	4.29			NonCoding		AUXG01000516.2	P2RY10
TC17_GL000205v2_random00006435.hg.1	4.23	AC011841.5		Precursor_microRNA		veysorbo	P4HTM
TC1200009881.hg.1	4.23	CLEC2B	C-type lectin domain family 2, member B	Multiple_Complex		AL353626.1	pawgar
TC1200012215.hg.1	4.21	HPD	4-hydroxyphenylpyruvate dioxygenase	Multiple_Complex		COLEC10	PEX10
TC0600012625.hg.1	4.19	GPR63	G protein-coupled receptor 63	Coding		AC138774.3	PIK3CD
TC17_GL000205v2_random00006434.hg.1	4.16	AC011841.6		Precursor_microRNA		slawverby	Pinc
TCUn_GL000224v100006437.hg.1	4.16	AL591856.3		Precursor_microRNA		sarkorby	plerby
TCUn_KI270741v100006436.hg.1	4.16	AUXG01000515.1		Precursor_microRNA		CYP1B1	posherbu
TC14_KI270722v1_random00006433.hg.1	4.15	AC138774.2		Precursor_microRNA		MIR548AZ	PPP1R11P1
TC1_KI270708v1_random00006433.hg.1	4.15	AL137861.1		Precursor_microRNA		ITPR1	PPP4R1L
TC0600011712.hg.1	4.14			NonCoding		AL583842.2	RN7SL483P
TC0700011628.hg.1	4.13	spako	Transcript Identified by AceView	Coding		FGD4	RNA5SP308
TCUn_GL000224v100006436.hg.1	4.12	AL591856.6		Precursor_microRNA		MT1E	RNF216P1
TCUn_KI270741v100006433.hg.1	4.12	AUXG01000516.2		Precursor_microRNA		PLCE1-AS1	RNFT2
TC1500009610.hg.1	4.12	veysorbo	Transcript Identified by AceView	Unassigned		smulerbo	RNU1-73P
TC0900010114.hg.1	4.08	AL353626.1		Precursor_microRNA		AC006026.1	RNU6-426P
TC0800008658.hg.1	4.06	COLEC10	collectin sub-family member 10 (C-type lectin)	Multiple_Complex		CU463998.2	RNU6-1324P
TC14_KI270722v1_random00006432.hg.1	4.04	AC138774.3		Precursor_microRNA		feefloy	RP3-455H14.1
TC0800011550.hg.1	4.03	slawverby	Transcript Identified by AceView	Unassigned		sorfarbo	RP11-61J19.5
TC1100011573.hg.1	4.01	sarkorby	Transcript Identified by AceView	Unassigned		AC011841.2	RP11-150C16.1
TC0200016651.hg.1	3.97	CYP1B1	cytochrome P450, family 1, subfamily B, polypeptide 1	Multiple_Complex		AK4	RP11-161M6.6
TC0800008665.hg.1	3.97	MIR548AZ	microRNA 548az	Precursor_microRNA		AC134878.2	RP11-246E12.2
TC0600010114.hg.1	3.97			NonCoding		AC119751.1	RP11-275I14.2
TC0300006477.hg.1	3.96	ITPR1	inositol 1,4,5-trisphosphate receptor, type 1	Multiple_Complex		AC119751.3	RP11-290D2.3
TC4_GL000008v2_random00006436.hg.1	3.94	AL583842.2		Precursor_microRNA		ERCC6	RP11-307E17.9
TC1200012617.hg.1	3.92	FGD4	FYVE, RhoGEF and PH domain containing 4	Multiple_Complex		sowami	RP11-333B6.1
TC0400009267.hg.1	3.91	kesome	Transcript Identified by AceView	Unassigned		zakorbo	RP11-396M11.1
TC1600007959.hg.1	3.9	MT1E	metallothionein 1E	Multiple_Complex		tawklu	RP11-432M8.11
TC1000011467.hg.1	3.89	PLCE1-AS1	PLCE1 antisense RNA 1	NonCoding		AL137861.5	RP11-547C13.1
TC0200014932.hg.1	3.89	smulerbo	Transcript Identified by AceView	Coding		chorwarby	RP11-572P18.2
TC0700010478.hg.1	3.88	AC006026.1		Precursor_microRNA		shorskoby	RP11-782C8.2
TC2200007842.hg.1	3.88	CU463998.2		Precursor_microRNA		TMTC1	runira
TC0400012147.hg.1	3.87	feefloy	Transcript Identified by AceView	Unassigned		AC138775.4	SENP7
TC0300007071.hg.1	3.86	sorfarbo	Transcript Identified by AceView	Unassigned		borkybu	shersmawbu
TC17_GL000205v2_random00006436.hg.1	3.85	AC011841.2		Precursor_microRNA		SGK1	sheyklar
TC0100008618.hg.1	3.84	AK4	adenylate kinase 4	Multiple_Complex		AC106736.1	shorstaby
TC0X00007409.hg.1	3.83			NonCoding		FP565210.1	SIX5
TC0Y00007044.hg.1	3.82	AC134878.2		Precursor_microRNA		beywor	skawneybu
TC0400010674.hg.1	3.8	AC119751.1		Precursor_microRNA		DNAJB4	slarsmy
TC0400010675.hg.1	3.8	AC119751.3		Precursor_microRNA		AL121756.1	SLC35E2B
TC1000010602.hg.1	3.8	ERCC6	excision repair cross-complementation group 6; ERCC6-PGBD3 readthrough; piggyBac transposable element derived 3	Multiple_Complex		skydarbo	SLC39A14
TC1500008058.hg.1	3.79	sowami	Transcript Identified by AceView	Unassigned		dorplerby	sleeky
TC0100011098.hg.1	3.79	zakorbo	Transcript Identified by AceView	Unassigned		PDE4D	slergu
TC0400007143.hg.1	3.79			NonCoding		kesimi	smukarbu
TC0200010639.hg.1	3.78	tawklu	Transcript Identified by AceView	Unassigned		USP53	SNHG19
TC1_KI270708v1_random00006432.hg.1	3.77	AL137861.5		Precursor_microRNA		IGFBP2	SNORA42
TC1300008930.hg.1	3.76	chorwarby	Transcript Identified by AceView	Coding		PLXNA2	SNORA59B
TC1200010860.hg.1	3.75			NonCoding		RP11-3D23.1	snoychabu
TC0500006811.hg.1	3.74	shorskoby	Transcript Identified by AceView	Unassigned		wergloybu	SNUPN
TC1200010252.hg.1	3.74	TMTC1	transmembrane and tetratricopeptide repeat containing 1	Multiple_Complex		MT1DP	sparfey
TC1900007520.hg.1	3.74			NonCoding		MT1L	SPATA6
TCUn_KI270743v100006434.hg.1	3.73	AC138775.4		Precursor_microRNA		IL1R1	STRN4
TC0300013113.hg.1	3.73	borkybu	Transcript Identified by AceView	Unassigned		RP11-325P15.2	styflo
TC0600013231.hg.1	3.73	SGK1	serum/glucocorticoid regulated kinase 1	Multiple_Complex		DUSP23	swervee
TC0100008362.hg.1	3.73			NonCoding		PISD	sworvubo
TC1900010222.hg.1	3.73			NonCoding		romawbu	sybeybu
TC1600008300.hg.1	3.72	AC106736.1		Precursor_microRNA		IGF2	SYCP1
TC0900010116.hg.1	3.71	FP565210.1		Precursor_microRNA		AC145212.1	TCEA3
TC2200006441.hg.1	3.71			NonCoding		spoyswuby	TCF3
TC2100006511.hg.1	3.71			NonCoding		deego	TTLL12
TC2000006800.hg.1	3.7	beywor	Transcript Identified by AceView	Unassigned		AC011841.3	tuhiyo
TC0100018238.hg.1	3.68	DNAJB4	DnaJ (Hsp40) homolog, subfamily B, member 4	Multiple_Complex		AL021918.1	TXNL1
TC2000008872.hg.1	3.67	AL121756.1		Precursor_microRNA		glorplarby	tyklor
TC0300006522.hg.1	3.66	skydarbo	Transcript Identified by AceView	Unassigned		meechee	votubo
TC0700011790.hg.1	3.64	dorplerby	Transcript Identified by AceView	Coding		MIR4795	vubo
TC0500010842.hg.1	3.64	PDE4D	phosphodiesterase 4D, cAMP-specific	Multiple_Complex		tygar	wameeby
TC1100009291.hg.1	3.62	kesimi	Transcript Identified by AceView	Unassigned		AP002495.1	WASH3P
TC0400008557.hg.1	3.61	USP53	ubiquitin specific peptidase 53	Multiple_Complex		PPIF	worju
TC0200010745.hg.1	3.6	IGFBP2	insulin like growth factor binding protein 2	Multiple_Complex		AL592183.2	woystuby
TC0100017145.hg.1	3.6	PLXNA2	plexin A2	Multiple_Complex		lerpoby	XPO5
TC0X00007433.hg.1	3.6	RP11-3D23.1		Multiple_Complex		ARHGAP24	XPO7
TC1000008058.hg.1	3.59	wergloybu	Transcript Identified by AceView	Coding		glernoy	ZNF587P1
TC1600007963.hg.1	3.58	MT1DP	metallothionein 1D, pseudogene (functional)	Multiple_Complex		nesima	zorcho
TC1600007958.hg.1	3.58	MT1L	metallothionein 1L (gene/pseudogene)	Multiple_Complex		skoylar	zorder
TC0200008666.hg.1	3.57	IL1R1	interleukin 1 receptor, type I	Multiple_Complex		CCND3	zorjobo
TC0100015624.hg.1	3.57	RP11-325P15.2		Multiple_Complex		FRMD3	zorobo
TC1500009542.hg.1	3.56			NonCoding		GLUL	zoydor
TC0100010267.hg.1	3.55	DUSP23	dual specificity phosphatase 23	Multiple_Complex		doybloy	ABL1
TC2200008487.hg.1	3.55	PISD	phosphatidylserine decarboxylase; microRNA 7109	Multiple_Complex		MT1H	AC009237.16
TC0100008180.hg.1	3.55	romawbu	Transcript Identified by AceView	Coding		tadubo	AC013480.2
TC0Y00006599.hg.1	3.55			NonCoding		HSD11B1	AC068715.1
TC1100013130.hg.1	3.54	IGF2	insulin-like growth factor 2; INS-IGF2 readthrough	Multiple_Complex		zorbla	ACTR8
TC14_GL000194v1_random00006434.hg.1	3.5	AC145212.1		Precursor_microRNA		blawcha	ADD3
TC0200015977.hg.1	3.5	spoyswuby	Transcript Identified by AceView	Coding		MT1P3	AJ239321.3
TC1500008756.hg.1	3.49			NonCoding		wawspo	APOLD1
TC0400006704.hg.1	3.48	deego	Transcript Identified by AceView	Unassigned		wonoy	AQP3
TC17_GL000205v2_random00006433.hg.1	3.47	AC011841.3		Precursor_microRNA		AC104301.1	ARID5B
TC0600007359.hg.1	3.46	AL021918.1		Multiple_Complex		tihuri	ARPC4-TTLL3
TC0500010463.hg.1	3.44	glorplarby	Transcript Identified by AceView	Unassigned		CRYAB	ATF6B
TC1300007139.hg.1	3.43	meechee	Transcript Identified by AceView	Coding		NNMT	blawbly
TC0300011711.hg.1	3.43	MIR4795	microRNA 4795	Precursor_microRNA		worsoy	BLID
TC0400010531.hg.1	3.43	tygar	Transcript Identified by AceView	Unassigned		AL591856.5	blornoy
TC1100011532.hg.1	3.42	AP002495.1		Precursor_microRNA		rarkawbu	BLVRB
TC2200006437.hg.1	3.41			NonCoding		spyserby	boreebo
TC1000008193.hg.1	3.39	PPIF	peptidylprolyl isomerase F	Multiple_Complex		romaro	boshoby
TCUn_GL000219v100006432.hg.1	3.38	AL592183.2		Precursor_microRNA		AL353763.1	BRAT1
TC1000008332.hg.1	3.38	lerpoby	Transcript Identified by AceView	Coding		PAPPA	BRIP1
TC0400008030.hg.1	3.37	ARHGAP24	Rho GTPase activating protein 24	Multiple_Complex		voyslarbu	BTBD8
TC0X00007751.hg.1	3.37	glernoy	Transcript Identified by AceView	Unassigned		BX004987.3	C12orf50
TC1600007410.hg.1	3.37	nesima	Transcript Identified by AceView	Unassigned		AC138775.3	CADM4
TC0900008402.hg.1	3.37	skoylar	Transcript Identified by AceView	Unassigned		PHOSPHO2	CASZ1
TC0200008433.hg.1	3.37			NonCoding		AC092854.1	CDC27P2
TC0600011809.hg.1	3.33	CCND3	cyclin D3	Multiple_Complex		STK39	chawvor
TC0900010570.hg.1	3.33	FRMD3	FERM domain containing 3	Multiple_Complex		AC138775.1	chubybu
TC0100016625.hg.1	3.33	GLUL	glutamate-ammonia ligase	Multiple_Complex		AL583842.5	CNTROB
TC0600011587.hg.1	3.32	doybloy	Transcript Identified by AceView	Unassigned		tarlar	CPO
TC1600007966.hg.1	3.32	MT1H	metallothionein 1H	Multiple_Complex		leysmawbu	CRAMP1
TC0300008010.hg.1	3.32	tadubo	Transcript Identified by AceView	Coding		blorskerbu	CT45A3
TC0100011454.hg.1	3.3	HSD11B1	hydroxysteroid (11-beta) dehydrogenase 1	Multiple_Complex		pakly	CTB-184G21.3
TC2200007684.hg.1	3.3	zorbla	Transcript Identified by AceView	Coding		smoyklyby	CTD-2600H12.2
TC1300008615.hg.1	3.29	blawcha	Transcript Identified by AceView	Unassigned		DANCR	CTD-3073N11.5
TC2000007212.hg.1	3.28	MT1P3	metallothionein 1 pseudogene 3	Multiple_Complex		doygarbu	CYGB
TC1000010409.hg.1	3.28	wawspo	Transcript Identified by AceView	Coding		FP325342.1	DENND1B
TC1300009811.hg.1	3.28	wonoy	Transcript Identified by AceView	Unassigned		sheydybo	DOCK1
TC0300006449.hg.1	3.28			NonCoding		klyblubu	DOK3
TC2000007062.hg.1	3.27	AC104301.1		Precursor_microRNA		NF2	doyrobu
TC1400007719.hg.1	3.27	tihuri	Transcript Identified by AceView	Coding		sleyklo	EEPD1
TC1100012308.hg.1	3.26	CRYAB	crystallin alpha B	Coding		plawtawbo	EFR3B
TC1100009110.hg.1	3.26	NNMT	nicotinamide N-methyltransferase	Multiple_Complex		HNRNPA1P33	EFS
TC1900009922.hg.1	3.26	worsoy	Transcript Identified by AceView	Coding		jawrubu	ELF4
TC2000007381.hg.1	3.26			NonCoding		LINC00960	ENSA
TCUn_GL000224v100006432.hg.1	3.25	AL591856.5		Precursor_microRNA		MTMR6	FAT3
TC0200008048.hg.1	3.25	rarkawbu	Transcript Identified by AceView	Unassigned		RP11-498E2.9	FEZF2
TC0900011191.hg.1	3.25	spyserby	Transcript Identified by AceView	Unassigned		SNORD113-6	FHL2
TC0100015961.hg.1	3.24	romaro	Transcript Identified by AceView	Coding		CLEC11A	FLNA
TC0400011536.hg.1	3.23			NonCoding		peeflorbu	gawler
TC2000007451.hg.1	3.22	Y_RNA	Y RNA [Source:RFAM;Acc:RF00019]	NonCoding		GLULP3	GCC1
TC1600010057.hg.1	3.22			NonCoding		RNU7-53P	gerjeyby
TC1100007033.hg.1	3.22			NonCoding		WEE1	gernoby
TC0900010118.hg.1	3.21	AL353763.1		Precursor_microRNA		AL591856.2	glawsoybo
TC0900008545.hg.1	3.21	PAPPA	pregnancy-associated plasma protein A, pappalysin 1	Multiple_Complex		AUXG01000515.2	gleeslubu
TC0500006812.hg.1	3.21	voyslarbu	Transcript Identified by AceView	Unassigned		CLEC3B	gorbo
TC14_GL000009v2_random00006448.hg.1	3.2	BX004987.3		Precursor_microRNA		damy	GSDMC
TCUn_KI270743v100006433.hg.1	3.19	AC138775.3		Precursor_microRNA		MEIS1	HPGD
TC0200016562.hg.1	3.19	PHOSPHO2	phosphatase, orphan 2	Multiple_Complex		MIR495	ITGB8
TC1200011564.hg.1	3.19			NonCoding		klorzubo	jeeskaw
TC2200006471.hg.1	3.18	AC092854.1		Precursor_microRNA		skoyzo	KIF18A
TC0200014834.hg.1	3.18	STK39	serine threonine kinase 39	Multiple_Complex		flyflorbu	koywoybu
TCUn_KI270743v100006435.hg.1	3.17	AC138775.1		Precursor_microRNA		slobla	KRT18P60
TC4_GL000008v2_random00006438.hg.1	3.17	AL583842.5		Precursor_microRNA		neymar	KRTAP1-3
TC0900010368.hg.1	3.17	tarlar	Transcript Identified by AceView	Coding		swywar	kyswabu
TC1800008130.hg.1	3.17			NonCoding		towaro	LINC00665
TC0700013106.hg.1	3.16	leysmawbu	Transcript Identified by AceView	Unassigned		AC110769.1	LINC00971
TC0800008660.hg.1	3.15	blorskerbu	Transcript Identified by AceView	Unassigned		jorkly	LINC01320
TC0200012324.hg.1	3.15	pakly	Transcript Identified by AceView	Unassigned		CRISPLD2	LOC100505715
TC0600013149.hg.1	3.15	smoyklyby	Transcript Identified by AceView	Coding		vorsly	LOC100505920
TC0100016728.hg.1	3.15			NonCoding		SSB	LOC102723544
TC0X00007160.hg.1	3.15			NonCoding		EPSTI1	LOC338797
TC0400007511.hg.1	3.14	DANCR	differentiation antagonizing non-protein coding RNA; microRNA 4449	Multiple_Complex		glarwee	LOC729224
TC0200015651.hg.1	3.14	doygarbu	Transcript Identified by AceView	Coding		leedarbo	loybly
TC1_KI270707v1_random00006433.hg.1	3.14	FP325342.1		Precursor_microRNA		RP11-244O19.1	makume
TC0300011656.hg.1	3.14	sheydybo	Transcript Identified by AceView	Unassigned		ANKRD36	MAPKAPK3
TC1000011283.hg.1	3.14			NonCoding		BX004987.2	2020-03-06
TC0700013101.hg.1	3.13	klyblubu	Transcript Identified by AceView	Coding		GPC4	marfor
TC2200007027.hg.1	3.13	NF2	neurofibromin 2 (merlin)	Multiple_Complex		AL583842.4	MED28P5
TC0200014097.hg.1	3.13	sleyklo	Transcript Identified by AceView	Unassigned		AL161757.1	mekuya
TC0900007845.hg.1	3.12	plawtawbo	Transcript Identified by AceView	Unassigned		BRIX1	meyjawbo
TC1000012455.hg.1	3.11	HNRNPA1P33	heterogeneous nuclear ribonucleoprotein A1 pseudogene 33; long intergenic non-protein coding RNA 842; annexin A8-like 1	Multiple_Complex		nofey	MIR556
TC0100007366.hg.1	3.11	jawrubu	Transcript Identified by AceView	Coding		swergubu	MIR3908
TC0300007885.hg.1	3.11	LINC00960	long intergenic non-protein coding RNA 960	NonCoding		glyskaw	MIR6859-3
TC1300008388.hg.1	3.11	MTMR6	Transcript Identified by AceView, Entrez Gene ID(s) 9107	Unassigned		misuro	MOK
TC0900008661.hg.1	3.11	RP11-498E2.9	novel transcript, sense intronic to PTGS1	NonCoding		narroby	MON1B
TC1400010660.hg.1	3.11	SNORD113-6	small nucleolar RNA, C/D box 113-6	Multiple_Complex		noyjo	moyspobu
TC1900008597.hg.1	3.1	CLEC11A	C-type lectin domain family 11, member A	Multiple_Complex		RP11-503E24.2	MRPL10
TC1100007229.hg.1	3.09	peeflorbu	Transcript Identified by AceView	Coding		smertobu	MTCYBP6
TC2200006436.hg.1	3.09			NonCoding		gudeyby	mywer
TC0600011170.hg.1	3.09			NonCoding		klojerby	narvee
TC1100012596.hg.1	3.08	GLULP3	glutamate-ammonia ligase (glutamine synthetase) pseudogene 3	Pseudogene		snawdobu	nawko
TC0500011980.hg.1	3.08	RNU7-53P	RNA, U7 small nuclear 53 pseudogene [Source:HGNC Symbol;Acc:HGNC:34149]	Small_RNA		voterbu	norglu
TC1100006815.hg.1	3.08	WEE1	WEE1 G2 checkpoint kinase	Multiple_Complex		AC134878.1	noyamu
TCUn_GL000224v100006438.hg.1	3.07	AL591856.2		Precursor_microRNA		HIPK2	OMG
TCUn_KI270741v100006437.hg.1	3.07	AUXG01000515.2		Precursor_microRNA		snarley	OR10G8
TC0300013823.hg.1	3.07	CLEC3B	C-type lectin domain family 3, member B	Coding		CDK5RAP2	OR52N2
TC1700007219.hg.1	3.06	damy	Transcript Identified by AceView	Multiple_Complex		PDE7B	papobo
TC0200007854.hg.1	3.06	MEIS1	Meis homeobox 1	Multiple_Complex		PGM1	PDK2
TC1400008277.hg.1	3.06	MIR495	microRNA 495	Multiple_Complex		puswarby	plaspo
TC0700009473.hg.1	3.06			NonCoding		RP11-582E3.2	pleechoy
TC0100006887.hg.1	3.05	klorzubo	Transcript Identified by AceView	Unassigned		STC2	PLEKHA6
TC1500007648.hg.1	3.05	skoyzo	Transcript Identified by AceView	Unassigned		FNBP1L	PRPF8
TC0100013491.hg.1	3.05	Y_RNA	Y RNA [Source:RFAM;Acc:RF00019]	NonCoding		SNORD114-2	PTGIR
TC0200015272.hg.1	3.05			NonCoding		spoynee	RALGAPB
TC1100007290.hg.1	3.04	flyflorbu	Transcript Identified by AceView	Coding		RNA5SP363	rayora
TC0800006700.hg.1	3.04	slobla	Transcript Identified by AceView	Unassigned		tawsneeby	rayure
TC1000007565.hg.1	3.03	neymar	Transcript Identified by AceView	Coding		ERRFI1	RN7SKP263
TC2000006675.hg.1	3.03	swywar	Transcript Identified by AceView	Unassigned		AC118282.2	RN7SL189P
TC0200013611.hg.1	3.03	towaro	Transcript Identified by AceView	Unassigned		LOC105747689	RNU4-54P
TC1900007544.hg.1	3.03			NonCoding		lukar	RNU6-291P
TC0200013958.hg.1	3.02	AC110769.1		Precursor_microRNA		MFSD2A	RNU6-313P
TC0700007487.hg.1	3.02			NonCoding		zarby	RNU6-919P
TC0200012255.hg.1	3.01	jorkly	Transcript Identified by AceView	Coding		lyshor	RNU6-1001P
TC1500008977.hg.1	3.01			NonCoding		verlorbo	RNU7-37P
TC0600008266.hg.1	3.01			NonCoding		AC107020.1	RNY1P6
TC1600008661.hg.1	3	CRISPLD2	cysteine-rich secretory protein LCCL domain containing 2	Multiple_Complex		chuber	roro
TC1700009958.hg.1	3	vorsly	Transcript Identified by AceView	Coding		glonu	RP3-431C21.1
TC0200009920.hg.1	2.99	SSB	Sjogren syndrome antigen B (autoantigen La)	Multiple_Complex		jyna	RP3-497J21.1
TC0100017324.hg.1	2.99			NonCoding		karpoy	RP5-1024G6.2
TC1300008760.hg.1	2.98	EPSTI1	epithelial stromal interaction 1 (breast)	Multiple_Complex		TNKS2-AS1	RP5-1132H15.1
TC1700007346.hg.1	2.98	glarwee	Transcript Identified by AceView	Unassigned		tomybo	RP11-263K4.3
TC0300006499.hg.1	2.98	leedarbo	Transcript Identified by AceView	Coding		C22orf29	RP11-283G6.6
TC0900011422.hg.1	2.98	RP11-244O19.1	novel transcript, overlapping TTLL11	NonCoding		FN1	RP11-364C11.2
TC0200008536.hg.1	2.97	ANKRD36	Transcript Identified by AceView, Entrez Gene ID(s) 375248	Unassigned		LOC643831	RP11-385F5.5
TC14_GL000009v2_random00006447.hg.1	2.96	BX004987.2		Precursor_microRNA		smydoy	RP11-394O4.6
TC0X00010849.hg.1	2.96	GPC4	glypican 4	Multiple_Complex		fusny	RP11-438E8.2
TC0200015914.hg.1	2.96			NonCoding		joymorby	RP11-494I9.1
TC0200008056.hg.1	2.96			NonCoding		PIK3R1	RP11-502F1.2
TC4_GL000008v2_random00006437.hg.1	2.95	AL583842.4		Precursor_microRNA		chaneebo	RP11-529A4.9
TC0100013461.hg.1	2.95			NonCoding		deytaw	RP11-556I13.1
TC1400007273.hg.1	2.94	AL161757.1		Precursor_microRNA		glorva	RP11-632P5.1
TC0500007122.hg.1	2.94	BRIX1	BRX1, biogenesis of ribosomes	Multiple_Complex		MT1IP	RP11-715J22.6
TC1100008195.hg.1	2.94	nofey	Transcript Identified by AceView	Unassigned		snysloyby	RP11-769N19.2
TC0300009307.hg.1	2.94	swergubu	Transcript Identified by AceView	Unassigned		verror	RP11-797D24.3
TC0300011600.hg.1	2.94	Y_RNA	Y RNA [Source:RFAM;Acc:RF00019]	NonCoding		AC005754.7	RP11-972L6.2
TC1200012081.hg.1	2.94			NonCoding		CR383657.1	RUFY3
TC1500008489.hg.1	2.93	glyskaw	Transcript Identified by AceView	Unassigned		sleeplubu	rykloy
TC0900011317.hg.1	2.93	misuro	Transcript Identified by AceView	Unassigned		AL136115.1	SAMD13
TC1000006436.hg.1	2.93	narroby	Transcript Identified by AceView	Coding		chysaw	sanumo
TC0600008635.hg.1	2.93	noyjo	Transcript Identified by AceView	Coding		derklobu	sartey
TC0800010290.hg.1	2.93	RP11-503E24.2	putative novel transcript	NonCoding		norgu	SCEL
TC1900009826.hg.1	2.93	smertobu	Transcript Identified by AceView	Unassigned		peyleybu	SERPINB8P1
TC1300009801.hg.1	2.92	gudeyby	Transcript Identified by AceView	Coding		RP11-269G24.7	seykoy
TC1200010451.hg.1	2.92	klojerby	Transcript Identified by AceView	Unassigned		smeetee	simuri
TC0200013564.hg.1	2.92	LOC100506076	Homo sapiens uncharacterized LOC100506076 (LOC100506076), transcript variant 2, long non-coding RNA.; Homo sapiens uncharacterized LOC100506076 (LOC100506076), transcript variant 1, long non-coding RNA.; Homo sapiens uncharacterized LOC100506123 (LOC100506123), long non-coding RNA.; novel transcript; Transcript Identified by AceView	Multiple_Complex		MT1XP1	skoybeebo
TC0300012671.hg.1	2.92	snawdobu	Transcript Identified by AceView	Unassigned		RPL23P2	skoyjabu
TC1800008028.hg.1	2.92	voterbu	Transcript Identified by AceView	Coding		snadarbo	slasoybo
TC1700008045.hg.1	2.92			NonCoding		borgee	SLC9A7
TC0900010537.hg.1	2.92			NonCoding		MIR889	SLC25A24P1
TC0Y00007045.hg.1	2.91	AC134878.1		Precursor_microRNA		poykloybu	slorzeeby
TC0700012780.hg.1	2.91	HIPK2	homeodomain interacting protein kinase 2	Multiple_Complex		snokorbo	slusmoy
TC0100015320.hg.1	2.91	snarley	Transcript Identified by AceView	Coding		AL592294.1	sneyfleybu
TC0700011243.hg.1	2.91			NonCoding		CSGALNACT1	SNORA15
TC0800010868.hg.1	2.91			NonCoding		kysnorby	SNRNP70
TC0900011378.hg.1	2.9	CDK5RAP2	CDK5 regulatory subunit associated protein 2	Multiple_Complex		AC110813.1	spama
TC0600009545.hg.1	2.9	PDE7B	phosphodiesterase 7B	Multiple_Complex		moromi	speeskerby
TC0100008591.hg.1	2.9	PGM1	phosphoglucomutase 1	Multiple_Complex		OR2K2	sporfor
TC0200008828.hg.1	2.9	puswarby	Transcript Identified by AceView	Coding		SNORD113-8	SRSF4
TC1200010207.hg.1	2.9	RP11-582E3.2	novel transcript; Transcript Identified by AceView	NonCoding		swarshor	steyvo
TC0500012870.hg.1	2.9	STC2	stanniocalcin 2	Multiple_Complex		BX088702.1	STK17B
TC1800008945.hg.1	2.9			NonCoding		RP11-91J19.3	SV2A
TC0500008574.hg.1	2.9			NonCoding		ABI3BP	tawfo
TC0100009064.hg.1	2.89	FNBP1L	formin binding protein 1-like	Multiple_Complex		AC079080.1	TBC1D22B
TC1400008249.hg.1	2.88	SNORD114-2	small nucleolar RNA, C/D box 114-2	Multiple_Complex		GMPR	TBCAP3
TC1200009044.hg.1	2.88	spoynee	Transcript Identified by AceView	Unassigned		MIR1299	terpawby
TC0400007188.hg.1	2.88			NonCoding		bersu	TNPO3
TC0500010790.hg.1	2.88			NonCoding		fleymarbo	TRIM53AP
TC0600007231.hg.1	2.87	LRRC16A	leucine rich repeat containing 16A	Multiple_Complex		jerrerbo	tunemo
TC1200011371.hg.1	2.87	RNA5SP363	5S ribosomal pseudogene 363 [Source:HGNC Symbol;Acc:HGNC:43263]	Ribosomal		tyvee	vacheyby
TC0400008558.hg.1	2.87	tawsneeby	Transcript Identified by AceView	Unassigned		voyshawbu	vyshor
TC0100018403.hg.1	2.86	ERRFI1	ERBB receptor feedback inhibitor 1	Multiple_Complex		chadoy	vytarbu
TC1600009923.hg.1	2.86			NonCoding		COL8A1	ZBTB5
TC0500011066.hg.1	2.86			NonCoding		flosar	zeeparby
TC0400007475.hg.1	2.85	AC118282.2		Precursor_microRNA		geylaw	ZNF22
TC0200016583.hg.1	2.85	LOC105747689	uncharacterized LOC105747689	NonCoding		peegaw	ZNF692
TC0400011649.hg.1	2.85	lukar	Transcript Identified by AceView	Unassigned		soykeybu	AADACL4
TC0100007936.hg.1	2.85	MFSD2A	major facilitator superfamily domain containing 2A	Multiple_Complex		ACVR2A	AC004386.3
TC0Y00006707.hg.1	2.85	zarby	Transcript Identified by AceView	Unassigned		RMDN2	AC005477.1
TC0200012341.hg.1	2.85			NonCoding		RP11-121C2.2	AC019080.1
TC0X00007334.hg.1	2.85			NonCoding		gorpubu	AC024475.1
TC0800007103.hg.1	2.84	lyshor	Transcript Identified by AceView	Coding		GPC6-AS1	AIF1
TC0100017139.hg.1	2.84	verlorbo	Transcript Identified by AceView	Coding		leetoyby	AKIP1
TC0600007330.hg.1	2.83			NonCoding		MYPN	ARHGDIA
TC2000007975.hg.1	2.82			NonCoding		sloysmaw	ARMC4
TC0Y00006501.hg.1	2.82			NonCoding		smapey	ASNSP1
TC1200012415.hg.1	2.81	AC107020.1		Precursor_microRNA		terchawby	ATP9A
TC0Y00006477.hg.1	2.81	chuber	Transcript Identified by AceView	Coding		yawamo	BANK1
TC0X00006478.hg.1	2.81	glonu	Transcript Identified by AceView	Coding		zoyku	BFSP1
TC1100009046.hg.1	2.81	jyna	Transcript Identified by AceView	Coding		BMP6	bleybleyby
TC1500006769.hg.1	2.81	karpoy	Transcript Identified by AceView	Unassigned		EDNRA	blubloyby
TC1400006997.hg.1	2.81	SNORA31	Small nucleolar RNA SNORA31 [Source:RFAM;Acc:RF00322]	Small_RNA		kumeebu	boyfor
TC1000011414.hg.1	2.81	TNKS2-AS1	TNKS2 antisense RNA 1 (head to head)	NonCoding		MT1M	BRPF3
TC0100014061.hg.1	2.81	tomybo	Transcript Identified by AceView	Coding		APBB2	C7orf76
TC0600011383.hg.1	2.81	Y_RNA	Y RNA [Source:RFAM;Acc:RF00019]	NonCoding		blopey	CCDC97
TCUn_KI270742v100006432.hg.1	2.81			NonCoding		KIRREL-IT1	CDC14A
TC0400008802.hg.1	2.81			NonCoding		klorsmaw	CDK15
TC2200007998.hg.1	2.8	C22orf29	chromosome 22 open reading frame 29; guanine nucleotide binding protein (G protein), beta polypeptide 1-like	Multiple_Complex		nehami	CH17-262O2.2
TC0200015650.hg.1	2.8	FN1	fibronectin 1	Multiple_Complex		AL591856.7	cheewu
TC0800011308.hg.1	2.8	LOC643831	Transcript Identified by AceView, Entrez Gene ID(s) 643831	Coding		AUXG01000516.1	chochy
TC0X00010794.hg.1	2.8	smydoy	Transcript Identified by AceView	Unassigned		BCLAF1	CHST6
TC1600007205.hg.1	2.79	fusny	Transcript Identified by AceView	Unassigned		PRKD1	churoyby
TC1000010102.hg.1	2.79	joymorby	Transcript Identified by AceView	Unassigned		skarskar	chuvee
TC0500007641.hg.1	2.79	PIK3R1	phosphoinositide-3-kinase, regulatory subunit 1 (alpha)	Multiple_Complex		CTD-2308B18.2	chyjar
TC1800008083.hg.1	2.79			NonCoding		dysobo	CTC-430J12.2
TC1800008758.hg.1	2.79			NonCoding		gapybu	CTD-2528L19.6
TC0200011902.hg.1	2.78	chaneebo	Transcript Identified by AceView	Unassigned		zeedybu	CTDSP1
TC1500008278.hg.1	2.78	deytaw	Transcript Identified by AceView	Unassigned		foma	DDX10P2
TC0X00007691.hg.1	2.78	glorva	Transcript Identified by AceView	Unassigned		RNU6-390P	DISP1
TC1600007967.hg.1	2.78	MT1IP	metallothionein 1I, pseudogene	Multiple_Complex		sloymabu	DPF2
TC0300012441.hg.1	2.78	snysloyby	Transcript Identified by AceView	Coding		pleygy	DUSP6
TC1700011915.hg.1	2.78	verror	Transcript Identified by AceView	Coding		RP11-182N22.9	dymerby
TC1600010726.hg.1	2.78			NonCoding		stojubo	ENOX2
TC0500012264.hg.1	2.77	AC005754.7	novel transcript, antisense to PCDHB3, PCDHB4, PCDHB5, PCDHB6 and PCDHB7	NonCoding		AL391416.1	EPHA2
TC1400006443.hg.1	2.77	CR383657.1		Precursor_microRNA		bleyplerbu	FARSBP1
TC0600012804.hg.1	2.77	sleeplubu	Transcript Identified by AceView	Coding		cherskorby	FCHSD1
TC0600007317.hg.1	2.77			NonCoding		MIR512-1	FLJ43663
TC0100013589.hg.1	2.76	AL136115.1		Precursor_microRNA		MIR512-2	flolar
TC1900008959.hg.1	2.76	chysaw	Transcript Identified by AceView; novel transcript, antisense to ZNF582	Multiple_Complex		PRKAG2	FOXD4L1
TC1000012556.hg.1	2.76	derklobu	Transcript Identified by AceView	Unassigned		RSPO1	FRG2JP
TC0400010231.hg.1	2.76	norgu	Transcript Identified by AceView	Unassigned		RSPO2	GADD45A
TC0100013637.hg.1	2.76	peyleybu	Transcript Identified by AceView	Coding		swystaw	geekerbo
TC1700008555.hg.1	2.76	RP11-269G24.7		Pseudogene		AC118282.3	gerlyby
TC1900008530.hg.1	2.76	smeetee	Transcript Identified by AceView	Unassigned		AC243836.1	goraby
TCUn_GL000218v100006435.hg.1	2.75	LOC100233156	Salzman2013 ALT_ACCEPTOR, ALT_DONOR, INTERNAL, intronic, ncRNA, OVERLAPTX best transcript NR_037872	NonCoding		KCNK2	GPKOW
TC0100013037.hg.1	2.75	MT1XP1	metallothionein 1X pseudogene 1 [Source:HGNC Symbol;Acc:HGNC:7442]	Multiple_Complex		perglu	hetami
TC2100007851.hg.1	2.75	RPL23P2	ribosomal protein L23 pseudogene 2	Multiple_Complex		RGCC	HLA-J
TC0300010190.hg.1	2.75	snadarbo	Transcript Identified by AceView	Unassigned		toshee	IFRD2
TC1300006732.hg.1	2.75			NonCoding		CERS6	IL32
TC0400008349.hg.1	2.74	borgee	Transcript Identified by AceView	Coding		FAT4	INPP1
TC1400008291.hg.1	2.74	MIR889	microRNA 889	Multiple_Complex		HSPB8	jeespyby
TC1000009729.hg.1	2.74	poykloybu	Transcript Identified by AceView	Coding		kisira	juvo
TC0100011188.hg.1	2.74	snokorbo	Transcript Identified by AceView	Coding		MIR7849	jyswawby
TC1200012187.hg.1	2.74	steybleebu	Transcript Identified by AceView	Coding		reepoby	keenarbu
TC0100014005.hg.1	2.73	AL592294.1		Precursor_microRNA		AC013444.2	kergarbu
TC0800009782.hg.1	2.73	CSGALNACT1	chondroitin sulfate N-acetylgalactosaminyltransferase 1	Multiple_Complex		AL592183.5	KIRREL
TC0400012004.hg.1	2.73	kysnorby	Transcript Identified by AceView	Coding		blawswa	kiwamo
TC0400012107.hg.1	2.72	AC110813.1		Precursor_microRNA		boyskorbu	KLLN
TC1400008821.hg.1	2.72	moromi	Transcript Identified by AceView	Coding		cheyglerbu	kosey
TC0900011199.hg.1	2.72	OR2K2	olfactory receptor, family 2, subfamily K, member 2	Coding		flawjey	KRT18P18
TC1400010663.hg.1	2.72	SNORD113-8	small nucleolar RNA, C/D box 113-8	Multiple_Complex		kunaru	lawsko
TC0800011276.hg.1	2.72	swarshor	Transcript Identified by AceView	Coding		LINC00607	LINC01339
TC0900007311.hg.1	2.71	BX088702.1		Precursor_microRNA		EMP2	LOC100996579
TC0800009319.hg.1	2.71	RP11-91J19.3	novel transcript, antisense to FBXO25	NonCoding		korkar	LOC101928031
TC0300011849.hg.1	2.7	ABI3BP	ABI family, member 3 (NESH) binding protein	Multiple_Complex		MFSD3	LOC730101
TC0400012597.hg.1	2.7	AC079080.1		Precursor_microRNA		MIR610	lywer
TC0600007067.hg.1	2.7	GMPR	guanosine monophosphate reductase	Multiple_Complex		nychy	marsweyby
TC0900010119.hg.1	2.7	MIR1299	microRNA 1299	Precursor_microRNA		RPL5P2	meyayu
TC2100006631.hg.1	2.69	bersu	Transcript Identified by AceView	Unassigned		slawgy	MIR3118-2
TC0100008804.hg.1	2.69	fleymarbo	Transcript Identified by AceView	Coding		spofeybu	MIR584
TC0100017218.hg.1	2.69	jerrerbo	Transcript Identified by AceView	Unassigned		stawsho	MIR3118-3
TC2200007621.hg.1	2.69	tyvee	Transcript Identified by AceView	Unassigned		teeja	MIR3118-4
TC1300006482.hg.1	2.69	voyshawbu	Transcript Identified by AceView	Unassigned		TTC9C	MNT
TC1700007629.hg.1	2.69	Y_RNA	Y RNA [Source:RFAM;Acc:RF00019]	NonCoding		AK4P3	mobaw
TC1700007699.hg.1	2.69	Y_RNA	Y RNA [Source:RFAM;Acc:RF00019]	NonCoding		kazer	morslu
TC1700009962.hg.1	2.69	Y_RNA	Y RNA [Source:RFAM;Acc:RF00019]	NonCoding		marjawby	NARFL
TC0100014600.hg.1	2.69			NonCoding		mystarbu	NFATC1
TC0100017320.hg.1	2.69			NonCoding		plorsner	NRSN2
TC0200014471.hg.1	2.69			NonCoding		RPS5P3	nuchoybu
TC0900010023.hg.1	2.69			NonCoding		rytabo	nufyby
TC2200006545.hg.1	2.68	chadoy	Transcript Identified by AceView	Coding		tasmeebu	OR4G2P
TC0300008130.hg.1	2.68	COL8A1	collagen, type VIII, alpha 1	Multiple_Complex		toymey	OR52A4P
TC1800008865.hg.1	2.68	flosar	Transcript Identified by AceView	Coding		wywobo	OTUD4P1
TC0900008560.hg.1	2.68	geylaw	Transcript Identified by AceView	Unassigned		AC119751.2	pada
TC0400010786.hg.1	2.68	peegaw	Transcript Identified by AceView	Unassigned		chawma	PHF2
TC0200006529.hg.1	2.68	soykeybu	Transcript Identified by AceView	Coding		cheechuby	PI4KB
TC0100007726.hg.1	2.68			NonCoding		CU463998.1	PIK3IP1
TC0200009596.hg.1	2.67	ACVR2A	activin A receptor type IIA	Multiple_Complex		jawkarbo	PLEKHM1P
TC0200007273.hg.1	2.67	RMDN2	regulator of microtubule dynamics 2	Multiple_Complex		kleebar	PLTP
TC0400010611.hg.1	2.67	RP11-121C2.2	novel transcript	NonCoding		OR5P2	porslorby
TC1600007713.hg.1	2.67			NonCoding		RNU4-9P	poshobu
TC1800007261.hg.1	2.67			NonCoding		sheyvyby	POTEH-AS1
TC0100009177.hg.1	2.66	gorpubu	Transcript Identified by AceView	Coding		skytu	PRIM2
TC1300009482.hg.1	2.66	GPC6-AS1	GPC6 antisense RNA 1	NonCoding		swerparbu	PTBP1
TC0900008400.hg.1	2.66	leetoyby	Transcript Identified by AceView	Unassigned		UBXN8	RAB15
TC1000007847.hg.1	2.66	MYPN	myopalladin	Multiple_Complex		AC010930.1	RACGAP1P
TC1400007629.hg.1	2.66	sloysmaw	Transcript Identified by AceView	Unassigned		cherstarby	RALA
TC2000007551.hg.1	2.66	smapey	Transcript Identified by AceView	Unassigned		FOXC2-AS1	rarjor
TC0800008859.hg.1	2.66	terchawby	Transcript Identified by AceView	Unassigned		leewarbu	RBMX
TC0300008243.hg.1	2.66	yawamo	Transcript Identified by AceView	Coding		neezorby	RCVRN
TC0700010921.hg.1	2.66	zoyku	Transcript Identified by AceView	Coding		padar	RNA5SP195
TC0100007665.hg.1	2.66			NonCoding		RP11-723D22.2	RND3
TC0500006439.hg.1	2.66			NonCoding		SLITRK4	RNF103andVPS24
TC0600006873.hg.1	2.65	BMP6	bone morphogenetic protein 6	Multiple_Complex		AC073215.1	RNU6-771P
TC0400008943.hg.1	2.65	EDNRA	endothelin receptor type A	Multiple_Complex		ALG8	RNU6-1315P
TC0100014159.hg.1	2.65	kumeebu	Transcript Identified by AceView	Coding		CTD-2145A24.5	roblaw
TC1600007960.hg.1	2.65	MT1M	metallothionein 1M	Coding		derjeybo	ROM1
TC0400010519.hg.1	2.64	APBB2	amyloid beta (A4) precursor protein-binding, family B, member 2	Multiple_Complex		doykleebu	roysmoy
TC1500010102.hg.1	2.64	blopey	Transcript Identified by AceView	Unassigned		rawabo	RP11-5N11.1
TC0100010220.hg.1	2.64	KIRREL-IT1	KIRREL intronic transcript 1 (non-protein coding) [Source:HGNC Symbol;Acc:HGNC:41412]; putative novel transcript; KIRREL intronic transcript 1 [Source:HGNC Symbol;Acc:HGNC:41412]	NonCoding		woysto	RP11-16C1.1
TC1700010077.hg.1	2.64	klorsmaw	Transcript Identified by AceView	Coding		zeyfloy	RP11-113C12.2
TC1300007244.hg.1	2.64	nehami	Transcript Identified by AceView	Coding		RAD51	RP11-180P8.4
TC0300010384.hg.1	2.64			NonCoding		soneebo	RP11-326A19.4
TC0900010960.hg.1	2.64			NonCoding		CEP70	RP11-392B6.1
TC0900007772.hg.1	2.64			NonCoding		CYCSP20	RP11-1360M22.2
TCUn_GL000224v100006435.hg.1	2.63	AL591856.7		Precursor_microRNA		EMILIN1	RP11-474D14.2
TCUn_KI270741v100006432.hg.1	2.63	AUXG01000516.1		Precursor_microRNA		jatu	RP11-474L11.3
TC0600013273.hg.1	2.63	BCLAF1	Memczak2013 ALT_DONOR, coding, INTERNAL, intronic best transcript NM_014739	NonCoding		KANSL1L	RP11-510M2.2
TC2100007580.hg.1	2.63	MIR3118-1	microRNA 3118-1	Precursor_microRNA		lyspy	RP11-567I13.1
TC1400008816.hg.1	2.63	PRKD1	protein kinase D1	Multiple_Complex		mihi	RP11-569H17.1
TC1700011639.hg.1	2.63	skarskar	Transcript Identified by AceView	Coding		sharguby	RP11-647P12.2
TC0100008514.hg.1	2.63			NonCoding		shykla	RP11-700E23.1
TC1100008913.hg.1	2.63			NonCoding		skuku	RP11-707E21.1
TC0600013992.hg.1	2.63			NonCoding		SVEP1	RP11-725D20.1
TC1500007628.hg.1	2.63			NonCoding		temare	RP11-770G2.5
TC0500010328.hg.1	2.63			NonCoding		blawjee	RP11-800A3.3
TC0500008506.hg.1	2.62	CTD-2308B18.2	novel transcript	NonCoding		CHCHD7	RP11-930O11.3
TC2100007337.hg.1	2.62	dysobo	Transcript Identified by AceView	Unassigned		ID1	RP13-379L11.4
TC0100009931.hg.1	2.62	gapybu	Transcript Identified by AceView	Coding		LOC649024	RPL12P21
TC0300012541.hg.1	2.62	zeedybu	Transcript Identified by AceView	Unassigned		MIR548AR	RPL23AP45
TC1000010702.hg.1	2.62			NonCoding		showee	RPL30P15
TC0400009634.hg.1	2.62			NonCoding		teeklar	RPS6P23
TC1700007093.hg.1	2.61	foma	Transcript Identified by AceView	Unassigned		gluferbo	SERPING1
TC0500009219.hg.1	2.61	RNU6-390P	RNA, U6 small nuclear 390, pseudogene [Source:HGNC Symbol;Acc:HGNC:47353]	Small_RNA		HECTD2	shaflo
TC0100010515.hg.1	2.61	sloymabu	Transcript Identified by AceView	Unassigned		kotema	shorfybo
TC0800007105.hg.1	2.61	titimu	Transcript Identified by AceView	Coding		RP11-61N20.3	SIRT5
TC0400008955.hg.1	2.6	pleygy	Transcript Identified by AceView	Unassigned		snorjo	skeyklo
TC0900009926.hg.1	2.6	RP11-182N22.9	Transcript Identified by AceView; TEC	Coding		CARS2	skeystor
TC0200009265.hg.1	2.6	stojubo	Transcript Identified by AceView	Coding		IFNGR1	skyveybu
TC1500006721.hg.1	2.59	AC026150.8	novel transcript	NonCoding		IGFBP3	SLC41A1
TC0600008667.hg.1	2.59	AL391416.1		Precursor_microRNA		klycherbu	SMURF2
TC0900008687.hg.1	2.59	bleyplerbu	Transcript Identified by AceView	Unassigned		pymawby	SNORD90
TC0500008833.hg.1	2.59	cherskorby	Transcript Identified by AceView	Coding		RASSF3	snoyklobu
TC1900008765.hg.1	2.59	MIR512-1	microRNA 512-1; microRNA 512-2	Multiple_Complex		SEPP1	SNRNP200
TC1900008766.hg.1	2.59	MIR512-2	microRNA 512-2	Precursor_microRNA		SNORD81	sparfloyby
TC0700013082.hg.1	2.59	PRKAG2	protein kinase, AMP-activated, gamma 2 non-catalytic subunit	Multiple_Complex		verdorbo	SRSF2
TC0100013749.hg.1	2.59	RSPO1	R-spondin 1	Coding		CCDC73	ST8SIA2
TC0800011452.hg.1	2.59	RSPO2	R-spondin 2	Coding		CTC-537E7.1	STAM
TC1500007562.hg.1	2.59	swystaw	Transcript Identified by AceView	Unassigned		flarvo	sushaw
TC2200007806.hg.1	2.59			NonCoding		gawsmaby	sweylawbu
TC0100014704.hg.1	2.59			NonCoding		HIPK3	tazar
TC1100009063.hg.1	2.59			NonCoding		swardeebo	TMEM246
TC0600010654.hg.1	2.59			NonCoding		TCEAL6	TNNT1
TC1300009331.hg.1	2.59			NonCoding		wopaby	UBA1
TC0400007474.hg.1	2.58	AC118282.3		Precursor_microRNA		buwey	USP13
TC0100006889.hg.1	2.58	AC243836.1		Precursor_microRNA		CNTN3	vasweybu
TC0100011587.hg.1	2.58	KCNK2	potassium channel, two pore domain subfamily K, member 2	Multiple_Complex		deeskey	ZNF37CP
TC0400011506.hg.1	2.58	perglu	Transcript Identified by AceView	Unassigned		RP11-527D7.1	ZNF852
TC1300006979.hg.1	2.58	RGCC	regulator of cell cycle	Multiple_Complex		sheekleeby	zusparbu
TC0900010790.hg.1	2.58	toshee	Transcript Identified by AceView	Unassigned		shybybo	AC002064.7
TC1700008119.hg.1	2.58			NonCoding		DUSP5	AC004112.4
TC0100013538.hg.1	2.58			NonCoding		gordabu	AC005304.1
TC0700011453.hg.1	2.58			NonCoding		jeesleyby	AC009500.2
TC1000008691.hg.1	2.58			NonCoding		sleebobu	AC009963.6
TC1200009991.hg.1	2.58			NonCoding		U6	AC017035.2
TC0200009895.hg.1	2.57	CERS6	ceramide synthase 6	Multiple_Complex		AC011841.7	AC018616.1
TC0400008641.hg.1	2.57	FAT4	FAT atypical cadherin 4	Multiple_Complex		AC022819.2	AC096566.1
TC1200012714.hg.1	2.57	HSPB8	heat shock 22kDa protein 8	Multiple_Complex		AL592183.7	AC104076.2
TC2000009129.hg.1	2.57	kisira	Transcript Identified by AceView	Coding		EFNA5	AC104777.3
TC0400008930.hg.1	2.57	MIR7849	microRNA 7849	Precursor_microRNA		natayo	ADM5
TC0700009050.hg.1	2.57	reepoby	Transcript Identified by AceView	Coding		RP11-679C8.2	AL161898.1
TC0600012106.hg.1	2.57			NonCoding		RP11-804F13.2	AP003471.1
TC0700011776.hg.1	2.57			NonCoding		sarvorbu	APLP2
TC0200014489.hg.1	2.56	AC013444.2		Precursor_microRNA		skoparbo	ARL8A
TCUn_GL000219v100006434.hg.1	2.56	AL592183.5		Precursor_microRNA		SLC35D1	BACE2
TC0900008317.hg.1	2.56	blawswa	Transcript Identified by AceView	Coding		stosnerbu	BARX1
TC0800011935.hg.1	2.56	boyskorbu	Transcript Identified by AceView	Coding		swoyklaw	blarru
TC1100009694.hg.1	2.56	cheyglerbu	Transcript Identified by AceView	Coding		varkley	bleejubo
TC0600009061.hg.1	2.56	flawjey	Transcript Identified by AceView	Unassigned		ACKR3	blerchuby
TC2000007539.hg.1	2.56	kunaru	Transcript Identified by AceView	Unassigned		C2orf88	blorshee
TC0200015657.hg.1	2.56	LINC00607	long intergenic non-protein coding RNA 607	NonCoding		MIRLET7A2	bybeebu
TC0100016097.hg.1	2.56			NonCoding		RP11-758M4.4	C8orf31
TC1100008838.hg.1	2.56			NonCoding		ABCC5	CEBPG
TC1600009362.hg.1	2.55	EMP2	epithelial membrane protein 2	Multiple_Complex		AL137164.1	chawtee
TC0400011644.hg.1	2.55	korkar	Transcript Identified by AceView	Unassigned		AP1S2P1	cherpeebu
TC0800009266.hg.1	2.55	MFSD3	major facilitator superfamily domain containing 3	Multiple_Complex		MORF4L2	CHST3
TC1100007138.hg.1	2.55	MIR610	microRNA 610	Precursor_microRNA		pawbu	CTD-2313J17.5
TC1200009526.hg.1	2.55	nychy	Transcript Identified by AceView	Unassigned		tawswy	CTD-3113P16.11
TC2000009226.hg.1	2.55	RPL5P2	ribosomal protein L5 pseudogene 2	Multiple_Complex		AC010894.5	darjer
TC0400012106.hg.1	2.55	slawgy	Transcript Identified by AceView	Unassigned		ALG6	darmer
TC0200010153.hg.1	2.55	spofeybu	Transcript Identified by AceView	Coding		CH507-39O4.2	dawdar
TC1000008434.hg.1	2.55	stawsho	Transcript Identified by AceView	Unassigned		chorshybu	DBP
TC2000006477.hg.1	2.55	teeja	Transcript Identified by AceView	Coding		ENOX1	derblerby
TC1100013026.hg.1	2.55	TTC9C	tetratricopeptide repeat domain 9C	NonCoding		PSMD6-AS2	derper
TC1300006517.hg.1	2.55			NonCoding		RNF141	DLGAP5P1
TC1200010290.hg.1	2.54	AK4P3	adenylate kinase 4 pseudogene 3 [Source:HGNC Symbol;Acc:HGNC:21596]	Pseudogene		sneemaw	DNASE2
TC1400007246.hg.1	2.54	kazer	Transcript Identified by AceView	Coding		stawvee	doswawby
TC1200008643.hg.1	2.54	marjawby	Transcript Identified by AceView	Coding		wadee	fawglybu
TC0500010904.hg.1	2.54	mystarbu	Transcript Identified by AceView	Coding		AL121819.1	FBXL20
TC1600007755.hg.1	2.54	plorsner	Transcript Identified by AceView	Unassigned		charsho	FCGR2A
TC2100007997.hg.1	2.54	RPS5P3	ribosomal protein S5 pseudogene 3 [Source:HGNC Symbol;Acc:HGNC:10427]	Pseudogene		FBLN1	FGD1
TC1300009925.hg.1	2.54	rytabo	Transcript Identified by AceView	Coding		geeraw	flawsmaby
TC0700008132.hg.1	2.54	tasmeebu	Transcript Identified by AceView	Unassigned		glajey	flawsy
TC0X00009216.hg.1	2.54	toymey	Transcript Identified by AceView	Unassigned		jucheyby	flornarbu
TC1400009928.hg.1	2.54	wywobo	Transcript Identified by AceView	Unassigned		lerkubu	fluplo
TC1100008648.hg.1	2.54			NonCoding		MIR708	FOXF2
TC0400010676.hg.1	2.53	AC119751.2		Precursor_microRNA		perjubo	GLUD1P4
TC1000010603.hg.1	2.53	chawma	Transcript Identified by AceView	Unassigned		RNF115	GPATCH8
TC0500011175.hg.1	2.53	cheechuby	Transcript Identified by AceView	Coding		RP11-12K6.2	GTPBP10
TC2200007840.hg.1	2.53	CU463998.1		Precursor_microRNA		RP11-63A1.4	hokare
TC0100009890.hg.1	2.53	jawkarbo	Transcript Identified by AceView	Coding		skypaw	HSD17B8
TC2100007805.hg.1	2.53	kleebar	Transcript Identified by AceView	Unassigned		steeblee	HSPA8P17
TC1100010008.hg.1	2.53	OR5P2	olfactory receptor, family 5, subfamily P, member 2	Coding		basubo	humora
TC1300008274.hg.1	2.53	RNU4-9P	RNA, U4 small nuclear 9, pseudogene [Source:HGNC Symbol;Acc:HGNC:42507]	Small_RNA		CENPP	IKBKB
TC0800011274.hg.1	2.53	sheyvyby	Transcript Identified by AceView	Unassigned		CORIN	KDELC2
TC2000006448.hg.1	2.53	skytu	Transcript Identified by AceView	Coding		CSGALNACT2	keegarby
TC0100008209.hg.1	2.53	swerparbu	Transcript Identified by AceView	Coding		FAM167A	KIAA0430
TC0800012290.hg.1	2.53	UBXN8	UBX domain protein 8	Multiple_Complex		flonu	kleyjubo
TC0800011811.hg.1	2.53			NonCoding		foyjerbu	klonaw
TC1100006655.hg.1	2.52	AC010930.1		Precursor_microRNA		globler	korsmar
TC0500011069.hg.1	2.52	cherstarby	Transcript Identified by AceView	Unassigned		kuhume	LCAL1
TC1600011148.hg.1	2.52	FOXC2-AS1	FOXC2 antisense RNA 1	Multiple_Complex		LARP4	leylor
TC1600009414.hg.1	2.52	leewarbu	Transcript Identified by AceView	Coding		NFIL3	LINC00839
TC0500007643.hg.1	2.52	neezorby	Transcript Identified by AceView	Unassigned		plerner	LINC01488
TC0200009960.hg.1	2.52	padar	Transcript Identified by AceView	Unassigned		RPL5P12	LL0XNC01-221F2.2
TC0800007357.hg.1	2.52	RP11-723D22.2	putative novel transcript	NonCoding		RUNDC3A-AS1	LOC100129534
TC0X00011012.hg.1	2.52	SLITRK4	SLIT and NTRK-like family, member 4	Multiple_Complex		SERPINI1	LOC100131756
TC0300006584.hg.1	2.52			NonCoding		speybleyby	LOC101927153
TC1700011491.hg.1	2.52			NonCoding		AC090206.1	LOC101927359
TC0200012683.hg.1	2.51	AC073215.1		Precursor_microRNA		AKAP2	LOC101928725
TC1100011739.hg.1	2.51	ALG8	ALG8, alpha-1,3-glucosyltransferase	Multiple_Complex		DCN	manemo
TC1700007139.hg.1	2.51	CTD-2145A24.5	novel transcript	NonCoding		kleyplarby	MIR374C
TC0200012589.hg.1	2.51	derjeybo	Transcript Identified by AceView	Unassigned		pokee	MIR3664
TC0600011637.hg.1	2.51	doykleebu	Transcript Identified by AceView	Unassigned		porsoy	MIR3690
TC0100013271.hg.1	2.51	rawabo	Transcript Identified by AceView	Coding		RP11-865I6.2	morjoybu
TC1500007381.hg.1	2.51	woysto	Transcript Identified by AceView	Coding		SFRP2	MTURN
TC0400006961.hg.1	2.51	zeyfloy	Transcript Identified by AceView	Unassigned		spychor	NAPA-AS1
TC0300006434.hg.1	2.51			NonCoding		swasmorbu	nerwey
TC0300008143.hg.1	2.51			NonCoding		CTD-2541J13.1	nyklarby
TC0800011277.hg.1	2.51			NonCoding		flawwee	OR3A3
TC0900010558.hg.1	2.51			NonCoding		gywuby	OR52A5
TC1500006965.hg.1	2.5	RAD51	RAD51 recombinase	Multiple_Complex		spawspaw	PAIP1
TC0300013640.hg.1	2.5	soneebo	Transcript Identified by AceView	Unassigned		wargey	pashu
TC0100010743.hg.1	2.5			NonCoding		HMGB1P15	PBX2
TC0200009924.hg.1	2.5			NonCoding		IFI27L1	PCDHB16
TC0600012847.hg.1	2.5			NonCoding		KB-1674E1.2	PDK1
TC0X00009529.hg.1	2.5			NonCoding		meeloybu	plarsarbu
TC0300012572.hg.1	2.49	CEP70	centrosomal protein 70kDa	Multiple_Complex		moysler	plarzo
TC0700012562.hg.1	2.49	CYCSP20	cytochrome c, somatic pseudogene 20 [Source:HGNC Symbol;Acc:HGNC:24394]	Multiple_Complex		nawglu	plawglarbu
TC0200007052.hg.1	2.49	EMILIN1	elastin microfibril interfacer 1	Coding		RP11-309H21.4	pleeryby
TC2000009358.hg.1	2.49	jatu	Transcript Identified by AceView	Coding		RP11-885B4.1	plorbey
TC0200015601.hg.1	2.49	KANSL1L	KAT8 regulatory NSL complex subunit 1 like	Multiple_Complex		slarlawby	POLR2B
TC1600010876.hg.1	2.49	lyspy	Transcript Identified by AceView	Unassigned		slarplorbu	PPP2R4
TC0200011267.hg.1	2.49	mihi	Transcript Identified by AceView	Coding		smeeber	PRKX
TC0800007836.hg.1	2.49	sharguby	Transcript Identified by AceView	Coding		AL589736.1	RAB28P1
TC1900006877.hg.1	2.49	shykla	Transcript Identified by AceView	Coding		blarawbo	RAP1GAP2
TC0700012821.hg.1	2.49	skuku	Transcript Identified by AceView	Unassigned		cheedawbu	RCC2
TC0900011182.hg.1	2.49	SVEP1	sushi, von Willebrand factor type A, EGF and pentraxin domain containing 1	Multiple_Complex		dawwyby	reesterby
TC1000007764.hg.1	2.49	temare	Transcript Identified by AceView	Unassigned		glawoy	rergley
TC2000008774.hg.1	2.49			NonCoding		leeveebu	rernoy
TC0700011791.hg.1	2.49			NonCoding		LINC00929	RN7SL49P
TC0600012639.hg.1	2.48	blawjee	Transcript Identified by AceView	Unassigned		MTND2P30	RN7SL89P
TC0800007697.hg.1	2.48	CHCHD7	coiled-coil-helix-coiled-coil-helix domain containing 7	Multiple_Complex		snyzobu	RNA5SP282
TC2000007083.hg.1	2.48	ID1	inhibitor of DNA binding 1, dominant negative helix-loop-helix protein	Multiple_Complex		AC000078.5	RNU6-20P
TC0300011927.hg.1	2.48	LOC649024	Transcript Identified by AceView, Entrez Gene ID(s) 649024	Unassigned		AC048346.1	RNU6-150P
TC1300008172.hg.1	2.48	MIR548AR	microRNA 548ar	Precursor_microRNA		bleysnoby	RNU6-543P
TC1700011236.hg.1	2.48	showee	Transcript Identified by AceView	Coding		charvawbo	ROR1-AS1
TC0200007926.hg.1	2.48	teeklar	Transcript Identified by AceView	Coding		CTB-31N19.3	rorkarby
TC0300008734.hg.1	2.48			NonCoding		glapybo	RP11-2C24.6
TC0300010969.hg.1	2.47	gluferbo	Transcript Identified by AceView	Coding		kloykee	RP11-66N11.7
TC1000008437.hg.1	2.47	HECTD2	Transcript Identified by AceView, Entrez Gene ID(s) 143279	Unassigned		plysleyby	RP11-76E17.4
TC1600008524.hg.1	2.47	kotema	Transcript Identified by AceView	Coding		risuru	RP11-212D3.2
TC1100010796.hg.1	2.47	RP11-61N20.3		Pseudogene		RP1-261D10.2	RP11-298J23.5
TC0600013892.hg.1	2.47	snorjo	Transcript Identified by AceView	Coding		RPS3AP41	RP11-335L23.5
TC0200015060.hg.1	2.47			NonCoding		skoseeby	RP11-351E7.2
TC0100014643.hg.1	2.47			NonCoding		syfeybo	RP11-472G21.2
TC2000007017.hg.1	2.47			NonCoding		mozer	RP11-479G22.8
TC0700010099.hg.1	2.47			NonCoding		RP11-292B1.2	RP11-555J4.3
TC1400006503.hg.1	2.47			NonCoding		RP11-7G12.1	RP11-761N21.1
TC0500009486.hg.1	2.47			NonCoding		seypa	RP11-802E16.3
TC1200012251.hg.1	2.47			NonCoding		zeeflo	RP11-958N24.2
TC1300009799.hg.1	2.46	CARS2	cysteinyl-tRNA synthetase 2, mitochondrial (putative)	Multiple_Complex		AC121332.1	RPL21P32
TC0600013300.hg.1	2.46	IFNGR1	interferon gamma receptor 1	Multiple_Complex		blashaw	ruklu
TC0700010965.hg.1	2.46	IGFBP3	insulin like growth factor binding protein 3	Multiple_Complex		dymerbo	SCAMP4
TC1400009195.hg.1	2.46	klycherbu	Transcript Identified by AceView	Unassigned		FOXO3	SEPT7P6
TC1100011504.hg.1	2.46	pymawby	Transcript Identified by AceView	Coding		hiseme	serboybu
TC1200008005.hg.1	2.46	RASSF3	Ras association (RalGDS/AF-6) domain family member 3	Multiple_Complex		jarchar	SET
TC0500010615.hg.1	2.46	SEPP1	selenoprotein P, plasma, 1	Multiple_Complex		KPNA3	shafly
TC0100008913.hg.1	2.46	SNORD81	Small nucleolar RNA SNORD81 [Source:RFAM;Acc:RF00136]	Small_RNA		kuwaya	shorployby
TC0300010448.hg.1	2.46	verdorbo	Transcript Identified by AceView	Coding		lerverbo	shuslo
TC0200009175.hg.1	2.46			NonCoding		LOC728554	shykybo
TC0800009385.hg.1	2.46			NonCoding		merdar	skoter
TC0400011720.hg.1	2.46			NonCoding		RP11-676J15.1	snawjaw
TC1100010472.hg.1	2.45	CCDC73	coiled-coil domain containing 73	Multiple_Complex		RP11-69I8.3	SNORD19
TC0500007650.hg.1	2.45	CTC-537E7.1	novel transcript	NonCoding		smawlybu	snorzoy
TC2200008107.hg.1	2.45	flarvo	Transcript Identified by AceView	Unassigned		snorfeeby	SPACA6
TC1100010177.hg.1	2.45	gawsmaby	Transcript Identified by AceView	Coding		SNX5	swatey
TC1100007227.hg.1	2.45	HIPK3	homeodomain interacting protein kinase 3	Multiple_Complex		worfloybu	swoblo
TC0300010301.hg.1	2.45	swardeebo	Transcript Identified by AceView	Unassigned		bleyvobo	sygeyby
TC0X00010380.hg.1	2.45	TCEAL6	transcription elongation factor A (SII)-like 6	Multiple_Complex		farvoy	SYNGR1
TC1400007412.hg.1	2.45	wopaby	Transcript Identified by AceView	Coding		feeswubu	TAAR4P
TC1000011036.hg.1	2.45			NonCoding		fleyshaby	tamubu
TC0900007791.hg.1	2.45			NonCoding		GMFG	TBC1D20
TC0X00007425.hg.1	2.45			NonCoding		jeemerbu	TCN2
TC0400006901.hg.1	2.45			NonCoding		LOC100288798	terrerbu
TC0600006444.hg.1	2.45			NonCoding		LOC101927354	TFAP4
TC2000008446.hg.1	2.44	buwey	Transcript Identified by AceView	Unassigned		meykarbo	TLR7
TC0300011566.hg.1	2.44	CNTN3	contactin 3 (plasmacytoma associated)	Multiple_Complex		MIR199A2	TMEM92-AS1
TC1000011120.hg.1	2.44	deeskey	Transcript Identified by AceView	Unassigned		MTND4P11	TMEM186
TC0100012164.hg.1	2.44	RP11-527D7.1	novel transcript	NonCoding		OGN	TNFSF12-TNFSF13
TC0600013571.hg.1	2.44	sheekleeby	Transcript Identified by AceView	Coding		OR5V1	TNFSF13
TC0400008044.hg.1	2.44	shybybo	Transcript Identified by AceView	Coding		PTPRT	torblobu
TC0200013366.hg.1	2.44			NonCoding		rarfa	TP53TG3B
TC0X00009860.hg.1	2.44			NonCoding		RFK	TRIM39-RPP21
TC1400006954.hg.1	2.44			NonCoding		zawshor	TRIM69
TC0400009263.hg.1	2.44			NonCoding		CTA-363E19.2	TTC39C
TC0500010109.hg.1	2.44			NonCoding		garjor	TXNDC8
TC1000008891.hg.1	2.43	DUSP5	dual specificity phosphatase 5	Multiple_Complex		IRS2	UBE2V1P11
TC0300008854.hg.1	2.43	gordabu	Transcript Identified by AceView	Unassigned		meysteebu	UROD
TC0300012134.hg.1	2.43	jeesleyby	Transcript Identified by AceView	Unassigned		neybee	VNN2
TC0600013894.hg.1	2.43	RNASET2andRPS6KA2	Transcript Identified by AceView, Entrez Gene ID(s) 8635; 6196	Unassigned		RN7SL254P	vyneebo
TC0300012061.hg.1	2.43	sleebobu	Transcript Identified by AceView	Unassigned		skonaw	woymeebu
TC1300008273.hg.1	2.43	U6	U6 spliceosomal RNA [Source:RFAM;Acc:RF00026]	Small_RNA		sneera	XXbac-BPG170G13.32
TSUnmapped00000981.hg.1	2.43			NonCoding		teesmeybu	ZDHHC18
TC0300012194.hg.1	2.43			NonCoding		yoyumi	ZNF613
TC1900008198.hg.1	2.43			NonCoding		zarnoyby	ZNF667-AS1
TC0100017492.hg.1	2.43			NonCoding		blablabu	zorserby
TC0200012317.hg.1	2.43			NonCoding		gloyrerbu	AC104532.4
TC0800006784.hg.1	2.43			NonCoding		ID3	ACTN4
TC0600006673.hg.1	2.43			NonCoding		joporby	AFF2-IT1
TC1300007947.hg.1	2.43			NonCoding		ployjawby	AL133247.2
TC17_GL000205v2_random00006437.hg.1	2.42	AC011841.7		Precursor_microRNA		rarmeebu	AL161891.1
TC1500010616.hg.1	2.42	AC022819.2		Coding		smabo	ANKHD1
TCUn_GL000219v100006436.hg.1	2.42	AL592183.7		Precursor_microRNA		snurawbo	blawgey
TC0500011648.hg.1	2.42	EFNA5	ephrin-A5	Multiple_Complex		starswoybu	bleynee
TC0200007366.hg.1	2.42	natayo	Transcript Identified by AceView	Coding		TBCK	bloplor
TC0400008581.hg.1	2.42	RP11-679C8.2	novel transcript, antisense to MAD2L1	NonCoding		torsu	C18orf42
TC1200010395.hg.1	2.42	RP11-804F13.2		Multiple_Complex		AC092017.1	CCDC136
TC0800008246.hg.1	2.42	sarvorbu	Transcript Identified by AceView	Unassigned		blugorby	charber
TC0200012283.hg.1	2.42	skoparbo	Transcript Identified by AceView	Unassigned		flusmoy	CLEC3A
TC0100014505.hg.1	2.42	SLC35D1	solute carrier family 35 (UDP-GlcA/UDP-GalNAc transporter), member D1	Multiple_Complex		GPR89B	CLEC17A
TC0600010335.hg.1	2.42	stosnerbu	Transcript Identified by AceView	Unassigned		leyswu	CMKLR1
TC1500009591.hg.1	2.42	swoyklaw	Transcript Identified by AceView	Coding		pawfoyby	CREB5
TC0100010738.hg.1	2.42	varkley	Transcript Identified by AceView	Unassigned		RNU6-130P	CTD-2168K21.1
TC0300008186.hg.1	2.42			NonCoding		RP1-308E4.1	DSTNP4
TC1600010095.hg.1	2.42			NonCoding		RPL36AP33	duspoyby
TC1700010956.hg.1	2.42			NonCoding		rutimi	EPM2AIP1
TC1700011524.hg.1	2.42			NonCoding		sarsmeeby	flafy
TC0700009661.hg.1	2.42			NonCoding		snaklaw	florta
TC0X00008872.hg.1	2.42			NonCoding		chulubo	floyflawby
TC1200009596.hg.1	2.42			NonCoding		CTD-2201E9.2	FOXO4
TC0200011219.hg.1	2.41	ACKR3	atypical chemokine receptor 3	Multiple_Complex		fywubu	garlarbu
TC0200016581.hg.1	2.41	C2orf88	chromosome 2 open reading frame 88	Multiple_Complex		keykaw	gawma
TC0200015226.hg.1	2.41	HIBCH	Transcript Identified by AceView, Entrez Gene ID(s) 26275	Unassigned		MIR548AN	glawflaby
TC1100012588.hg.1	2.41	MIRLET7A2	microRNA let-7a-2	Multiple_Complex		niroma	GPR34
TC0800010835.hg.1	2.41	RP11-758M4.4	novel transcript, antisense to PI15	NonCoding		PLEC	hetura
TC0400012745.hg.1	2.41			NonCoding		rasmer	HIF1AP1
TC0400007560.hg.1	2.41			NonCoding		RNU6-501P	HMGB3P22
TC0300013360.hg.1	2.4	ABCC5	ATP binding cassette subfamily C member 5	Multiple_Complex		RP11-349F21.5	HNRNPA1P7
TC1400006754.hg.1	2.4	AL137164.1		Coding		skerka	IDO1
TC0700008433.hg.1	2.4	AP1S2P1	adaptor related protein complex 1 sigma 2 subunit pseudogene 1 [Source:HGNC Symbol;Acc:HGNC:50752]	Pseudogene		sporspybu	jawjeeby
TC0X00010426.hg.1	2.4	MORF4L2	mortality factor 4 like 2	Multiple_Complex		AC083906.2	JUNB
TC0100010745.hg.1	2.4	pawbu	Transcript Identified by AceView	Coding		AC092625.1	KB-1410C5.5
TC1500008256.hg.1	2.4	tawswy	Transcript Identified by AceView	Coding		bludeeby	KCNS2
TC0300010646.hg.1	2.4			NonCoding		farkabu	keebar
TC2100007183.hg.1	2.4			NonCoding		LOC101927269	kleylaw
TC0600013380.hg.1	2.4			NonCoding		ROR2	KNDC1
TC0900010117.hg.1	2.4			NonCoding		RP11-439C8.2	LASP1
TC0400009384.hg.1	2.4			NonCoding		RP11-571F15.3	LINC00324
TC0200010018.hg.1	2.39	AC010894.5	novel transcript antisense WIPF1	NonCoding		RP11-989F5.3	LINC00680
TC0100008584.hg.1	2.39	ALG6	ALG6, alpha-1,3-glucosyltransferase	Multiple_Complex		slawkor	LINC00963
TC2100007484.hg.1	2.39	CH507-39O4.2	novel transcript	NonCoding		SNORD113-3	LOC101927450
TC0700006717.hg.1	2.39	chorshybu	Transcript Identified by AceView	Unassigned		sokure	LOC101928162
TC1300008766.hg.1	2.39	ENOX1	ecto-NOX disulfide-thiol exchanger 1	Multiple_Complex		vargee	mahiya
TC0300007681.hg.1	2.39	PSMD6-AS2	PSMD6 antisense RNA 2	Multiple_Complex		beeskar	marglyby
TC1100010089.hg.1	2.39	RNF141	ring finger protein 141	Multiple_Complex		cheyfloyby	MARS
TC1100007230.hg.1	2.39	sneemaw	Transcript Identified by AceView	Unassigned		feygawbu	mawveeby
TC0100013466.hg.1	2.39	SPCS2	signal peptidase complex subunit 2	Multiple_Complex		misiro	MED12
TC2100007844.hg.1	2.39	stawvee	Transcript Identified by AceView	Coding		plashawby	MGRN1
TC0200015889.hg.1	2.39	wadee	Transcript Identified by AceView	Unassigned		rusworbu	MYNN
TC0200014864.hg.1	2.39			NonCoding		TDRG1	MYO1C
TC2000009153.hg.1	2.39			NonCoding		DHCR24	MYO9B
TC0200009461.hg.1	2.39			NonCoding		leeswaby	NDUFAF4P4
TC0900006845.hg.1	2.39			NonCoding		LOC100130964	neereyby
TC0900006771.hg.1	2.39			NonCoding		MIR548AD	NPPA-AS1_3
TC0600009074.hg.1	2.39			NonCoding		MIR6770-2	OGT
TC1300007818.hg.1	2.39			NonCoding		reevey	OR2L9P
TC1400009319.hg.1	2.38	AL121819.1		Precursor_microRNA		RP1-142L7.8	OR6C6
TC1000010567.hg.1	2.38	charsho	Transcript Identified by AceView	Unassigned		skaflu	OR6N2
TC2200007620.hg.1	2.38	FBLN1	fibulin 1	Multiple_Complex		skeyzoy	OR9N1P
TC1600008800.hg.1	2.38	geeraw	Transcript Identified by AceView	Coding		smeedo	P4HB
TC0600009068.hg.1	2.38	glajey	Transcript Identified by AceView	Unassigned		snasweybu	PATL1
TC0700010643.hg.1	2.38	jucheyby	Transcript Identified by AceView	Coding		stosley	PBX3
TC0100016866.hg.1	2.38	lerkubu	Transcript Identified by AceView	Coding		swawkee	PDIA3
TC1100011758.hg.1	2.38	MIR708	microRNA 708	Precursor_microRNA		AC009878.2	plawbey
TC0200014096.hg.1	2.38	perjubo	Transcript Identified by AceView	Coding		AC026150.8	plawblar
TC0100015588.hg.1	2.38	RNF115	ring finger protein 115	Multiple_Complex		ACOT11andC1orf175andTTC4	plawta
TC1200011276.hg.1	2.38	RP11-12K6.2	novel transcript	NonCoding		feezoy	POTEB3
TC1700010922.hg.1	2.38	RP11-63A1.4	TEC	Unassigned		flarjaw	PSAT1P1
TC1600007414.hg.1	2.38	skypaw	Transcript Identified by AceView	Unassigned		geysmoby	RARA-AS1
TC0700012204.hg.1	2.38	steeblee	Transcript Identified by AceView	Unassigned		lergor	reechy
TC0500011842.hg.1	2.38			NonCoding		MIR6738	RIC1
TC0X00010782.hg.1	2.37	basubo	Transcript Identified by AceView	Coding		MSH3	RN7SL265P
TC0900007953.hg.1	2.37	CENPP	centromere protein P	Multiple_Complex		RNU6-1068P	RN7SL666P
TC0400010609.hg.1	2.37	CORIN	corin, serine peptidase	Multiple_Complex		RP11-77G22.2	RNF207
TC1000007404.hg.1	2.37	CSGALNACT2	chondroitin sulfate N-acetylgalactosaminyltransferase 2	Multiple_Complex		skeyklee	RNU6-449P
TC0800009600.hg.1	2.37	FAM167A	family with sequence similarity 167, member A	Multiple_Complex		SNORD51	RNU6-584P
TC1200008046.hg.1	2.37	flonu	Transcript Identified by AceView	Unassigned		snorshoy	RNU6-904P
TC0200007202.hg.1	2.37	foyjerbu	Transcript Identified by AceView	Coding		STEAP1	roynoy
TC1600007416.hg.1	2.37	globler	Transcript Identified by AceView	Unassigned		wayore	RP3-467L1.4
TC0500010914.hg.1	2.37	kuhume	Transcript Identified by AceView	Unassigned		AC123900.2	RP11-51L5.5
TC1200007612.hg.1	2.37	LARP4	La ribonucleoprotein domain family, member 4	Multiple_Complex		AC131160.1	RP11-61L19.1
TC0900010769.hg.1	2.37	NFIL3	nuclear factor, interleukin 3 regulated	Coding		AL122019.1	RP11-90E9.1
TC1600007459.hg.1	2.37	plerner	Transcript Identified by AceView	Unassigned		ARHGAP26	RP11-131L12.3
TC0400008208.hg.1	2.37	RPL5P12	ribosomal protein L5 pseudogene 12 [Source:HGNC Symbol;Acc:HGNC:36221]	Pseudogene		C9orf72	RP11-171I2.2
TC1700010824.hg.1	2.37	RUNDC3A-AS1	RUNDC3A antisense RNA 1	NonCoding		CTD-2134P3.2	RP11-177A2.5
TC0300009412.hg.1	2.37	SERPINI1	serpin peptidase inhibitor, clade I (neuroserpin), member 1	Multiple_Complex		meygee	RP11-196G18.23
TC0700012784.hg.1	2.37	speybleyby	Transcript Identified by AceView	Unassigned		meyvor	RP11-266L9.6
TC0200013315.hg.1	2.37			NonCoding		RN7SL225P	RP11-326I11.3
TC0900010115.hg.1	2.37			NonCoding		RP4-564F22.7	RP11-337A23.6
TC1800008341.hg.1	2.36	AC090206.1		Precursor_microRNA		RP11-801G16.2	RP11-359J14.2
TC0900012157.hg.1	2.36	AKAP2	A kinase (PRKA) anchor protein 2	Multiple_Complex		zanaby	RP11-402J6.3
TC1200011496.hg.1	2.36	DCN	decorin	Multiple_Complex		AC022120.1	RP11-420H19.1
TC0500011062.hg.1	2.36	kleyplarby	Transcript Identified by AceView	Unassigned		boyspeybu	RP11-448A19.1
TC0700012618.hg.1	2.36	pokee	Transcript Identified by AceView	Unassigned		charshor	RP11-1060J15.5
TC2000008754.hg.1	2.36	porsoy	Transcript Identified by AceView	Coding		DBIP1	RP11-476H24.1
TC0800010722.hg.1	2.36	RP11-865I6.2	novel transcript	NonCoding		H2AFJ	RP11-484N16.1
TC0400012173.hg.1	2.36	SFRP2	secreted frizzled-related protein 2	Coding		HSPB3	RP11-529A4.10
TC1100008623.hg.1	2.36	spychor	Transcript Identified by AceView	Unassigned		MIR4521	RP11-568J23.2
TC0700012181.hg.1	2.36	swasmorbu	Transcript Identified by AceView	Coding		rawfee	RP11-685A21.1
TC0100016130.hg.1	2.36	Y_RNA	Y RNA [Source:RFAM;Acc:RF00019]	NonCoding		RNU6-788P	RP13-146A14.1
TC2100007798.hg.1	2.36			NonCoding		RNU6-1074P	RP5-1093G23.1
TC1700006806.hg.1	2.36			NonCoding		ROR1	RPL7AP38
TC1900008444.hg.1	2.36			NonCoding		RP11-35G9.5	RPL23AP96
TC1000008821.hg.1	2.36			NonCoding		RP11-374M1.9	rurerbu
TC1100010972.hg.1	2.36			NonCoding		sachu	RXRA
TC0800009163.hg.1	2.36			NonCoding		smoskey	sakemo
TC1300009928.hg.1	2.36			NonCoding		SNORD115-8	seechor
TC0400008820.hg.1	2.36			NonCoding		snoyswarbu	skoyskorby
TC0600006984.hg.1	2.36			NonCoding		stoyshee	SLC22A14
TC1300006791.hg.1	2.36			NonCoding		tireha	sleela
TC1800008951.hg.1	2.35	CTD-2541J13.1	novel transcript; Transcript Identified by AceView	Multiple_Complex		TTLL6	slujor
TC1700007320.hg.1	2.35	flawwee	Transcript Identified by AceView	Unassigned		zudee	slykeybu
TC0500011038.hg.1	2.35	gywuby	Transcript Identified by AceView	Coding		CD180	smawklee
TC0900006502.hg.1	2.35	spawspaw	Transcript Identified by AceView	Coding		DUSP19	smoysmaby
TC0800010704.hg.1	2.35	wargey	Transcript Identified by AceView	Unassigned		garsnoby	SNORA40
TC2100007524.hg.1	2.35			NonCoding		loysoyby	SNORD38
TC1000010760.hg.1	2.35			NonCoding		LRCH2	snorswuby
TC1000011465.hg.1	2.35			NonCoding		naro	soywy
TC0600007379.hg.1	2.35			NonCoding		RP11-583F2.6	spostoy
TC0X00009687.hg.1	2.34	HMGB1P15	high mobility group box 1 pseudogene 15 [Source:HGNC Symbol;Acc:HGNC:39097]	Pseudogene		savawby	SREBF2
TC1400008055.hg.1	2.34	IFI27L1	interferon, alpha-inducible protein 27-like 1	Multiple_Complex		sortaw	SRGAP1
TC2200006888.hg.1	2.34	KB-1674E1.2	piRNA piR-36771, complete sequence. (from mRNA DQ598705)	NonCoding		TENM4	starmu
TC0100013274.hg.1	2.34	meeloybu	Transcript Identified by AceView	Unassigned		vawswa	starweeby
TC1000007201.hg.1	2.34	moysler	Transcript Identified by AceView	Coding		ZGRF1	stospaby
TC0400011387.hg.1	2.34	nawglu	Transcript Identified by AceView	Unassigned		C4orf33	stoydy
TC0100016763.hg.1	2.34	RP11-309H21.4		Multiple_Complex		flusnor	swadar
TC1200009612.hg.1	2.34	RP11-885B4.1	Transcript Identified by AceView, Entrez Gene ID(s) 728147; novel transcript	Multiple_Complex		myklar	swerplerby
TC1100008980.hg.1	2.34	slarlawby	Transcript Identified by AceView	Unassigned		reeplu	swodoybo
TC0900010487.hg.1	2.34	slarplorbu	Transcript Identified by AceView	Unassigned		rimoro	TALDO1
TC0100016174.hg.1	2.34	smeeber	Transcript Identified by AceView	Coding		sharzorby	TAS2R13
TC0100008867.hg.1	2.34			NonCoding		steego	TMCO6
TC1600009920.hg.1	2.34			NonCoding		terkla	TMEM14EP
TC1200009105.hg.1	2.34			NonCoding		AC010295.1	TOMM34
TC1200011013.hg.1	2.34			NonCoding		bordarbu	tosnar
TC0600008385.hg.1	2.33	AL589736.1		Precursor_microRNA		karchorbu	TOX
TC0100006939.hg.1	2.33	blarawbo	Transcript Identified by AceView	Unassigned		klarnaby	TRIM45
TC0300009123.hg.1	2.33	cheedawbu	Transcript Identified by AceView	Coding		METTL7B	TTC7B
TC0800008965.hg.1	2.33	dawwyby	Transcript Identified by AceView	Coding		PIK3CB	tuha
TC1600008167.hg.1	2.33	glawoy	Transcript Identified by AceView	Unassigned		RP11-616K22.1	UBL3
TC0800009378.hg.1	2.33	leeveebu	Transcript Identified by AceView	Coding		skyverby	vovoybo
TC1500010702.hg.1	2.33	LINC00929	long intergenic non-protein coding RNA 929	NonCoding		SLC38A5	voyvaw
TC0100008841.hg.1	2.33	MTND2P30	mitochondrially encoded NADH:ubiquinone oxidoreductase core subunit 2 pseudogene 30 [Source:HGNC Symbol;Acc:HGNC:42131]	Multiple_Complex		snarbleybu	vykaby
TC1500007087.hg.1	2.33	snyzobu	Transcript Identified by AceView	Unassigned		SRPRB	weydoy
TC1900011470.hg.1	2.33	UBE2S	ubiquitin-conjugating enzyme E2S	Multiple_Complex		TRI-TAT2-2	WFDC9
TC1300009929.hg.1	2.33			NonCoding		WIPI1	woyrawby
TC0500006849.hg.1	2.33			NonCoding		AC104037.1	YES1
TC2200006621.hg.1	2.32	AC000078.5		Multiple_Complex		fleesker	Z69890.1
TC0300012615.hg.1	2.32	AC048346.1		Precursor_microRNA		glasmee	ZNF93
TC0400008251.hg.1	2.32	bleysnoby	Transcript Identified by AceView	Coding		gleerobo	ZNF148
TC0300012378.hg.1	2.32	charvawbo	Transcript Identified by AceView	Unassigned		klawvar	zyzorbu
TC1600007170.hg.1	2.32	CTB-31N19.3	novel transcript sense intronic to METTL9	NonCoding		lasly	AC004824.4
TC0200016322.hg.1	2.32	glapybo	Transcript Identified by AceView	Coding		lawsyby	AC008592.7
TC1900007483.hg.1	2.32	kloykee	Transcript Identified by AceView	Coding		lyjy	AC073621.2
TC0500012155.hg.1	2.32	plysleyby	Transcript Identified by AceView	Coding		MAP4	ADCYAP1R1
TC1600011270.hg.1	2.32	risuru	Transcript Identified by AceView	Unassigned		noyleeby	AL359253.1
TC1400009601.hg.1	2.32	RP1-261D10.2	novel transcript, antisense to SIPA1L1; Transcript Identified by AceView	Multiple_Complex		rerfleeby	AMTN
TC1100008315.hg.1	2.32	RPS3AP41	ribosomal protein S3a pseudogene 41 [Source:HGNC Symbol;Acc:HGNC:37000]	Pseudogene		RNU6-1134P	ANKRD11
TC0900011073.hg.1	2.32	skoseeby	Transcript Identified by AceView	Coding		sharsmer	AP001482.1
TC0300011005.hg.1	2.32	syfeybo	Transcript Identified by AceView	Unassigned		spukorby	ASS1P12
TC1600009183.hg.1	2.32	ZNF200	Transcript Identified by AceView, Entrez Gene ID(s) 7752	Unassigned		AL138837.1	baswyby
TC0300007963.hg.1	2.32			NonCoding		DCBLD1	blawsnerby
TC0300009886.hg.1	2.32			NonCoding		DMD	BRD9P2
TC0700007897.hg.1	2.32			NonCoding		EMC3-AS1	C5orf22
TC1200007441.hg.1	2.32			NonCoding		glarny	C6orf89
TC0200016561.hg.1	2.31	KLHL23	kelch-like family member 23	Multiple_Complex		gybaw	C7orf77
TC1400009300.hg.1	2.31	mozer	Transcript Identified by AceView	Unassigned		gypeybo	CBX1P1
TC0400007156.hg.1	2.31	RP11-292B1.2	novel transcript.; Transcript Identified by AceView	NonCoding		INMT	chorbo
TC0100010471.hg.1	2.31	RP11-7G12.1		Pseudogene		jorskobu	CKAP4
TC1300007593.hg.1	2.31	seypa	Transcript Identified by AceView	Coding		kerna	CSRP3
TC0300009158.hg.1	2.31	U2	U2 spliceosomal RNA [Source:RFAM;Acc:RF00004]	Small_RNA		RP11-15N24.4	CTC-550B14.10
TC1700007067.hg.1	2.31	Y_RNA	Y RNA [Source:RFAM;Acc:RF00019]	NonCoding		snawkubo	CTD-2006K23.2
TC1900009339.hg.1	2.31	zeeflo	Transcript Identified by AceView	Coding		spapla	CTNNAL1
TC1700007439.hg.1	2.31			NonCoding		zarseebu	dofoby
TC0300009854.hg.1	2.31			NonCoding		barjey	EIF4BP5
TC0800007407.hg.1	2.31			NonCoding		bawbeybu	FAM20B
TC1500009364.hg.1	2.31			NonCoding		CTC-308K20.3	feybo
TC0400008590.hg.1	2.31			NonCoding		feewybu	FGFR2
TC0300012438.hg.1	2.3	AC121332.1		Precursor_microRNA		leeterbu	FIGNL1
TC1600007352.hg.1	2.3	blashaw	Transcript Identified by AceView	Coding		miniru	fleekerbo
TC0100009227.hg.1	2.3	dymerbo	Transcript Identified by AceView	Unassigned		pawjor	FLI1
TC0600009059.hg.1	2.3	FOXO3	forkhead box O3	Multiple_Complex		PRKAR1A	FLT1
TC0400008815.hg.1	2.3	hiseme	Transcript Identified by AceView	Coding		pumawbu	GJB5
TC1200007613.hg.1	2.3	jarchar	Transcript Identified by AceView	Unassigned		reegoy	glaskee
TC1300008927.hg.1	2.3	KPNA3	Transcript Identified by AceView, Entrez Gene ID(s) 3839	Unassigned		rertabu	golawbu
TC0900012075.hg.1	2.3	kuwaya	Transcript Identified by AceView	Coding		RNASET2andRPS6KA2	goysnuby
TC0300011338.hg.1	2.3	lerverbo	Transcript Identified by AceView	Coding		RPS10P27	HMG20A
TC0500013271.hg.1	2.3	LOC728554	THO complex 3 pseudogene; Homo sapiens THO complex 3, mRNA (cDNA clone MGC:5469 IMAGE:3451612), complete cds.; Homo sapiens THO complex 3, mRNA (cDNA clone MGC:87233 IMAGE:5262880), complete cds.; Salzman2013 ANNOTATED, INTERNAL, ncRNA, OVERLAPTX, OVEXON best transcript NR_003615; Transcript Identified by AceView, Entrez Gene ID(s) 728554	Multiple_Complex		seerawbo	IFT81
TC1600007384.hg.1	2.3	merdar	Transcript Identified by AceView	Unassigned		smogy	ISM1-AS1
TC1800007653.hg.1	2.3	RP11-676J15.1	novel transcript	NonCoding		stogarby	jabla
TC0600009465.hg.1	2.3	RP11-69I8.3	putative novel transcript; Transcript Identified by AceView	Multiple_Complex		AP000261.1	karflerby
TC0100010649.hg.1	2.3	smawlybu	Transcript Identified by AceView	Unassigned		C12orf60	karnerbo
TC1300009254.hg.1	2.3	snorfeeby	Transcript Identified by AceView	Unassigned		chershee	kerzeyby
TC2000008515.hg.1	2.3	SNX5	Jeck2013 ALT_DONOR, coding, INTERNAL, intronic best transcript NM_152227	NonCoding		cherstorby	klawporbu
TC1100010748.hg.1	2.3	worfloybu	Transcript Identified by AceView	Coding		ELF4	KLF3P2
TC0200015633.hg.1	2.3			NonCoding		geyplerby	kutiru
TC0300011976.hg.1	2.3			NonCoding		konome	L2HGDH
TC1200008417.hg.1	2.3			NonCoding		moysporby	LINC01335
TC0400007122.hg.1	2.29	bleyvobo	Transcript Identified by AceView	Unassigned		pazeybo	LOC100288966
TC2000008958.hg.1	2.29	farvoy	Transcript Identified by AceView	Unassigned		pleystoybu	LOC101927865
TC0500012464.hg.1	2.29	feeswubu	Transcript Identified by AceView	Coding		plyseebo	LOC101929596
TC0500009475.hg.1	2.29	fleyshaby	Transcript Identified by AceView	Unassigned		PPP1R16B	LOC284825
TC1900010651.hg.1	2.29	GMFG	glia maturation factor, gamma	Multiple_Complex		RPL7P33	lufy
TC0300009733.hg.1	2.29	jeemerbu	Transcript Identified by AceView	Coding		sherflerbu	LY86-AS1
TC1200012618.hg.1	2.29	LOC100288798	uncharacterized LOC100288798; novel transcript	NonCoding		SLC38A1	MACROD1
TC0700006664.hg.1	2.29	LOC101927354	uncharacterized LOC101927354; novel transcript; Transcript Identified by AceView	NonCoding		slerwobu	MAP2K1
TC0100009905.hg.1	2.29	meykarbo	Transcript Identified by AceView	Unassigned		spareebo	MIR548AK
TC0100016414.hg.1	2.29	MIR199A2	microRNA 199a-2; microRNA 214; DNM3 opposite strand/antisense RNA	Multiple_Complex		talo	MIR2355
TC0100014968.hg.1	2.29	MTND4P11	mitochondrially encoded NADH:ubiquinone oxidoreductase core subunit 4 pseudogene 11 [Source:HGNC Symbol;Acc:HGNC:42223]	Multiple_Complex		TTTY11	MTND3P22
TC0900010794.hg.1	2.29	OGN	osteoglycin	Multiple_Complex		AC007528.2	muyura
TC0600014253.hg.1	2.29	OR5V1	olfactory receptor, family 5, subfamily V, member 1	Coding		AC093611.2	MYT1L
TC0100015789.hg.1	2.29	POGZ	Transcript Identified by AceView, Entrez Gene ID(s) 23126	Unassigned		AL138706.2	OR2E1P
TC2000009149.hg.1	2.29	PTPRT	protein tyrosine phosphatase, receptor type, T	Multiple_Complex		AL353707.1	OR5F1
TC0200007413.hg.1	2.29	rarfa	Transcript Identified by AceView	Unassigned		AL391867.1	parsu
TC0900010462.hg.1	2.29	RFK	riboflavin kinase	Multiple_Complex		AL391994.1	PEAR1
TC0800011818.hg.1	2.29	zawshor	Transcript Identified by AceView	Unassigned		AL589843.1	percherby
TC1600008546.hg.1	2.29			NonCoding		AL590683.2	peystarby
TC0100010619.hg.1	2.29			NonCoding		AL928874.1	PKD1
TC1900006887.hg.1	2.29			NonCoding		C10orf11	PRSS3P4
TC1000008171.hg.1	2.29			NonCoding		floswoby	reymee
TC0600011313.hg.1	2.29			NonCoding		gorstoyby	RHNO1
TC0900008205.hg.1	2.29			NonCoding		klarshar	RNF145
TC0900010230.hg.1	2.29			NonCoding		LOC100190986	RNU6-195P
TC0800012359.hg.1	2.29			NonCoding		MIR1302-1	RNU6-460P
TC0900006786.hg.1	2.29			NonCoding		ravy	RNU6-767P
TC1500008036.hg.1	2.29			NonCoding		RNU6-108P	RNU6-778P
TC1300007863.hg.1	2.29			NonCoding		RP1-169I5.4	RNU6-993P
TC0700012202.hg.1	2.28	CTA-363E19.2	novel transcript, antisense to HBP1	NonCoding		RPL7P26	royflorby
TC0600013530.hg.1	2.28	garjor	Transcript Identified by AceView	Unassigned		shuzeyby	RP5-919F19.5
TC1300009765.hg.1	2.28	IRS2	insulin receptor substrate 2	Multiple_Complex		SLITRK1	RP5-1119A7.11
TC0500011071.hg.1	2.28	meysteebu	Transcript Identified by AceView	Unassigned		stubabo	RP11-203F10.6
TC0100015259.hg.1	2.28	neybee	Transcript Identified by AceView	Unassigned		AC005227.1	RP11-330M2.3
TC0400008953.hg.1	2.28	RN7SL254P	RNA, 7SL, cytoplasmic 254, pseudogene [Source:HGNC Symbol;Acc:HGNC:46270]	NonCoding		AP003356.1	RP11-335E14.1
TC1200011497.hg.1	2.28	skonaw	Transcript Identified by AceView	Coding		beyblarby	RP11-400K9.2
TC1600007399.hg.1	2.28	sneera	Transcript Identified by AceView	Unassigned		beysherbu	RP11-402J7.2
TC0700008476.hg.1	2.28	teesmeybu	Transcript Identified by AceView	Coding		boysu	RP11-403D15.1
TC1400007346.hg.1	2.28	yoyumi	Transcript Identified by AceView	Coding		deyzu	RP11-1099M24.9
TC0700012225.hg.1	2.28	zarnoyby	Transcript Identified by AceView	Unassigned		klersweyby	RP11-508N22.13
TC0300009015.hg.1	2.28			NonCoding		kystuby	RP11-691G17.1
TC0200011349.hg.1	2.28			NonCoding		LRRC6	RP11-738E22.3
TC0700009055.hg.1	2.28			NonCoding		momera	RP11-745L13.2
TC0700006874.hg.1	2.28			NonCoding		OR8K3	RP11-787D18.1
TC0800006813.hg.1	2.28			NonCoding		RNY1P11	RP4-754E20__A.5
TC0300014000.hg.1	2.28			NonCoding		RP4-714D9.5	RPS5P7
TC0600007566.hg.1	2.28			NonCoding		RP11-184A2.2	sari
TC0500010659.hg.1	2.28			NonCoding		sharcho	satamo
TC0700012931.hg.1	2.27	blablabu	Transcript Identified by AceView	Multiple_Complex		snarvaby	sehoma
TC0300011552.hg.1	2.27	gloyrerbu	Transcript Identified by AceView	Coding		sneezoy	SF3A2
TC0100013293.hg.1	2.27	ID3	inhibitor of DNA binding 3, dominant negative helix-loop-helix protein	Multiple_Complex		SNORD113	simoma
TC1000008932.hg.1	2.27	joporby	Transcript Identified by AceView	Unassigned		SRGN	skasmoyby
TC1200011765.hg.1	2.27	ployjawby	Transcript Identified by AceView	Coding		steewey	skylar
TC0100008262.hg.1	2.27	rarmeebu	Transcript Identified by AceView	Coding		swavybo	SLC25A24
TC0100017292.hg.1	2.27	smabo	Transcript Identified by AceView	Unassigned		ZNF708	SLC35G2
TC0100007045.hg.1	2.27	snurawbo	Transcript Identified by AceView	Unassigned		ZZZ3	SLC43A1
TC0400007234.hg.1	2.27	starswoybu	Transcript Identified by AceView	Coding		ADAM32	smogla
TC0400011529.hg.1	2.27	TBCK	Memczak2013 ALT_ACCEPTOR, ALT_DONOR, coding, INTERNAL, intronic best transcript NM_001163435	NonCoding		ATP5A1P3	smorzerby
TC1800006761.hg.1	2.27	torsu	Transcript Identified by AceView	Coding		BCAS2P3	SMURF1
TC2100008036.hg.1	2.27			NonCoding		beysu	SNORD113
TC2100007684.hg.1	2.27			NonCoding		burabu	snudu
TC1900008256.hg.1	2.27			NonCoding		EBF1	SNX12
TC0200008422.hg.1	2.27			NonCoding		kahiyo	spoyspawby
TC0100012153.hg.1	2.27			NonCoding		karey	SUSD4
TC0900010577.hg.1	2.27			NonCoding		LDHAL6B	swawspeebu
TC1200012365.hg.1	2.27			NonCoding		noykee	sworvorbo
TC1300007431.hg.1	2.27			NonCoding		peysterby	syleybu
TC0100017198.hg.1	2.26	AC092017.1		Precursor_microRNA		RN7SL473P	TCEB1P5
TC1100007382.hg.1	2.26	blugorby	Transcript Identified by AceView	Unassigned		RNA5SP264	TCP10L2
TC1400009993.hg.1	2.26	flusmoy	Transcript Identified by AceView	Coding		RP11-38O14.6	TGS1
TC0100009800.hg.1	2.26	GPR89B	G protein-coupled receptor 89B	Multiple_Complex		shorspor	TMEM52
TC0900008457.hg.1	2.26	leyswu	Transcript Identified by AceView	Coding		smawsmer	TOP3B
TC0800007547.hg.1	2.26	pawfoyby	Transcript Identified by AceView	Coding		sweypubo	TPMT
TC0600012414.hg.1	2.26	RNU6-130P	RNA, U6 small nuclear 130, pseudogene [Source:HGNC Symbol;Acc:HGNC:47093]	Small_RNA		teyvubu	UBE4B
TC0100007557.hg.1	2.26	RP1-308E4.1		Multiple_Complex		versha	USP50
TC0900007083.hg.1	2.26	RPL36AP33	ribosomal protein L36a pseudogene 33	Multiple_Complex		worcha	veyklar
TC1200008736.hg.1	2.26	rutimi	Transcript Identified by AceView	Coding		yono	vuko
TC0400010177.hg.1	2.26	sarsmeeby	Transcript Identified by AceView	Coding		zeenoybo	wogey
TC0200007462.hg.1	2.26	snaklaw	Transcript Identified by AceView	Unassigned		zerborbu	ZNF32-AS2
TC1000010293.hg.1	2.26	Y_RNA	Y RNA [Source:RFAM;Acc:RF00019]	NonCoding		AC068062.1	ZNF519
TC2200007839.hg.1	2.26			NonCoding		AC093165.1	ZNF807
TC1600006933.hg.1	2.26			NonCoding		AL137861.2	zuleybo
TC1500007918.hg.1	2.26			NonCoding		AL137861.8	ABCF1
TC0600006754.hg.1	2.26			NonCoding		ARL4AP1	ABHD5
TC0600009403.hg.1	2.26			NonCoding		ASPHD1	AC001226.7
TC0100017493.hg.1	2.25	chulubo	Transcript Identified by AceView	Coding		BBX	AC004875.1
TC0500010063.hg.1	2.25	CTD-2201E9.2	novel transcript	NonCoding		chagley	AC009502.4
TC1700010365.hg.1	2.25	fywubu	Transcript Identified by AceView	Coding		CLNK	AC073310.4
TC0700008658.hg.1	2.25	keykaw	Transcript Identified by AceView	Coding		darsharby	AC099339.1
TC0X00008053.hg.1	2.25	MIR548AN	microRNA 548an	Precursor_microRNA		gawny	AC116176.1
TC0100012741.hg.1	2.25	niroma	Transcript Identified by AceView	Unassigned		gludar	ADAM28
TC0800012176.hg.1	2.25	PLEC	plectin	Multiple_Complex		klaskoybu	ALDH7A1
TC1700008722.hg.1	2.25	rasmer	Transcript Identified by AceView	Coding		kluvarbu	ANKRD20A9P
TC0100011190.hg.1	2.25	RNU6-501P	RNA, U6 small nuclear 501, pseudogene [Source:HGNC Symbol;Acc:HGNC:47464]	Small_RNA		LOC100129345	ANO6
TC0800006871.hg.1	2.25	RP11-349F21.5	TEC	Unassigned		loyfee	AP000857.3
TC0500009151.hg.1	2.25	skerka	Transcript Identified by AceView	Unassigned		MIR3914-2	APOBEC3G
TC0500008811.hg.1	2.25	sporspybu	Transcript Identified by AceView	Unassigned		mohare	AQP11
TC2200006435.hg.1	2.25			NonCoding		MYCBP2	BCL3
TC0300010188.hg.1	2.25			NonCoding		nawamu	beeblu
TC0300011886.hg.1	2.25			NonCoding		NDUFA8P1	bleeblorbu
TC2100006551.hg.1	2.25			NonCoding		RP11-267M23.3	C2CD5
TC0100007834.hg.1	2.25			NonCoding		RP11-419I17.1	CAPS2
TC1800007560.hg.1	2.25			NonCoding		SH3RF1	CCDC13
TC1800007119.hg.1	2.25			NonCoding		snysky	CCDC141
TC0800009931.hg.1	2.25			NonCoding		sperblorby	cherner
TC0X00008654.hg.1	2.25			NonCoding		spyblawby	CTA-246H3.8
TC1300008373.hg.1	2.25			NonCoding		spydoy	CTD-2165H16.4
TC0500006772.hg.1	2.25			NonCoding		spykarbu	CTD-2533K21.2
TC0600007366.hg.1	2.25			NonCoding		sterbubu	dawwee
TC1200012485.hg.1	2.25			NonCoding		tehiri	DENND3
TC0500010980.hg.1	2.25			NonCoding		veestee	DLG1
TC0300008811.hg.1	2.24	AC083906.2		Precursor_microRNA		zaskeybu	doydee
TC0200014660.hg.1	2.24	AC092625.1	putative novel transcript	NonCoding		ABCC3	doyka
TC1500006724.hg.1	2.24	bludeeby	Transcript Identified by AceView, Entrez Gene ID(s) 100288516	Unassigned		cheekeeby	fleeslarbu
TC0100016793.hg.1	2.24	farkabu	Transcript Identified by AceView	Unassigned		DGAT2	FLYWCH1
TC0700011622.hg.1	2.24	LOC101927269	uncharacterized LOC101927269; novel transcript, antisense to CD36; Transcript Identified by AceView	NonCoding		DNAJC1	fuvey
TC0900010773.hg.1	2.24	ROR2	receptor tyrosine kinase-like orphan receptor 2	Multiple_Complex		fawro	fykloby
TC0300012869.hg.1	2.24	RP11-439C8.2	novel transcript	NonCoding		larpey	geychabu
TC0900009891.hg.1	2.24	RP11-571F15.3		Multiple_Complex		leydubu	GID8
TC1200012452.hg.1	2.24	RP11-989F5.3	novel transcript; Transcript Identified by AceView	NonCoding		LOC100272216	goyskeyby
TC0800008034.hg.1	2.24	slawkor	Transcript Identified by AceView	Unassigned		MANF	HIST1H1B
TC1400008248.hg.1	2.24	SNORD113-3	small nucleolar RNA, C/D box 113-3	Multiple_Complex		masemi	HMGN1P35
TC0200006942.hg.1	2.24	sokure	Transcript Identified by AceView	Coding		meezo	HNRNPA1P32
TC0800007769.hg.1	2.24	vargee	Transcript Identified by AceView	Unassigned		MIR32	IFITM1
TC1600010982.hg.1	2.24			NonCoding		nahera	IFITM9P
TC0300008911.hg.1	2.24			NonCoding		royaro	IGHVIII-38-1
TC2000007081.hg.1	2.24			NonCoding		seyskaw	ILF3-AS1
TC0X00011020.hg.1	2.24			NonCoding		slersparby	INA
TC0700012226.hg.1	2.24			NonCoding		smorflor	ITLN2
TC1300009558.hg.1	2.24			NonCoding		snargarby	JMJD7
TC1100008849.hg.1	2.23	beeskar	Transcript Identified by AceView	Coding		SNORD114-21	klunabo
TC0600011095.hg.1	2.23	cheyfloyby	Transcript Identified by AceView	Coding		snoyga	korplerbu
TC0100009990.hg.1	2.23	feygawbu	Transcript Identified by AceView	Unassigned		snuslerbu	LDLRAD4
TC1000010522.hg.1	2.23	misiro	Transcript Identified by AceView	Coding		swusnawbu	LINC01291
TC0700008129.hg.1	2.23	plashawby	Transcript Identified by AceView	Coding		teyswawbu	LL21NC02-1C16.2
TC0400010080.hg.1	2.23	rusworbu	Transcript Identified by AceView	Unassigned		vukorby	LOC101928418
TC0600007969.hg.1	2.23	TDRG1	testis development related 1 (non-protein coding)	NonCoding		AC006557.1	LOC101929565
TC1200010696.hg.1	2.23	Y_RNA	Y RNA [Source:RFAM;Acc:RF00019]	NonCoding		AC100817.1	LOC102724784
TC1700011780.hg.1	2.23			NonCoding		blashee	LRRC37A16P
TC0200014434.hg.1	2.23			NonCoding		deyperby	mador
TC0700011081.hg.1	2.23			NonCoding		fleydoby	MGC57346-CRHR1
TC0800011508.hg.1	2.23			NonCoding		glanabo	MIR3684
TC0500012417.hg.1	2.23			NonCoding		glorlo	MIR5188
TC0100014276.hg.1	2.22	DHCR24	24-dehydrocholesterol reductase	Multiple_Complex		klashabu	muneebo
TC0400010526.hg.1	2.22	leeswaby	Transcript Identified by AceView	Coding		laflawby	NANOGP6
TC0800007376.hg.1	2.22	LOC100130964	ADAM metallopeptidase domain 3A-like; novel transcript	NonCoding		marster	narplarbu
TC0600012147.hg.1	2.22	meyome	Transcript Identified by AceView	Unassigned		MS4A1	narswobu
TC0200007231.hg.1	2.22	MIR548AD	microRNA 548ad	Precursor_microRNA		MTCYBP3	NBR2
TC1600007032.hg.1	2.22	MIR6770-2	microRNA 6770-2	Precursor_microRNA		nayu	NFE2
TC1600007006.hg.1	2.22	MIR6770-2	microRNA 6770-2; microRNA 6770-1	Precursor_microRNA		ODF2L	NIN
TC2000009260.hg.1	2.22	reevey	Transcript Identified by AceView	Unassigned		OSTCP4	NXPH4
TC0600012889.hg.1	2.22	RP1-142L7.8	novel transcript, sense intronic LAMA4	NonCoding		PDE7A	OR1L1
TC0500006738.hg.1	2.22	skaflu	Transcript Identified by AceView	Unassigned		PLXNC1	OR4D6
TC1300009770.hg.1	2.22	skeyzoy	Transcript Identified by AceView	Coding		plykoy	PGAP3
TC0200013874.hg.1	2.22	smeedo	Transcript Identified by AceView	Unassigned		posweeby	PGF
TC0300011283.hg.1	2.22	snasweybu	Transcript Identified by AceView	Coding		RNY1P9	PPP3CA
TC1700008469.hg.1	2.22	stosley	Transcript Identified by AceView	Coding		RP11-66H6.4	PRR14
TC0700011055.hg.1	2.22	swawkee	Transcript Identified by AceView	Unassigned		skoydoby	RNF41
TC1700007308.hg.1	2.22			NonCoding		slawvey	RNF185
TC0200016007.hg.1	2.22			NonCoding		sporploby	RNF214
TC0200015018.hg.1	2.22			NonCoding		STEAP1B	RNU6-383P
TC2100006537.hg.1	2.22			NonCoding		AC119674.1	RP3-509I19.1
TC0100007053.hg.1	2.22			NonCoding		ACAA1	RP11-7M8.2
TC1000007762.hg.1	2.22			NonCoding		AGK	RP11-20B7.1
TC1000007651.hg.1	2.22			NonCoding		ALG1L	RP11-82L20.1
TC0800007493.hg.1	2.22			NonCoding		ALOX5AP	RP11-267C16.2
TC1200007397.hg.1	2.22			NonCoding		ARPC3P1	RP11-325D8.1
TC1100012090.hg.1	2.22			NonCoding		C16orf72	RP11-381K7.1
TC0600010378.hg.1	2.22			NonCoding		C19orf42	RP11-493G17.4
TC1500006639.hg.1	2.21	AC009878.2	novel transcript; Transcript Identified by AceView	NonCoding		EXT1	RP11-595B24.1
TSUnmapped00000813.hg.1	2.21	AC026150.8		NonCoding		GLIS3	RP11-737O24.5
TC0100008405.hg.1	2.21	ACOT11andC1orf175andTTC4	Transcript Identified by AceView, Entrez Gene ID(s) 26027; 374977; 7268	Unassigned		kerfeebo	RP13-577H12.3
TC1900009179.hg.1	2.21	feezoy	Transcript Identified by AceView	Unassigned		mawsmy	RPL7AP45
TC0600007889.hg.1	2.21	flarjaw	Transcript Identified by AceView	Unassigned		morwyby	RPL7L1P5
TC0400010524.hg.1	2.21	geysmoby	Transcript Identified by AceView	Unassigned		moyzuby	RPS6KA4
TC0800009989.hg.1	2.21	lergor	Transcript Identified by AceView	Unassigned		narswu	rusame
TC0100015979.hg.1	2.21	MIR6738	microRNA 6738	Precursor_microRNA		peybloy	SEMA4C
TC0500007919.hg.1	2.21	MSH3	mutS homolog 3	Multiple_Complex		RAD51AP2	shomyby
TC1200008608.hg.1	2.21	RNU6-1068P	RNA, U6 small nuclear 1068, pseudogene [Source:HGNC Symbol;Acc:HGNC:48031]	Small_RNA		rehera	shortawbu
TC0X00007021.hg.1	2.21	RP11-77G22.2		Pseudogene		RNU6-918P	skerfeebu
TC0200008315.hg.1	2.21	skeyklee	Transcript Identified by AceView	Unassigned		RP11-368M16.7	skorchawbu
TC0200010568.hg.1	2.21	SNORD51	small nucleolar RNA, C/D box 51	Small_RNA		RP11-433O3.1	skoysneebu
TC0800010604.hg.1	2.21	snorshoy	Transcript Identified by AceView	Unassigned		RP11-734E19.1	SLC4A3
TC0700008292.hg.1	2.21	STEAP1	six transmembrane epithelial antigen of the prostate 1	Multiple_Complex		SNORA74	SLC35A4
TC1000009076.hg.1	2.21	wayore	Transcript Identified by AceView	Unassigned		speefa	slorby
TC0200011115.hg.1	2.21	Y_RNA	Y RNA [Source:RFAM;Acc:RF00019]	NonCoding		STIM1	sloyswee
TC0200009037.hg.1	2.21			NonCoding		swoyserbu	smeyby
TC0700009527.hg.1	2.21			NonCoding		wospar	smornar
TC0500007510.hg.1	2.21			NonCoding		zarklo	smovar
TC0400012855.hg.1	2.21			NonCoding		AL138706.1	SNTB2
TC0300010669.hg.1	2.2	AC123900.2		Multiple_Complex		AP003471.2	sorkarbu
TC0300013353.hg.1	2.2	AC131160.1		Precursor_microRNA		ARHGAP18	spuplawbu
TC0100010727.hg.1	2.2	AL122019.1		Precursor_microRNA		CFH	SQSTM1
TC0500008941.hg.1	2.2	ARHGAP26	Rho GTPase activating protein 26	Multiple_Complex		cheenar	steeberbu
TC0900009779.hg.1	2.2	C9orf72	chromosome 9 open reading frame 72	Multiple_Complex		cheyzyby	swawga
TC0500007014.hg.1	2.2	CTD-2134P3.2		Multiple_Complex		chostarby	sweynor
TC2100006477.hg.1	2.2	LOC100507412	Homo sapiens uncharacterized LOC100507412 (LOC100507412), long non-coding RNA.; novel transcript	NonCoding		ERGIC1	swosheybu
TC0400007029.hg.1	2.2	meygee	Transcript Identified by AceView	Unassigned		klytyby	swyko
TC2000008297.hg.1	2.2	meyvor	Transcript Identified by AceView	Unassigned		LOC100505938	toypybu
TC1100011850.hg.1	2.2	RN7SL225P	RNA, 7SL, cytoplasmic 225, pseudogene [Source:HGNC Symbol;Acc:HGNC:46241]	NonCoding		plababy	TRIM64C
TC2000009069.hg.1	2.2	RP4-564F22.7	novel transcript	NonCoding		plerfley	TTC6
TC1100012239.hg.1	2.2	RP11-801G16.2		Multiple_Complex		RN7SKP287	UBR5-AS1
TC0700008243.hg.1	2.2	zanaby	Transcript Identified by AceView	Coding		RNU6-1188P	USP2
TC0300008806.hg.1	2.2			NonCoding		RNU7-125P	VN1R10P
TC1900007944.hg.1	2.2			NonCoding		RP4-803A2.1	VSTM2B
TC0200009814.hg.1	2.2			NonCoding		RP11-53O19.3	vyna
TC1000010629.hg.1	2.2			NonCoding		RP11-305E17.4	WAC
TC1000009630.hg.1	2.2			NonCoding		RP11-366M4.2	WDR93
TC0900010730.hg.1	2.2			NonCoding		RP11-857B24.2	yumami
TC0900012142.hg.1	2.2			NonCoding		RPS3AP5	zeypleeby
TC1300008283.hg.1	2.2			NonCoding		sheyvoy	zeyshoy
TC1400009916.hg.1	2.2			NonCoding		slersweebu	ZNF197
TC0600006460.hg.1	2.2			NonCoding		smarshy	ZNF335
TC0500012669.hg.1	2.19	AC022120.1		Precursor_microRNA		snoporbo	ZNF345
TC0600009857.hg.1	2.19	boyspeybu	Transcript Identified by AceView	Coding		snoshey	ZNF573
TC0800011831.hg.1	2.19	charshor	Transcript Identified by AceView	Coding		torsly	AC005178.1
TC0600012370.hg.1	2.19	DBIP1	diazepam binding inhibitor (GABA receptor modulator, acyl-CoA binding protein) pseudogene 1	Multiple_Complex		TSNAX	AC006486.10
TC1200006946.hg.1	2.19	H2AFJ	H2A histone family, member J	Multiple_Complex		TUBB2BP1	AC016113.1
TC0500007395.hg.1	2.19	HSPB3	heat shock 27kDa protein 3	Coding		vawgorbu	AC073636.1
TC1700006798.hg.1	2.19	MIR4521	microRNA 4521	Multiple_Complex		woykly	AC078842.4
TC2200008037.hg.1	2.19	rawfee	Transcript Identified by AceView	Coding		yokoyo	AC079340.1
TC0300010508.hg.1	2.19	RNU6-788P	RNA, U6 small nuclear 788, pseudogene [Source:HGNC Symbol;Acc:HGNC:47751]	Small_RNA		ACER3	AC097499.2
TC0400011938.hg.1	2.19	RNU6-1074P	RNA, U6 small nuclear 1074, pseudogene [Source:HGNC Symbol;Acc:HGNC:48037]	Small_RNA		AL138898.1	APOL1
TC0100008594.hg.1	2.19	ROR1	receptor tyrosine kinase-like orphan receptor 1	Multiple_Complex		AL354984.2	ARL5C
TC1800009234.hg.1	2.19	RP11-35G9.5	Salzman2013 ANTISENSE, coding, INTERNAL, intronic, OVERLAPTX best transcript NM_005603; novel transcript, antisense to ATP8B1	NonCoding		AP001464.4	BCL9
TC0900010194.hg.1	2.19	RP11-374M1.9		Pseudogene		ATXN3L	bleekor
TC1200011613.hg.1	2.19	sachu	Transcript Identified by AceView	Unassigned		berrer	bleeto
TC1000008118.hg.1	2.19	smoskey	Transcript Identified by AceView	Coding		CTC-448F2.6	blerbleybu
TC1500006585.hg.1	2.19	SNORD115-8	small nucleolar RNA, C/D box 115-8	Small_RNA		fawblo	BTF3L4P1
TC0500011945.hg.1	2.19	snoyswarbu	Transcript Identified by AceView	Unassigned		klarloy	CCDC58P1
TC0900008566.hg.1	2.19	stoyshee	Transcript Identified by AceView	Coding		LOC100507412	CEP170P1
TC0100009424.hg.1	2.19	tireha	Transcript Identified by AceView	Unassigned		luzawbo	cherper
TC1700011007.hg.1	2.19	TTLL6	tubulin tyrosine ligase-like family member 6	Multiple_Complex		NMD3P2	cheyjeebu
TC1500009858.hg.1	2.19	zudee	Transcript Identified by AceView	Unassigned		nornubu	CLMP
TC0100008642.hg.1	2.19			NonCoding		peykler	CLYBL-AS1
TC2100006831.hg.1	2.19			NonCoding		RNU4-66P	CTC-453G23.7
TC0200009810.hg.1	2.19			NonCoding		RP3-331H24.6	CTD-2619J13.17
TC0700012160.hg.1	2.19			NonCoding		RP3-455J7.3	darnee
TC0800009293.hg.1	2.19			NonCoding		RP11-274E7.1	EEF1A2
TC0400010629.hg.1	2.19			NonCoding		slydubu	EGFLAM-AS2
TC1300009453.hg.1	2.19			NonCoding		sneyskey	EIF4BP2
TC1500006795.hg.1	2.19			NonCoding		spogey	ELK1
TC0500013233.hg.1	2.19			NonCoding		sterkawbo	EPHA6
TC1200008594.hg.1	2.19			NonCoding		THOC3	fato
TC0500013316.hg.1	2.18	CD180	CD180 molecule	Multiple_Complex		toflar	FCMR
TC0200010182.hg.1	2.18	DUSP19	dual specificity phosphatase 19	Multiple_Complex		veyswaw	FHL1
TC0300013355.hg.1	2.18	garsnoby	Transcript Identified by AceView	Coding		voyglu	FRMD5
TC0900006932.hg.1	2.18	loysoyby	Transcript Identified by AceView	Unassigned		wydoby	FYCO1
TC0X00010559.hg.1	2.18	LRCH2	leucine-rich repeats and calponin homology (CH) domain containing 2	Multiple_Complex		AC007179.2	fygy
TC2000006447.hg.1	2.18	naro	Transcript Identified by AceView	Unassigned		AC026357.1	GLI3
TC1700011472.hg.1	2.18	RP11-583F2.6		Pseudogene		AC067957.1	glodorby
TC0800011251.hg.1	2.18	savawby	Transcript Identified by AceView	Unassigned		AC104457.1	glychawby
TC2000006737.hg.1	2.18	sortaw	Transcript Identified by AceView	Unassigned		AL035106.1	HIST1H1E
TC1100011754.hg.1	2.18	TENM4	teneurin transmembrane protein 4	Multiple_Complex		AL080285.1	joysho
TC1200006969.hg.1	2.18	vawswa	Transcript Identified by AceView	NonCoding		bablaby	julerbo
TC0600010964.hg.1	2.18	Y_RNA	Y RNA [Source:RFAM;Acc:RF00019]	NonCoding		blorruby	karshobu
TC0400011620.hg.1	2.18	ZGRF1	zinc finger, GRF-type containing 1	Multiple_Complex		CTD-3233P19.7	KDM2B
TC0200014667.hg.1	2.18			NonCoding		ERP27	KDM6B
TC0300008296.hg.1	2.18			NonCoding		gloysmerbu	KIAA0247
TC1900011361.hg.1	2.18			NonCoding		GLUD1	klarshoy
TC1800008875.hg.1	2.18			NonCoding		hahure	KLF4
TC0700007760.hg.1	2.18			NonCoding		LEPR	KLF10
TC1000008648.hg.1	2.18			NonCoding		LOC100130310	KLHL21
TC0700006799.hg.1	2.18			NonCoding		marboybo	KLHL42
TC1000012547.hg.1	2.18			NonCoding		MIR4637	klorkawbo
TC0800010488.hg.1	2.18			NonCoding		NUS1P3	korjey
TC0900008127.hg.1	2.18			NonCoding		OR7E83P	LINC00216
TC1400007746.hg.1	2.18			NonCoding		peydobo	LINC00507
TC0300014030.hg.1	2.18			NonCoding		ploysteeby	LOC101927415
TC0400008686.hg.1	2.17	C4orf33	chromosome 4 open reading frame 33	Multiple_Complex		PTGS1	LOC101928460
TC1600009203.hg.1	2.17	flusnor	Transcript Identified by AceView	Coding		RN7SKP111	LOC101929717
TC0200008658.hg.1	2.17	myklar	Transcript Identified by AceView	Unassigned		RNU6-577P	LOC284898
TC0100012740.hg.1	2.17	reeplu	Transcript Identified by AceView	Unassigned		RP11-54C4.2	lorkly
TC1100009104.hg.1	2.17	rimoro	Transcript Identified by AceView	Unassigned		RP11-164N3.2	lorybu
TC0700011380.hg.1	2.17	sharzorby	Transcript Identified by AceView	Coding		sayomi	LOXL1-AS1
TC0900011357.hg.1	2.17	steego	Transcript Identified by AceView	Unassigned		SLC20A1	LPCAT4
TC1900006871.hg.1	2.17	terkla	Transcript Identified by AceView	Coding		smarryby	LYPD6
TC0300011904.hg.1	2.17			NonCoding		SPAG9	MED30
TC0100009478.hg.1	2.17			NonCoding		storzerbu	meekey
TC1900010335.hg.1	2.17			NonCoding		TERT	MIDN
TC0200012458.hg.1	2.17			NonCoding		vozorbu	MIR4728
TC2100006491.hg.1	2.17			NonCoding		AC004066.3	MIRLET7BHG
TC1000012273.hg.1	2.17			NonCoding		AC008085.1	MLC1
TC1100008479.hg.1	2.17			NonCoding		AC090673.1	MOB3C
TC0800011682.hg.1	2.17			NonCoding		barmoybo	MTND2P6
TC0400011158.hg.1	2.17			NonCoding		blogee	narreebu
TC1200008975.hg.1	2.17			NonCoding		CENPE	NELFA
TC1300006741.hg.1	2.17			NonCoding		feylubo	neyneeby
TC1200010499.hg.1	2.17			NonCoding		foyteyby	NHEJ1
TC0500012541.hg.1	2.16	AC010295.1		Precursor_microRNA		GARNL3	OR8I2
TC0300009037.hg.1	2.16	bordarbu	Transcript Identified by AceView	Coding		glawgobo	PIP4K2A
TC0700006491.hg.1	2.16	karchorbu	Transcript Identified by AceView	Coding		HAS2	plorfawby
TC0700011697.hg.1	2.16	klarnaby	Transcript Identified by AceView	Unassigned		hosamu	PRRC2A
TC1200007804.hg.1	2.16	METTL7B	methyltransferase like 7B	Multiple_Complex		LOC101060091	RGS8
TC0300014054.hg.1	2.16	PIK3CB	Salzman2013 ANNOTATED, CDS, coding, INTERNAL, OVCODE, OVEXON best transcript NM_006219	NonCoding		lyshee	RNU5A-7P
TC1500007088.hg.1	2.16	RP11-616K22.1		Pseudogene		mahama	RNU6-331P
TC0600009913.hg.1	2.16	skyverby	Transcript Identified by AceView	Coding		NFXL1	RNU6-1268P
TC0X00009611.hg.1	2.16	SLC38A5	solute carrier family 38, member 5	Multiple_Complex		RNU6-454P	RP3-426I6.6
TC1200008542.hg.1	2.16	snarbleybu	Transcript Identified by AceView	Coding		RNU6-794P	RP3-520B18.1
TC0300013874.hg.1	2.16	SRPRB	signal recognition particle receptor, B subunit	Multiple_Complex		RP3-467K16.2	RP4-607J23.2
TC0600007327.hg.1	2.16	TRI-TAT2-2	transfer RNA-Ile (TAT) 2-2 [Source:HGNC Symbol;Acc:HGNC:34587]	Precursor_microRNA		RPA4	RP5-1142J19.2
TC1700011561.hg.1	2.16	WIPI1	WD repeat domain, phosphoinositide interacting 1	Multiple_Complex		sloyglobu	RP11-57H12.5
TC0100010624.hg.1	2.16			NonCoding		SULT1B1	RP11-106J23.1
TC1900008759.hg.1	2.16			NonCoding		tamami	RP11-158A14.1
TC0200006772.hg.1	2.16			NonCoding		torplar	RP11-263C24.3
TC0100014463.hg.1	2.16			NonCoding		toybybo	RP11-313P18.2
TC1700010655.hg.1	2.16			NonCoding		AC007365.2	RP11-397A15.4
TC1800008429.hg.1	2.16			NonCoding		AC022538.1	RP11-476B1.1
TC0200011010.hg.1	2.16			NonCoding		AC092038.1	RP11-508N22.6
TC1000007148.hg.1	2.16			NonCoding		AP000870.1	RP11-542K23.7
TC0700006659.hg.1	2.16			NonCoding		bajer	RP11-549K20.1
TC0900007087.hg.1	2.16			NonCoding		C20orf24	RP11-769O8.1
TC1500009266.hg.1	2.16			NonCoding		CCND1	RP13-554M15.8
TC0600006461.hg.1	2.16			NonCoding		chawro	RP5-1042K10.10
TC0800007240.hg.1	2.15	AC104037.1		Precursor_microRNA		CNTNAP3	RPF2P1
TC1700009370.hg.1	2.15	fleesker	Transcript Identified by AceView	Unassigned		DHRS7B	2020-09-10
TC1700010491.hg.1	2.15	glasmee	Transcript Identified by AceView	Unassigned		flunu	sheynor
TCUn_KI270742v100006443.hg.1	2.15	gleerobo	Transcript Identified by AceView	Unassigned		flyza	sheyspyby
TC0X00007270.hg.1	2.15	klawvar	Transcript Identified by AceView	Unassigned		gabluby	SIRT1
TC1700007069.hg.1	2.15	lasly	Transcript Identified by AceView	Coding		geesoby	skeeboy
TC0900009627.hg.1	2.15	lawsyby	Transcript Identified by AceView	Coding		glyswar	SLC44A3
TC0500009872.hg.1	2.15	lyjy	Transcript Identified by AceView	Coding		goylar	sleetobu
TC0300011000.hg.1	2.15	MAP4	Transcript Identified by AceView, Entrez Gene ID(s) 4134	Unassigned		GREB1L	snablee
TC1000006656.hg.1	2.15	noyleeby	Transcript Identified by AceView	Coding		gyweybo	SNORA50C
TC0600013881.hg.1	2.15	rerfleeby	Transcript Identified by AceView	Unassigned		merspyby	SPIN3
TC1700007493.hg.1	2.15	RNU6-1134P	RNA, U6 small nuclear 1134, pseudogene [Source:HGNC Symbol;Acc:HGNC:48097]	Small_RNA		peefla	spoklawby
TC1600009918.hg.1	2.15	sharsmer	Transcript Identified by AceView	Unassigned		PSMD10P3	steemerby
TC1100010218.hg.1	2.15	spukorby	Transcript Identified by AceView	Coding		PTPDC1	SULT1C2P2
TC0900007012.hg.1	2.15	Y_RNA	Y RNA [Source:RFAM;Acc:RF00019]	NonCoding		RP11-124D2.3	tature
TC1600009525.hg.1	2.15			NonCoding		RP11-356N1.2	TCONS_l2_00028290
TC0200006998.hg.1	2.15			NonCoding		RP11-635L1.2	teyumi
TC1700011826.hg.1	2.15			NonCoding		rujawbu	TGIF2LX
TC0100012021.hg.1	2.15			NonCoding		sawgeebo	TMEM106C
TC1000010775.hg.1	2.15			NonCoding		skarka	TMEM259
TC0400012847.hg.1	2.15			NonCoding		swarstaby	toypee
TC1500008079.hg.1	2.15			NonCoding		TATDN2	TRMT44
TC1500009983.hg.1	2.15			NonCoding		tawtey	UBE2E2
TC1400010435.hg.1	2.15			NonCoding		varspey	UGT2B17
TC1200012302.hg.1	2.15			NonCoding		vyleeby	USP46-AS1
TC0100013655.hg.1	2.14	AL138837.1		Precursor_microRNA		AC063944.1	VPS51
TC0600009256.hg.1	2.14	DCBLD1	discoidin, CUB and LCCL domain containing 1	Multiple_Complex		blerflorbu	WASH6P
TC0X00009341.hg.1	2.14	DMD	dystrophin	Multiple_Complex		chajy	WDR48
TC0300006573.hg.1	2.14	EMC3-AS1	EMC3 antisense RNA 1	Multiple_Complex		chawwabu	weyswo
TC2100007323.hg.1	2.14	glarny	Transcript Identified by AceView	Coding		chujobu	yoreha
TC2100007164.hg.1	2.14	gybaw	Transcript Identified by AceView	Unassigned		DPY19L4	zarglee
TC0100015522.hg.1	2.14	gypeybo	Transcript Identified by AceView	Coding		LOC100289244	zawklar
TC0700013346.hg.1	2.14	INMT	indolethylamine N-methyltransferase; family with sequence similarity 188, member B; INMT-FAM188B readthrough (NMD candidate)	Multiple_Complex		lublabu	ZNF76
TC0900007380.hg.1	2.14	jorskobu	Transcript Identified by AceView	Coding		MRI1andC19orf53	zoglorby
TC1700011493.hg.1	2.14	kerna	Transcript Identified by AceView	Coding		noteme	zygyby
TC0300008139.hg.1	2.14	RP11-15N24.4	novel transcript, overlapping to C3orf26	NonCoding		NRP2	AC068570.1
TC0100012765.hg.1	2.14	snawkubo	Transcript Identified by AceView	Coding		pasky	AC090660.1
TC0100009467.hg.1	2.14	spapla	Transcript Identified by AceView	Unassigned		PTPRQ	AC108044.1
TC1900006822.hg.1	2.14	zarseebu	Transcript Identified by AceView	Coding		RP11-265E18.1	ADGRA3
TC0300010593.hg.1	2.14			NonCoding		RP11-371E8.2	ADGRG3
TC1600006963.hg.1	2.14			NonCoding		RP11-434D9.2	AL121584.1
TC1600008612.hg.1	2.14			NonCoding		sarvubu	AMY2B
TC0X00010147.hg.1	2.14			NonCoding		sawglarbu	barfeebo
TC1200007565.hg.1	2.14			NonCoding		skaskoyby	buchorbu
TC0600009997.hg.1	2.13	barjey	Transcript Identified by AceView	Unassigned		smyrar	C1orf56
TC0300012240.hg.1	2.13	bawbeybu	Transcript Identified by AceView	Coding		spawgeyby	C1QB
TC0500009479.hg.1	2.13	CTC-308K20.3		Pseudogene		teymorby	C16orf59
TC1700007347.hg.1	2.13	feewybu	Transcript Identified by AceView	Coding		TRBV12-4	CACHD1
TC1800006592.hg.1	2.13	leeterbu	Transcript Identified by AceView	Coding		yanemo	CACNG7
TC1400008399.hg.1	2.13	miniru	Transcript Identified by AceView	Unassigned		ZNF106	CBX1P2
TC0600011362.hg.1	2.13	pawjor	Transcript Identified by AceView	Coding		blory	CCDC79
TC1700012296.hg.1	2.13	PRKAR1A	protein kinase, cAMP-dependent, regulatory, type I, alpha; arylsulfatase G	Multiple_Complex		CAPN8	CH17-128G5.1
TC0100008174.hg.1	2.13	pumawbu	Transcript Identified by AceView	Coding		CH507-42P11.2	CHTF8
TC0500010425.hg.1	2.13	reegoy	Transcript Identified by AceView	Coding		chugler	CTD-2316B1.2
TC1900011366.hg.1	2.13	rertabu	Transcript Identified by AceView	Coding		DCC	DGCR6
TC0600013891.hg.1	2.13	RNASET2andRPS6KA2	Transcript Identified by AceView, Entrez Gene ID(s) 8635; 6196	Coding		EXPH5	DUSP16
TC1800008288.hg.1	2.13	RPS10P27	ribosomal protein S10 pseudogene 27	Pseudogene		gleeskawbu	DYNC1LI1
TC0100012258.hg.1	2.13	seerawbo	Transcript Identified by AceView	Coding		GLULP4	EPS15L1
TC0400012117.hg.1	2.13	smogy	Transcript Identified by AceView	Unassigned		IGIP	fleyswoybu
TC1100010232.hg.1	2.13	stogarby	Transcript Identified by AceView	Unassigned		IGKV3D-11	GATA6
TC0400011189.hg.1	2.13	Y_RNA	Y RNA [Source:RFAM;Acc:RF00019]	NonCoding		LINC00472	GEMIN8P4
TC0100018402.hg.1	2.13			NonCoding		LINC01068	GGA3
TC1000012003.hg.1	2.13			NonCoding		LINC01182	GLDN
TC0600013244.hg.1	2.13			NonCoding		mesiru	glerlor
TC0X00010176.hg.1	2.13			NonCoding		MTATP6P11	gleyrawbo
TC0X00009337.hg.1	2.13			NonCoding		NUDCD2	GLIPR2
TC1300008935.hg.1	2.13			NonCoding		nusi	HIST1H2AE
TC0400007581.hg.1	2.13			NonCoding		PIGA	hosoru
TC0600006906.hg.1	2.13			NonCoding		RAP2C	huruya
TC0500011634.hg.1	2.13			NonCoding		RNU6-875P	jawpo
TC1200010692.hg.1	2.13			NonCoding		RP4-810F7.1	KIF11
TC2100006916.hg.1	2.12	AP000261.1		Precursor_microRNA		RP5-967N21.11	klobor
TC1200006948.hg.1	2.12	C12orf60	chromosome 12 open reading frame 60	Multiple_Complex		RP11-17A4.3	klonoybu
TC0900008055.hg.1	2.12	chershee	Transcript Identified by AceView	Unassigned		RP11-420M1.2	klorsteybu
TC0500008606.hg.1	2.12	cherstorby	Transcript Identified by AceView	Coding		RP11-481J13.1	LOC100507175
TC0X00010800.hg.1	2.12	ELF4	Memczak2013 ALT_DONOR, coding, INTERNAL, intronic best transcript NM_001421	NonCoding		RP13-753N3.3	LOC728587
TC0400009285.hg.1	2.12	geyplerby	Transcript Identified by AceView	Coding		SCML1	LOC101929625
TC0900006538.hg.1	2.12	JAK2	Janus kinase 2	Multiple_Complex		semo	LOC283335
TC0500008484.hg.1	2.12	konome	Transcript Identified by AceView	Unassigned		skeysnu	loyslorby
TC0600009067.hg.1	2.12	moysporby	Transcript Identified by AceView	Unassigned		skovobu	LRRFIP1
TC1_KI270706v1_random00006438.hg.1	2.12	pazeybo	Transcript Identified by AceView	Coding		smeemor	LUZP4P1
TC0500013077.hg.1	2.12	pleystoybu	Transcript Identified by AceView	Coding		spuflor	lyflee
TC1700007086.hg.1	2.12	plyseebo	Transcript Identified by AceView	Coding		studaw	maspaby
TC2000007337.hg.1	2.12	PPP1R16B	Transcript Identified by AceView, Entrez Gene ID(s) 26051	Unassigned		swawkeybu	MIR511
TC0900006707.hg.1	2.12	RPL7P33	ribosomal protein L7 pseudogene 33 [Source:HGNC Symbol;Acc:HGNC:35937]	Pseudogene		TEX2	MTATP6P7
TC1100006885.hg.1	2.12	sherflerbu	Transcript Identified by AceView	Unassigned		ATP1B1	mumeebu
TC1200010516.hg.1	2.12	SLC38A1	solute carrier family 38, member 1	Multiple_Complex		CCDC81	NEIL3
TC1600006832.hg.1	2.12	slerwobu	Transcript Identified by AceView	Coding		daplorbu	NET1
TC0100011386.hg.1	2.12	spareebo	Transcript Identified by AceView	Coding		ENAH	noychy
TC0900009476.hg.1	2.12	talo	Transcript Identified by AceView	Unassigned		farflee	NPEPPS
TC0Y00006993.hg.1	2.12	TTTY11	testis-specific transcript, Y-linked 11 (non-protein coding)	NonCoding		feebobu	NPIPA2
TC0100009284.hg.1	2.12			NonCoding		flagoy	NPM1P17
TC1900008241.hg.1	2.12			NonCoding		flargorbu	OR4C6
TC1800008870.hg.1	2.12			NonCoding		foytaby	OSGIN2
TC1800008905.hg.1	2.12			NonCoding		gaperby	pleegybu
TC0200011240.hg.1	2.12			NonCoding		GAS8-AS1	PQLC3
TC0900008455.hg.1	2.12			NonCoding		gleyspeybu	PRRX1
TC1000006506.hg.1	2.12			NonCoding		glorreebu	puzeebu
TC0X00008150.hg.1	2.12			NonCoding		gluzu	pypa
TC1400009448.hg.1	2.12			NonCoding		keejarbu	RBMY2KP
TC1200006971.hg.1	2.11	AC007528.2		Precursor_microRNA		kikema	RN7SKP33
TC0300010348.hg.1	2.11	AC093611.2		Precursor_microRNA		lakerbo	RNU4-64P
TC1300006891.hg.1	2.11	AL138706.2	Uncharacterized protein [Source:UniProtKB/TrEMBL;Acc:A0A096LNP8]	Coding		MIR944	RNU6-861P
TC0900010531.hg.1	2.11	AL353707.1		Precursor_microRNA		nernybu	RNY4P18
TC0900008272.hg.1	2.11	AL391867.1		Precursor_microRNA		plawmeybo	RP1-34L19.1
TC0100017822.hg.1	2.11	AL391994.1		Precursor_microRNA		RAB43P1	RP3-448I9.1
TC0900008121.hg.1	2.11	AL589843.1		Precursor_microRNA		rarnoy	RP5-1164C1.2
TC0100013320.hg.1	2.11	AL590683.2		Precursor_microRNA		RNU6-316P	RP11-184I16.3
TC0X00006760.hg.1	2.11	AL928874.1		Multiple_Complex		RNU6-439P	RP11-274B21.9
TC1000008099.hg.1	2.11	C10orf11	chromosome 10 open reading frame 11	Multiple_Complex		RNU6-709P	RP11-321L2.1
TC0400008559.hg.1	2.11	floswoby	Transcript Identified by AceView	Unassigned		RP11-22P6.2	RP11-423H2.3
TC0200010242.hg.1	2.11	gorstoyby	Transcript Identified by AceView	Coding		RP11-98G13.1	RP11-483F11.7
TC1000012140.hg.1	2.11	klarshar	Transcript Identified by AceView	Unassigned		RP11-403I13.8	RP11-580P21.1
TC1600011502.hg.1	2.11	LOC100190986	uncharacterized LOC100190986	NonCoding		RP11-617F23.2	RP11-667M19.10
TC1200011976.hg.1	2.11	MIR1302-1	microRNA 1302-1	Multiple_Complex		snoylobu	RP11-702L6.1
TC0X00010553.hg.1	2.11	ravy	Transcript Identified by AceView	Unassigned		soplaby	RP11-770J1.7
TC0300011271.hg.1	2.11	RNU6-108P	RNA, U6 small nuclear 108, pseudogene [Source:HGNC Symbol;Acc:HGNC:47071]	Small_RNA		sperskeeby	RP11-950C14.10
TC0X00009460.hg.1	2.11	RP1-169I5.4		Pseudogene		spystey	RPL5P30
TC0600010945.hg.1	2.11	RPL7P26	ribosomal protein L7 pseudogene 26	Pseudogene		suror	saskuby
TC0500007615.hg.1	2.11	shuzeyby	Transcript Identified by AceView	Unassigned		yayuro	SCAF8
TC1300009376.hg.1	2.11	SLITRK1	SLIT and NTRK-like family, member 1	Coding		zobubu	sesama
TC0400011146.hg.1	2.11	stubabo	Transcript Identified by AceView	Unassigned		AC079807.4	sharflu
TC0100012867.hg.1	2.11	Y_RNA	Y RNA [Source:RFAM;Acc:RF00019]	NonCoding		AC084149.1	shawky
TC2000008126.hg.1	2.11			NonCoding		ADAT2	SHISA5
TC0200011926.hg.1	2.11			NonCoding		AL356476.1	skeepar
TC1700011505.hg.1	2.11			NonCoding		AL606923.1	skeylaw
TC0100012122.hg.1	2.11			NonCoding		ANGPTL1	slukla
TC0700009800.hg.1	2.11			NonCoding		ATP1A1	SMAD6
TC0800011434.hg.1	2.11			NonCoding		blamoy	smocha
TC0400010767.hg.1	2.11			NonCoding		CTD-2347I17.1	smoysey
TC1400006558.hg.1	2.11			NonCoding		CYCSP48	sneetor
TC1500008464.hg.1	2.11			NonCoding		dazarby	SNRNP35
TC0500013062.hg.1	2.11			NonCoding		EBP	SNRPGP17
TC0600009402.hg.1	2.11			NonCoding		fasee	SOCS5
TC1400007605.hg.1	2.1	AC005227.1		Precursor_microRNA		ferployby	spawa
TC0800011340.hg.1	2.1	AP003356.1		Precursor_microRNA		FKBP11	sperglee
TC0700012411.hg.1	2.1	beyblarby	Transcript Identified by AceView	Unassigned		floyspee	storbloy
TC1300006832.hg.1	2.1	beysherbu	Transcript Identified by AceView	Coding		FTH1P12	SUMF1
TC1700009374.hg.1	2.1	boysu	Transcript Identified by AceView	Coding		GALNT3	SUPT16H
TC1700011034.hg.1	2.1	deyzu	Transcript Identified by AceView	Coding		glerloyby	swergybu
TC0300009206.hg.1	2.1	klersweyby	Transcript Identified by AceView	Unassigned		HSFY1P1	syshaby
TC0500010187.hg.1	2.1	kystuby	Transcript Identified by AceView	Unassigned		JAK2	tarbarbo
TC0800011861.hg.1	2.1	LRRC6	leucine rich repeat containing 6	Multiple_Complex		jeesmeebu	teylawby
TC0700010156.hg.1	2.1	momera	Transcript Identified by AceView	Coding		klorstoy	typlarbu
TC0X00009572.hg.1	2.1	NUS1P1	Transcript Identified by AceView, Entrez Gene ID(s) 729148	Unassigned		koyfawbo	U66059.58
TC1100007632.hg.1	2.1	OR8K3	olfactory receptor, family 8, subfamily K, member 3 (gene/pseudogene)	Multiple_Complex		lugloby	USP3
TC0700009080.hg.1	2.1	RNY1P11	RNA, Ro-associated Y1 pseudogene 11 [Source:HGNC Symbol;Acc:HGNC:50874]	NonCoding		mawsloy	vatyby
TC0100009198.hg.1	2.1	RP4-714D9.5	novel transcript sense overlapping SLC35A3 & HIAT1	NonCoding		notimo	waseebu
TC1000006564.hg.1	2.1	RP11-184A2.2	putative novel transcript	NonCoding		RN7SL479P	wyfor
TC1900007805.hg.1	2.1	sharcho	Transcript Identified by AceView	Unassigned		RNU1-63P	yamora
TC0900008546.hg.1	2.1	snarvaby	Transcript Identified by AceView	Unassigned		RP3-483K16.4	yokara
TC1300009941.hg.1	2.1	sneezoy	Transcript Identified by AceView	Unassigned		RP11-398K22.12	ZNF670
TC1400008261.hg.1	2.1	SNORD113	Small nucleolar RNA SNORD113/SNORD114 family [Source:RFAM;Acc:RF00181]	Small_RNA		RP11-1134I14.2	zystoybu
TC1000010870.hg.1	2.1	SRGN	Memczak2013 ANTISENSE, coding, INTERNAL, UTR3 best transcript NM_002727	NonCoding		SAR1AandTYSND1andAIFM2	AC008045.1
TC1900008732.hg.1	2.1	steewey	Transcript Identified by AceView	Coding		sarwyby	AL035697.1
TC0500007468.hg.1	2.1	swavybo	Transcript Identified by AceView	Unassigned		shawstoby	ALX1
TC1900011919.hg.1	2.1	ZNF708	zinc finger protein 708	Multiple_Complex		SNRPFP1	AP4S1
TC0100014652.hg.1	2.1	ZZZ3	Transcript Identified by AceView, Entrez Gene ID(s) 26009	Unassigned		spoymaw	AP000925.2
TSUnmapped00000903.hg.1	2.1			NonCoding		stoypee	AP002958.1
TC0200010402.hg.1	2.1			NonCoding		sysherbu	ARMCX5-GPRASP2
TC1000012146.hg.1	2.1			NonCoding		tachaw	ASB17
TC0800010669.hg.1	2.1			NonCoding		TIMP4	ASH2LP1
TC0X00010807.hg.1	2.1			NonCoding		TUBB4A	banubo
TC0400008113.hg.1	2.1			NonCoding		ZNF652	bawstorbu
TC0600007437.hg.1	2.1			NonCoding		AC012175.1	blerjawby
TC0500012029.hg.1	2.1			NonCoding		AL137006.1	blumaw
TC0800007370.hg.1	2.09	ADAM32	ADAM metallopeptidase domain 32	Multiple_Complex		blamorbo	bluteebu
TC1600010804.hg.1	2.09	ATP5A1P3	ATP synthase, H+ transporting, mitochondrial F1 complex, alpha subunit 1 pseudogene 3	Pseudogene		blojerbo	BTD
TC1300007587.hg.1	2.09	BCAS2P3	breast carcinoma amplified sequence 2 pseudogene 3 [Source:HGNC Symbol;Acc:HGNC:39596]	Multiple_Complex		blormeeby	C5orf27
TC1700006507.hg.1	2.09	beysu	Transcript Identified by AceView	Coding		bloydoby	C16orf97
TC0100011273.hg.1	2.09	burabu	Transcript Identified by AceView	Coding		CDH1	CCDC58P2
TC0500012631.hg.1	2.09	EBF1	early B-cell factor 1	Multiple_Complex		CTD-2262B20.1	CD200
TC0200010175.hg.1	2.09	kahiyo	Transcript Identified by AceView	Coding		dosworbu	CDH12P1
TC1700010834.hg.1	2.09	karey	Transcript Identified by AceView	Unassigned		DUSP1	CDH12P2
TC1500007396.hg.1	2.09	LDHAL6B	lactate dehydrogenase A-like 6B	Coding		flomoyby	chersyby
TC0700012614.hg.1	2.09	noykee	Transcript Identified by AceView	Coding		forney	chushaw
TC1000011302.hg.1	2.09	peysterby	Transcript Identified by AceView	Unassigned		fypoyby	CTB-12O2.1
TC0100015738.hg.1	2.09	RN7SL473P	RNA, 7SL, cytoplasmic 473, pseudogene [Source:HGNC Symbol;Acc:HGNC:46489]	NonCoding		IL6STP1	CTC-261N6.3
TC0800007283.hg.1	2.09	RNA5SP264	5S ribosomal pseudogene 264 [Source:HGNC Symbol;Acc:HGNC:43164]	Ribosomal		kawzar	deyzer
TC0100011241.hg.1	2.09	RP11-38O14.6		Multiple_Complex		kloju	duzaw
TC1500009139.hg.1	2.09	shorspor	Transcript Identified by AceView	Coding		kyglaw	EMP1
TC1600011510.hg.1	2.09	smawsmer	Transcript Identified by AceView	Coding		LOC101929295	FAM193B
TC0200009333.hg.1	2.09	sweypubo	Transcript Identified by AceView	Unassigned		neefey	faporby
TC1700011623.hg.1	2.09	teyvubu	Transcript Identified by AceView	Unassigned		NUTF2P3	flarrerby
TC1000010777.hg.1	2.09	versha	Transcript Identified by AceView	Unassigned		PLAT	fuslarbu
TC1300006812.hg.1	2.09	worcha	Transcript Identified by AceView	Unassigned		poyzoy	GEMIN2P2
TC1600007611.hg.1	2.09	yono	Transcript Identified by AceView	Unassigned		RNU5A-8P	geypobu
TC0200010276.hg.1	2.09	zeenoybo	Transcript Identified by AceView	Unassigned		RP11-95I16.4	glarvee
TC0300008740.hg.1	2.09	zerborbu	Transcript Identified by AceView	Coding		RP11-140H17.2	glerblo
TC1600008289.hg.1	2.09			NonCoding		RP11-478B11.2	GRAMD1A
TC0300010612.hg.1	2.09			NonCoding		RP11-626G11.3	GRK5-IT1
TC0100007363.hg.1	2.09			NonCoding		sladybo	harero
TC2000006526.hg.1	2.09			NonCoding		smyby	HEXA
TC0200009921.hg.1	2.09			NonCoding		soysmubu	hisoyu
TC0200010365.hg.1	2.09			NonCoding		SPG20	HNRNPA1P27
TC0200010479.hg.1	2.09			Coding		sweeswarbu	IL13RA2
TC0800011528.hg.1	2.09			NonCoding		swerplobu	ITFG2
TC0900007067.hg.1	2.09			NonCoding		tarmoy	katero
TC0900008115.hg.1	2.09			NonCoding		TCEAL3	KAZN
TC0800008480.hg.1	2.09			NonCoding		toshorbu	KB-1460A1.2
TC1200007338.hg.1	2.09			NonCoding		zeynobu	kihara
TC1000010649.hg.1	2.08	AC068062.1		Precursor_microRNA		AL954742.1	klorshobu
TC0200007625.hg.1	2.08	AC093165.1		Precursor_microRNA		blawsaw	kloswaw
TC1_KI270708v1_random00006435.hg.1	2.08	AL137861.2		Precursor_microRNA		blerporbo	klusteebu
TC1_KI270708v1_random00006436.hg.1	2.08	AL137861.8		Precursor_microRNA		bojo	kuyuha
TC1000007746.hg.1	2.08	ARL4AP1	ADP-ribosylation factor like GTPase 4A pseudogene 1	Multiple_Complex		boygorbu	lafloyby
TC1600007431.hg.1	2.08	ASPHD1	aspartate beta-hydroxylase domain containing 1	Multiple_Complex		COX17P1	LOC100289585
TC0300008271.hg.1	2.08	BBX	bobby sox homolog (Drosophila)	Multiple_Complex		FAT1	LOC286297
TC1500009121.hg.1	2.08	chagley	Transcript Identified by AceView	Unassigned		flawlarbo	LRP2BP
TC0400010050.hg.1	2.08	CLNK	cytokine-dependent hematopoietic cell linker	Multiple_Complex		flytoyby	lybobu
TC0700013105.hg.1	2.08	darsharby	Transcript Identified by AceView	Unassigned		GADD45B	maharu
TC1100010747.hg.1	2.08	gawny	Transcript Identified by AceView	Coding		GAPDHP31	Metazoa_SRP
TC1600006464.hg.1	2.08	gludar	Transcript Identified by AceView	Unassigned		gawkoybu	MICU1
TC0500009347.hg.1	2.08	klaskoybu	Transcript Identified by AceView	Unassigned		jorko	MIR6809
TC1700006623.hg.1	2.08	kluvarbu	Transcript Identified by AceView	Unassigned		MAP3K14-AS1	MTIF2
TC1400010125.hg.1	2.08	LOC100129345	uncharacterized LOC100129345; novel transcript	NonCoding		MIR3148	myvaby
TC0X00006748.hg.1	2.08	loyfee	Transcript Identified by AceView	Coding		MOGS	NFRKB
TC0700007929.hg.1	2.08	MIR3914-2	microRNA 3914-2	Multiple_Complex		MRPL52	OR7A10
TC0800011317.hg.1	2.08	mohare	Transcript Identified by AceView	Coding		muslawbu	parney
TC1300009293.hg.1	2.08	MYCBP2	MYC binding protein 2, E3 ubiquitin protein ligase	Multiple_Complex		NDE1P2	PNMA1
TC1000007334.hg.1	2.08	nawamu	Transcript Identified by AceView	Unassigned		NT5C3	porjee
TC1000011057.hg.1	2.08	NDUFA8P1	NADH:ubiquinone oxidoreductase subunit A8 pseudogene 1 [Source:HGNC Symbol;Acc:HGNC:52264]	Multiple_Complex		ORC6	PRELID3BP6
TC0800008255.hg.1	2.08	RP11-267M23.3	novel transcript	NonCoding		OSGEPL1	PRR3
TC0800006785.hg.1	2.08	RP11-419I17.1	novel transcript	NonCoding		RAD21L1	pyflawbu
TC0400012378.hg.1	2.08	SH3RF1	SH3 domain containing ring finger 1	Multiple_Complex		RLN2	rawdar
TC1800008892.hg.1	2.08	snysky	Transcript Identified by AceView	Coding		RP11-133K1.1	RNA5SP382
TC0700011138.hg.1	2.08	sperblorby	Transcript Identified by AceView	Coding		RP11-408H20.1	RNH1
TC0700009103.hg.1	2.08	spyblawby	Transcript Identified by AceView	Unassigned		RP11-537H15.3	RNU6-260P
TC1300009726.hg.1	2.08	spydoy	Transcript Identified by AceView	Coding		RP11-841C19.1	RP1-177I10.1
TC0300009502.hg.1	2.08	spykarbu	Transcript Identified by AceView	Coding		RPSAP43	RP11-1149O23.2
TC0300012030.hg.1	2.08	sterbubu	Transcript Identified by AceView	Unassigned		SCARNA17	RP11-2C24.3
TC1400007347.hg.1	2.08	tehiri	Transcript Identified by AceView	Coding		shorshee	RP11-80F22.8
TC1500009811.hg.1	2.08	veestee	Transcript Identified by AceView	Coding		skuswy	RP11-204N11.1
TC0800011817.hg.1	2.08	zaskeybu	Transcript Identified by AceView	Coding		SMAD9-IT1	RP11-210M15.2
TC1600006466.hg.1	2.08			NonCoding		SPCS3	RP11-259O18.5
TC0100011965.hg.1	2.08			NonCoding		SQLE	RP11-263K19.6
TC1800007893.hg.1	2.08			NonCoding		stawbor	RP11-417J1.4
TC1000010399.hg.1	2.08			NonCoding		stonor	RP11-746M1.1
TC0500007252.hg.1	2.08			NonCoding		storchar	RPL23AP90
TC1100012096.hg.1	2.08			NonCoding		swonee	RPL23AP93
TC0500010506.hg.1	2.08			NonCoding		USP9YP21	rukimi
TC1700008263.hg.1	2.07	ABCC3	ATP binding cassette subfamily C member 3	Multiple_Complex		warplar	sarblyby
TC0700010109.hg.1	2.07	cheekeeby	Transcript Identified by AceView	Coding		wawly	SART3
TC1100008477.hg.1	2.07	DGAT2	diacylglycerol O-acyltransferase 2	Multiple_Complex		WFDC21P	shawloyby
TC1000010006.hg.1	2.07	DNAJC1	DnaJ (Hsp40) homolog, subfamily C, member 1	Multiple_Complex		ZNF638	SIX1
TC2000007772.hg.1	2.07	fawro	Transcript Identified by AceView	Coding		AAGAB	skarwarbu
TC1600010197.hg.1	2.07	larpey	Transcript Identified by AceView	Coding		DYRK4_	skerder
TC0300012576.hg.1	2.07	leydubu	Transcript Identified by AceView	Coding		FAM107B	skoybee
TC0500011011.hg.1	2.07	LOC100272216	uncharacterized LOC100272216; Transcript Identified by AceView, Entrez Gene ID(s) 100272216, RefSeq ID(s) NR_027439	Multiple_Complex		gobybo	SLC25A19
TC0300007437.hg.1	2.07	MANF	mesencephalic astrocyte-derived neurotrophic factor	Multiple_Complex		IL7	SLC38A10
TC1100010951.hg.1	2.07	masemi	Transcript Identified by AceView	Coding		jeesabu	sleynor
TC1500007338.hg.1	2.07	meezo	Transcript Identified by AceView	Unassigned		jymoy	sleystoyby
TC0900011155.hg.1	2.07	MIR32	microRNA 32	Precursor_microRNA		kulorby	smyku
TC0700012659.hg.1	2.07	nahera	Transcript Identified by AceView	Coding		LOC101928063	snopu
TC0100011367.hg.1	2.07	royaro	Transcript Identified by AceView	Unassigned		MIR6128	SNORA8
TC1700011747.hg.1	2.07	seyskaw	Transcript Identified by AceView	Coding		neypoy	SNORA19
TC0400009520.hg.1	2.07	slersparby	Transcript Identified by AceView	Coding		NIFKP6	SNORD11B
TC0400010613.hg.1	2.07	smorflor	Transcript Identified by AceView	Unassigned		NMRK1	snystabu
TC1200012280.hg.1	2.07	snargarby	Transcript Identified by AceView	Coding		NT5DC3	spapar
TC1400010680.hg.1	2.07	SNORD114-21	small nucleolar RNA, C/D box 114-21	Multiple_Complex		PGK1	sporrarby
TC2100007936.hg.1	2.07	snoyga	Transcript Identified by AceView	Coding		RNY1	spoykloy
TC0700007861.hg.1	2.07	snuslerbu	Transcript Identified by AceView	Unassigned		RP3-426I6.5	STPG1
TC0500009101.hg.1	2.07	swusnawbu	Transcript Identified by AceView	Coding		RP11-257O5.4	styfa
TC0500008628.hg.1	2.07	teyswawbu	Transcript Identified by AceView	Unassigned		RP11-829H16.2	swawserbu
TC1100011576.hg.1	2.07	vukorby	Transcript Identified by AceView	Unassigned		sahara	sweegeeby
TC1700008707.hg.1	2.07			NonCoding		shasmorbu	sweyrorbu
TC0200015477.hg.1	2.07			NonCoding		sherboy	TCP10
TC0300012439.hg.1	2.07			NonCoding		skaspee	TDGF1P4
TC0300007643.hg.1	2.07			NonCoding		skazar	TESK2
TC0100015915.hg.1	2.07			NonCoding		snashubu	TJAP1
TC0100017970.hg.1	2.07			NonCoding		SNORD114-3	TMEM8A
TC1000010974.hg.1	2.07			NonCoding		spubla	tyseebo
TC0600011684.hg.1	2.07			NonCoding		swawskeeby	UBA2
TC0X00009781.hg.1	2.07			NonCoding		swunar	UBBP3
TC0X00008906.hg.1	2.07			NonCoding		tawskeyby	WDFY3-AS2
TC0400009540.hg.1	2.07			NonCoding		wocheyby	YJEFN3
TC1300006460.hg.1	2.07			NonCoding		zaplo	YWHAZP8
TC0500012353.hg.1	2.07			NonCoding		AC009081.1	ZC3H4
TC1800008170.hg.1	2.06	AC006557.1		Precursor_microRNA		AC079796.1	zervy
TC0800010489.hg.1	2.06	AC100817.1		Precursor_microRNA		AL138714.1	ZNF140
TC2200007623.hg.1	2.06	blashee	Transcript Identified by AceView	Coding		beesar	ZNF530
TC1000011655.hg.1	2.06	deyperby	Transcript Identified by AceView	Coding		CTC-550B14.8	ZNF664
TC0800011374.hg.1	2.06	fleydoby	Transcript Identified by AceView	Unassigned		DNM1P29	AC002398.13
TC0300007600.hg.1	2.06	glanabo	Transcript Identified by AceView	Unassigned		EBPL	AC016626.2
TC1800008840.hg.1	2.06	glorlo	Transcript Identified by AceView	Coding		IMPA2	AC092066.6
TC1600010198.hg.1	2.06	ITFG1andNETO2	Transcript Identified by AceView, Entrez Gene ID(s) 81533; 81831	Unassigned		jablar	ANKRD20A11P
TC1400009851.hg.1	2.06	klashabu	Transcript Identified by AceView	Coding		jawzoybu	ANKRD20A17P
TC0700007832.hg.1	2.06	laflawby	Transcript Identified by AceView	Coding		jeetobo	AP4M1
TC1500007662.hg.1	2.06	marster	Transcript Identified by AceView	Unassigned		kawnawbu	ARHGAP1
TC1100007771.hg.1	2.06	MS4A1	membrane-spanning 4-domains, subfamily A, member 1	Multiple_Complex		KCTD5	ARHGAP29
TC1300007757.hg.1	2.06	MTCYBP3	MT-CYB pseudogene 3 [Source:HGNC Symbol;Acc:HGNC:39579]	Multiple_Complex		koleebo	barrabu
TC0Y00006902.hg.1	2.06	nayu	Transcript Identified by AceView	Unassigned		LINC01309	berlawbo
TC0100014794.hg.1	2.06	ODF2L	outer dense fiber of sperm tails 2-like	Multiple_Complex		LYARP1	BGN
TC0400008446.hg.1	2.06	OSTCP4	oligosaccharyltransferase complex subunit pseudogene 4 [Source:HGNC Symbol;Acc:HGNC:42866]	Multiple_Complex		MAFTRR	blafu
TC0800010667.hg.1	2.06	PDE7A	phosphodiesterase 7A	Multiple_Complex		MIR3915	bleezu
TC1200008488.hg.1	2.06	PLXNC1	plexin C1	Multiple_Complex		mukema	bleychu
TC0800011664.hg.1	2.06	plykoy	Transcript Identified by AceView	Coding		nojobu	blorplaby
TC0400007561.hg.1	2.06	posweeby	Transcript Identified by AceView	Unassigned		RNA5SP82	bloyley
TC2200008044.hg.1	2.06	RNY1P9	RNA, Ro-associated Y1 pseudogene 9 [Source:HGNC Symbol;Acc:HGNC:41481]	NonCoding		RP11-135N5.3	blyfabu
TC1600006898.hg.1	2.06	RP11-66H6.4	novel transcript sense intronic to CLEC16A	NonCoding		serkee	BST1
TC1300009768.hg.1	2.06	skoydoby	Transcript Identified by AceView	Unassigned		seystabu	bysnoybu
TC2000007898.hg.1	2.06	slawvey	Transcript Identified by AceView	Unassigned		shavaw	CALML3-AS1
TC0700008172.hg.1	2.06	sporploby	Transcript Identified by AceView	Unassigned		sheyjaby	CIC
TC0700010443.hg.1	2.06	STEAP1B	STEAP family member 1B	Multiple_Complex		shochy	CLRN1
TC2200008602.hg.1	2.06			NonCoding		skawfoy	CTA-398F10.2
TC0200010833.hg.1	2.06			NonCoding		sleynoy	dawzerby
TC0700007582.hg.1	2.06			NonCoding		smarbu	DDX43P2
TC1300008104.hg.1	2.06			NonCoding		snojaw	DIRAS1
TC0600009869.hg.1	2.06			NonCoding		spoyblorby	DNAJB12
TC0600008747.hg.1	2.06			NonCoding		SPTLC1	doblobu
TC1300007000.hg.1	2.06			NonCoding		swarawbo	EIF4EBP2P1
TC0100014307.hg.1	2.05	AC119674.1		Precursor_microRNA		swujeyby	FERMT1
TC0300010744.hg.1	2.05	ACAA1	acetyl-CoA acyltransferase 1	Multiple_Complex		TMEM184C	GBA
TC0700009394.hg.1	2.05	AGK	acylglycerol kinase	Multiple_Complex		TSPY18P	GSK3A
TC0300012264.hg.1	2.05	ALG1L	ALG1, chitobiosyldiphosphodolichol beta-mannosyltransferase-like	Multiple_Complex		TUBB2A	GUSBP1
TC1300006770.hg.1	2.05	ALOX5AP	arachidonate 5-lipoxygenase-activating protein	Multiple_Complex		vageyby	humure
TC2000007631.hg.1	2.05	ARPC3P1	actin related protein 2/3 complex subunit 3 pseudogene 1 [Source:HGNC Symbol;Acc:HGNC:16092]	Pseudogene		wustoy	IL27RA
TC1600009331.hg.1	2.05	C16orf72	Memczak2013 ANTISENSE, coding, INTERNAL, intronic best transcript NM_014117	NonCoding		ZNF765	jeyro
TC1900009933.hg.1	2.05	C19orf42	Transcript Identified by AceView, Entrez Gene ID(s) 79086	Unassigned		ZNF804A	KANSL3
TC0800011597.hg.1	2.05	EXT1	Jeck2013 ALT_ACCEPTOR, ALT_DONOR, coding, INTERNAL, intronic best transcript NM_000127; Transcript Identified by AceView	NonCoding		blarbeebo	KIRREL3
TC0900009424.hg.1	2.05	GLIS3	GLIS family zinc finger 3	Multiple_Complex		charloby	klomey
TC0300010870.hg.1	2.05	kerfeebo	Transcript Identified by AceView	Coding		chawnu	kororo
TC1700007337.hg.1	2.05	mawsmy	Transcript Identified by AceView	Coding		CRIPAK	LOC100129937
TC0900007756.hg.1	2.05	morwyby	Transcript Identified by AceView	Coding		CTPS1	LOC101927123
TC0800008794.hg.1	2.05	moyzuby	Transcript Identified by AceView	Unassigned		CU463998.3	LOC101930114
TC1500010473.hg.1	2.05	narswu	Transcript Identified by AceView	Coding		darnu	lorgloy
TC0600007905.hg.1	2.05	peybloy	Transcript Identified by AceView	Unassigned		derto	LRP10
TC0200011849.hg.1	2.05	RAD51AP2	Transcript Identified by AceView, Entrez Gene ID(s) 729475	Unassigned		deyplu	MBTPS1
TC0700009027.hg.1	2.05	rehera	Transcript Identified by AceView	Unassigned		ETS2	meyshee
TC0900008177.hg.1	2.05	RNU6-918P	RNA, U6 small nuclear 918, pseudogene [Source:HGNC Symbol;Acc:HGNC:47881]	Small_RNA		FAM118A	MIR548E
TC0700007704.hg.1	2.05	RP11-368M16.7		Multiple_Complex		flachey	MIR4760
TC0400009427.hg.1	2.05	RP11-433O3.1		Multiple_Complex		fleyskee	mosha
TC1200008254.hg.1	2.05	RP11-734E19.1		Pseudogene		gaslyby	mowame
TC1000007493.hg.1	2.05	SNORA74	Small nucleolar RNA SNORA74 [Source:RFAM;Acc:RF00090]	Small_RNA		karza	MSC
TC1300009926.hg.1	2.05	speefa	Transcript Identified by AceView	Coding		KRTAP2-4	NAV2-AS1
TC1100006635.hg.1	2.05	STIM1	stromal interaction molecule 1; microRNA 4687	Multiple_Complex		leezuby	OR2T27
TC0900008563.hg.1	2.05	swoyserbu	Transcript Identified by AceView	Unassigned		LINC00327	PAQR5
TC1600007204.hg.1	2.05	wospar	Transcript Identified by AceView	Unassigned		LINC01410	parla
TC0200013348.hg.1	2.05	zarklo	Transcript Identified by AceView	NonCoding		lorslarby	pawweybu
TC1600011162.hg.1	2.05			NonCoding		mawglee	PEX12
TC2000006667.hg.1	2.05			NonCoding		MBOAT2	PLAGL2
TC0100017476.hg.1	2.05			NonCoding		MIR376A1	platyby
TC0200012759.hg.1	2.05			NonCoding		MIR597	PP2D1
TC0200013175.hg.1	2.05			NonCoding		MREG	PRKCSH
TC1000009917.hg.1	2.05			NonCoding		noyswerby	PVT1
TC0700010786.hg.1	2.05			NonCoding		nuromi	rawnor
TC0700009983.hg.1	2.05			NonCoding		PCGF5	rerspuby
TC1400009852.hg.1	2.05			NonCoding		PIGF	RNU4ATAC7P
TC1300007283.hg.1	2.05			NonCoding		pluchubu	RNU6-395P
TC1200010127.hg.1	2.05			NonCoding		rorplarby	RP5-1006K12.1
TC1300008634.hg.1	2.04	AL138706.1		Precursor_microRNA		rorverbo	RP11-110I1.12
TC0800011392.hg.1	2.04	AP003471.2		Precursor_microRNA		RP11-627D16.2	RP11-254A24.2
TC0600013147.hg.1	2.04	ARHGAP18	Rho GTPase activating protein 18	Multiple_Complex		sawskey	RP11-366N18.2
TC0100011064.hg.1	2.04	CFH	complement factor H	Multiple_Complex		seyspabu	RP11-4B14.3
TC1200007012.hg.1	2.04	cheenar	Transcript Identified by AceView	Coding		sihumu	RP11-413G15.1
TC0800012000.hg.1	2.04	cheyzyby	Transcript Identified by AceView	Unassigned		skakler	RP11-480D4.7
TC0500011072.hg.1	2.04	chostarby	Transcript Identified by AceView	Unassigned		skeyzerby	RP11-568N6.1
TC0500009471.hg.1	2.04	ERGIC1	Memczak2013 ALT_ACCEPTOR, ALT_DONOR, coding, INTERNAL, intronic best transcript NM_001031711	NonCoding		slorgloy	RP11-572M11.1
TC0600012041.hg.1	2.04	klytyby	Transcript Identified by AceView	Unassigned		slufer	RP11-710E1.1
TC0700006688.hg.1	2.04	LOC100505938	uncharacterized LOC100505938; Transcript Identified by AceView; novel transcript, antisense to ICA1	NonCoding		smerchar	RP11-757G14.3
TC1400009126.hg.1	2.04	plababy	Transcript Identified by AceView	Unassigned		smortoyby	RP13-228J13.6
TC1900009644.hg.1	2.04	plerfley	Transcript Identified by AceView	Coding		SNORD91B	RPL12P31
TC1100010605.hg.1	2.04	RN7SKP287	RNA, 7SK small nuclear pseudogene 287 [Source:HGNC Symbol;Acc:HGNC:46011]	NonCoding		sparskoby	RPS29P20
TC1200009008.hg.1	2.04	RNU6-1188P	RNA, U6 small nuclear 1188, pseudogene [Source:HGNC Symbol;Acc:HGNC:48151]	Small_RNA		STOM	SCARNA9L
TC1600006996.hg.1	2.04	RNU7-125P	RNA, U7 small nuclear 125 pseudogene [Source:HGNC Symbol;Acc:HGNC:45659]	Small_RNA		swerrerby	SCRG1
TC0100007701.hg.1	2.04	RP4-803A2.1		Pseudogene		SYT15	SDAD1P1
TC0500007315.hg.1	2.04	RP11-53O19.3	novel transcript	NonCoding		tarshorbu	SEPT10P1
TC0100009209.hg.1	2.04	RP11-305E17.4		Multiple_Complex		TRAJ56	SF3B4
TC0400012318.hg.1	2.04	RP11-366M4.2		Multiple_Complex		UBE2V2	shersterbu
TC1400009058.hg.1	2.04	RP11-857B24.2		Pseudogene		zoreyby	skoroybo
TC1000008279.hg.1	2.04	RPS3AP5	ribosomal protein S3A pseudogene 5	Pseudogene		ABCA1	skozoy
TC1900010687.hg.1	2.04	sheyvoy	Transcript Identified by AceView	Unassigned		AC004969.1	SLC29A1
TC0400009613.hg.1	2.04	slersweebu	Transcript Identified by AceView	Coding		AC068533.1	slergar
TC1000010169.hg.1	2.04	smarshy	Transcript Identified by AceView	NonCoding		AC092155.4	snoysweebu
TC0100009989.hg.1	2.04	snoporbo	Transcript Identified by AceView	Coding		AC096509.1	SP1
TC0900011154.hg.1	2.04	snoshey	Transcript Identified by AceView	Unassigned		AC097470.1	speeswey
TC1700009956.hg.1	2.04	torsly	Transcript Identified by AceView	Coding		AL050321.1	studo
TC0100017733.hg.1	2.04	TSNAX	Memczak2013 ANTISENSE, CDS, coding, INTERNAL, UTR3 best transcript NM_005999	NonCoding		AL133232.1	sweyla
TC0600010567.hg.1	2.04	TUBB2BP1	tubulin beta 2B class IIb pseudogene 1 [Source:HGNC Symbol;Acc:HGNC:42332]	Pseudogene		AL355361.1	sworgu
TC0200013344.hg.1	2.04	vawgorbu	Transcript Identified by AceView	Coding		blerglorby	TCF25
TC1100007147.hg.1	2.04	woykly	Transcript Identified by AceView	Coding		bloyblee	TGFB3
TC0100017494.hg.1	2.04	yokoyo	Transcript Identified by AceView	Unassigned		bojy	tihamo
TC0100010834.hg.1	2.04			NonCoding		CAMKK1	TNFAIP2
TC1600010411.hg.1	2.04			NonCoding		CMTM4	TNRC6B
TC1600010010.hg.1	2.04			NonCoding		EPN3	TRIM25
TC0200008434.hg.1	2.04			NonCoding		fleyroybu	TRMT1L
TC0200010089.hg.1	2.04			NonCoding		FMN1	TTTY14andNCRNA00185
TC1800008087.hg.1	2.04			NonCoding		glymoy	veemy
TC0200011234.hg.1	2.04			NonCoding		gunarbo	VEGFA
TC0600011607.hg.1	2.04			NonCoding		H2AFZP3	weesmey
TC1100009585.hg.1	2.04			NonCoding		humume	woysterby
TC0600012433.hg.1	2.04			NonCoding		kawklar	ZNF205
TC0900006963.hg.1	2.04			NonCoding		larfeybo	ZNF462
TC0900006503.hg.1	2.04			NonCoding		larvey	AC006028.11
TC0X00011059.hg.1	2.04			NonCoding		LINC01138	AC011233.2
TC0800008575.hg.1	2.04			NonCoding		LL0XNC01-116E7.4	AC016670.1
TC0400012773.hg.1	2.04			NonCoding		LOC101929733	AC087650.1
TC1500010269.hg.1	2.04			NonCoding		maflerby	AC105402.3
TC0400010187.hg.1	2.04			NonCoding		NLN	AC112518.3
TC0400007829.hg.1	2.04			NonCoding		norverbu	AC139712.1
TC0400008474.hg.1	2.04			NonCoding		PTS	ACP2
TC1200007245.hg.1	2.04			NonCoding		rawby	AF131215.1
TC1200012123.hg.1	2.04			NonCoding		rawpee	AL050327.1
TC1200011447.hg.1	2.04			NonCoding		reyblor	AL137190.1
TC1100008518.hg.1	2.03	ACER3	alkaline ceramidase 3	Multiple_Complex		rorfler	ALDH3B1
TC1000009803.hg.1	2.03	AL138898.1		Precursor_microRNA		RP11-305O6.3	ARHGAP5
TC2000007882.hg.1	2.03	AL354984.2		Precursor_microRNA		RP11-315I20.3	blorfeebo
TC2100007571.hg.1	2.03	AP001464.4	putative novel transcript	NonCoding		RP11-385D13.3	burubo
TC0X00009095.hg.1	2.03	ATXN3L	ataxin 3-like	Coding		RP11-439L18.1	busno
TC1500008694.hg.1	2.03	berrer	Transcript Identified by AceView	Coding		RPS6KB1	C18orf25
TC1900007698.hg.1	2.03	CTC-448F2.6		Pseudogene		smafo	CD81
TC0700011297.hg.1	2.03	fawblo	Transcript Identified by AceView	Unassigned		sorloy	chawwarbu
TC1000008365.hg.1	2.03	klarloy	Transcript Identified by AceView	Unassigned		speechee	chawzybo
TC2100006461.hg.1	2.03	LOC100507412	uncharacterized LOC100507412; novel transcript	NonCoding		spoyber	CoTC_ribozyme
TC0100008520.hg.1	2.03	luzawbo	Transcript Identified by AceView	Unassigned		stawmeeby	CPT1B
TC0700011183.hg.1	2.03	NMD3P2	NMD3 ribosome export adaptor pseudogene 2 [Source:HGNC Symbol;Acc:HGNC:37820]	Multiple_Complex		steybleebu	CTB-26E19.1
TC0100017312.hg.1	2.03	nornubu	Transcript Identified by AceView	Coding		swerser	CTC-458A3.1
TC1800006591.hg.1	2.03	peykler	Transcript Identified by AceView	Coding		TMEM255B	CTD-2026K11.6
TC0600012265.hg.1	2.03	RNU4-66P	RNA, U4 small nuclear 66, pseudogene [Source:HGNC Symbol;Acc:HGNC:47002]	Small_RNA		TRDN	CTD-2582D11.1
TC0600014309.hg.1	2.03	RP3-331H24.6	TEC	Unassigned		TRIM60P14	CYTH3
TC0100010508.hg.1	2.03	RP3-455J7.3		Multiple_Complex		verraw	daply
TC0500008169.hg.1	2.03	RP11-274E7.1		Multiple_Complex		vormaw	DPPA2
TC0300008983.hg.1	2.03	slydubu	Transcript Identified by AceView	Coding		vozoyby	DTX3L
TC1000006437.hg.1	2.03	sneyskey	Transcript Identified by AceView	Coding		weyswy	florklobu
TC0500011658.hg.1	2.03	spogey	Transcript Identified by AceView	Unassigned		worko	GANAB
TC0300010042.hg.1	2.03	sterkawbo	Transcript Identified by AceView	Coding		AC005150.2	GTF2IRD2P1
TC0500013414.hg.1	2.03	THOC3	THO complex 3	Multiple_Complex		AHNAK	herori
TC0500008572.hg.1	2.03	toflar	Transcript Identified by AceView	NonCoding		ALK	HLCS
TC1500008617.hg.1	2.03	veyswaw	Transcript Identified by AceView	Coding		ATP6V1D	hosimu
TC0400006842.hg.1	2.03	voyglu	Transcript Identified by AceView	Coding		barskeebu	JMJD8
TC0800011359.hg.1	2.03	wydoby	Transcript Identified by AceView	Coding		BLOC1S2P1	KCTD10
TC1700006479.hg.1	2.03			NonCoding		byjubo	KIAA2012
TC1600007649.hg.1	2.03			NonCoding		chyglybu	klerneybu
TC0300010103.hg.1	2.03			NonCoding		CTB-88F18.4	LINC01543
TC0300010101.hg.1	2.03			NonCoding		FAM83D	LOC100129434
TC1600009919.hg.1	2.03			NonCoding		garfabo	LOC105372273
TC0200007969.hg.1	2.03			NonCoding		GK5	makumo
TC0100017887.hg.1	2.03			NonCoding		HOXB2	MIR15B
TC1800008721.hg.1	2.03			NonCoding		jarswawby	MIR92B
TC0600013389.hg.1	2.03			NonCoding		jernobu	MIR4309
TC0X00010066.hg.1	2.03			NonCoding		KCNK7	MIR4477B
TC0700012161.hg.1	2.03			NonCoding		kluklybu	MSL1
TC0800008627.hg.1	2.03			NonCoding		lokee	MTSS1L
TC0400012271.hg.1	2.03			NonCoding		narku	NPIPA8
TC1500008798.hg.1	2.03			NonCoding		NDUFB2P1	OR7E99P
TC0600008644.hg.1	2.03			NonCoding		neyblawby	PBX1
TC1300008013.hg.1	2.03			NonCoding		neygoyby	perspabu
TC1200010717.hg.1	2.03			NonCoding		nuke	plalerbu
TC0200012696.hg.1	2.02	AC007179.2		Precursor_microRNA		nypeebo	plarplobu
TC1200010347.hg.1	2.02	AC026357.1		Precursor_microRNA		persner	pleypla
TC0200012442.hg.1	2.02	AC067957.1		Precursor_microRNA		ployskawbu	PRSS3
TC0100015066.hg.1	2.02	AC104457.1		Precursor_microRNA		PLSCR1	rasomo
TC2000009362.hg.1	2.02	AL035106.1		Precursor_microRNA		poyjoyby	RBM33
TC0600012668.hg.1	2.02	AL080285.1		Precursor_microRNA		RN7SL648P	REXO1
TC0700008614.hg.1	2.02	bablaby	Transcript Identified by AceView	Coding		RNU6-522P	RHBDL3
TC1000012180.hg.1	2.02	blorruby	Transcript Identified by AceView	Coding		rokuyo	RNA5SP117
TC1900010135.hg.1	2.02	CTD-3233P19.7		Multiple_Complex		RP5-1085F17.3	RNU4-51P
TC1200010023.hg.1	2.02	ERP27	endoplasmic reticulum protein 27	Multiple_Complex		RP11-182M20.2	RNU6-1238P
TC0700011773.hg.1	2.02	gloysmerbu	Transcript Identified by AceView	Coding		RP11-345K9.2	roloyby
TC1000011323.hg.1	2.02	GLUD1	glutamate dehydrogenase 1	Multiple_Complex		RP11-357J22.1	rorduby
TC0800011596.hg.1	2.02	hahure	Transcript Identified by AceView	Unassigned		RP11-471L13.3	RP4-773N10.4
TC0100008621.hg.1	2.02	LEPR	leptin receptor; leptin receptor overlapping transcript	Multiple_Complex		RP11-678B3.1	RP11-18F14.4
TC2100006741.hg.1	2.02	LOC100130310	Transcript Identified by AceView, Entrez Gene ID(s) 100130310	Unassigned		RP11-769O8.2	RP11-34P13.13
TC0400010716.hg.1	2.02	marboybo	Transcript Identified by AceView	Coding		RP13-461N9.2	RP11-44F14.6
TC0500010172.hg.1	2.02	MIR4637	microRNA 4637	Precursor_microRNA		RP13-638C3.2	RP11-63E5.6
TC1300006609.hg.1	2.02	NUS1P3	Transcript Identified by AceView, Entrez Gene ID(s) 11049	Multiple_Complex		rurumi	RP11-66B24.4
TC0400006837.hg.1	2.02	OR7E83P	olfactory receptor, family 7, subfamily E, member 83 pseudogene	Multiple_Complex		SEMA3C	RP11-149P24.1
TC0300010124.hg.1	2.02	peydobo	Transcript Identified by AceView	Unassigned		seyveeby	RP11-348P10.1
TC2200006985.hg.1	2.02		Memczak2013 ANTISENSE, coding, INTERNAL, intronic best transcript NM_012399	NonCoding		shajerbo	RP11-360F5.3
TC1100008676.hg.1	2.02	ploysteeby	Transcript Identified by AceView	Coding		shobawbu	RP11-373A6.1
TC0900008660.hg.1	2.02	PTGS1	prostaglandin-endoperoxide synthase 1 (prostaglandin G/H synthase and cyclooxygenase)	Coding		skerga	RP11-432J22.2
TC2000008402.hg.1	2.02	RN7SKP111	RNA, 7SK small nuclear pseudogene 111 [Source:HGNC Symbol;Acc:HGNC:45835]	NonCoding		slerrarby	RP11-460B17.1
TC0200012253.hg.1	2.02	RNU6-577P	RNA, U6 small nuclear 577, pseudogene [Source:HGNC Symbol;Acc:HGNC:47540]	Small_RNA		slyvawbu	RP11-513O13.1
TC0500009132.hg.1	2.02	RP11-54C4.2		Pseudogene		starlu	RP11-542C10.1
TC1100011885.hg.1	2.02	RP11-164N3.2	novel transcript	NonCoding		sweejaw	RP11-551G24.2
TC1400007909.hg.1	2.02	sayomi	Transcript Identified by AceView	Coding		TAS2R46	RP11-568G20.2
TC0200008930.hg.1	2.02	SLC20A1	solute carrier family 20 (phosphate transporter), member 1	Multiple_Complex		teereyby	RP11-631M21.7
TC1000010511.hg.1	2.02	smarryby	Transcript Identified by AceView	Unassigned		VAMP1	RP11-643G5.2
TC1700011128.hg.1	2.02	SPAG9	sperm associated antigen 9	Multiple_Complex		vytaw	RP11-699C17.1
TC1500007401.hg.1	2.02	storzerbu	Transcript Identified by AceView	Coding		wawslerbu	RP11-727F15.13
TC0500009852.hg.1	2.02	TERT	telomerase reverse transcriptase	Multiple_Complex		AL592183.4	RP11-774D14.1
TC1500009931.hg.1	2.02	vozorbu	Transcript Identified by AceView	Coding		ANXA2	RP11-774O3.3
TC2200008627.hg.1	2.02			NonCoding		BRWD1	RP11-820K3.4
TC2200007442.hg.1	2.02			NonCoding		bypla	saborbu
TC2000007744.hg.1	2.02			NonCoding		CTB-41I6.2	sawgloy
TC1000010396.hg.1	2.02			NonCoding		CTD-2541J13.2	skojyby
TC0700009087.hg.1	2.02			NonCoding		farnoby	SLC16A5
TC0700008429.hg.1	2.02			NonCoding		fochyby	sloma
TC1000007372.hg.1	2.02			NonCoding		gleesmey	SMARCC2
TC0600011057.hg.1	2.02			NonCoding		goylobo	smorblo
TC1100007078.hg.1	2.02			NonCoding		jorey	smyshee
TC0800010971.hg.1	2.02			NonCoding		kleeply	snerbeybu
TC0800010531.hg.1	2.02			NonCoding		klormy	snusmubu
TC1300008885.hg.1	2.02			NonCoding		kugu	soyleyby
TC1500010085.hg.1	2.02			NonCoding		kydarbo	spawchey
TC0400009359.hg.1	2.02			NonCoding		LOC494141	spoymorby
TC1400009833.hg.1	2.02			NonCoding		LRRC34	spuzaby
TC0400008833.hg.1	2.02			NonCoding		lyfor	SSX4B
TC0600006748.hg.1	2.02			NonCoding		MIR548AJ2	starsmawbu
TC0400011513.hg.1	2.01	AC004066.3	novel transcript	NonCoding		MPZL1	stygarbo
TC0700012643.hg.1	2.01	AC008085.1		Multiple_Complex		NAPEPLD	surumo
TC1200008042.hg.1	2.01	AC090673.1		Precursor_microRNA		PMCHL1	sworspobu
TC0300011205.hg.1	2.01	barmoybo	Transcript Identified by AceView	Unassigned		RP11-64C1.1	SYS1-DBNDD2
TC0400011469.hg.1	2.01	blogee	Transcript Identified by AceView	Unassigned		RP11-391L3.3	TAGLN
TC0400011477.hg.1	2.01	CENPE	centromere protein E	Multiple_Complex		RP11-399N22.3	TICAM1
TC0100013489.hg.1	2.01	feylubo	Transcript Identified by AceView	Coding		RP11-578F21.6	TMEM133
TC0600013006.hg.1	2.01	foyteyby	Transcript Identified by AceView	Unassigned		RPS26P49	typobo
TC0900012173.hg.1	2.01	GARNL3	GTPase activating Rap/RanGAP domain-like 3	Multiple_Complex		rycho	UBE2L6
TC0300009506.hg.1	2.01	glawgobo	Transcript Identified by AceView	Unassigned		skuchy	worbabo
TC0800011646.hg.1	2.01	HAS2	hyaluronan synthase 2	Multiple_Complex		sleeswee	AC073063.10
TC0700010053.hg.1	2.01	hosamu	Transcript Identified by AceView	Coding		sluplarbu	AC093390.1
TC0200013949.hg.1	2.01	LOC101060091	uncharacterized LOC101060091; novel transcript	NonCoding		slybu	AC099050.1
TC1900008402.hg.1	2.01	lyshee	Transcript Identified by AceView	Unassigned		steecho	AC114814.3
TC1900010162.hg.1	2.01	mahama	Transcript Identified by AceView	Coding		swawkawbu	AC140132.1
TC0400010612.hg.1	2.01	NFXL1	nuclear transcription factor, X-box binding-like 1	Multiple_Complex		swawstarbu	ADAMTS14
TC0300006710.hg.1	2.01	RNU6-454P	RNA, U6 small nuclear 454, pseudogene [Source:HGNC Symbol;Acc:HGNC:47417]	Small_RNA		sworgeyby	AKNA
TC1000010315.hg.1	2.01	RNU6-794P	RNA, U6 small nuclear 794, pseudogene [Source:HGNC Symbol;Acc:HGNC:47757]	Small_RNA		wergarby	ANKRD18B
TC0100012994.hg.1	2.01	RP3-467K16.2	novel transcript; Transcript Identified by AceView	NonCoding		zeypeeby	ANKRD20A5P
TC0X00007890.hg.1	2.01	RPA4	replication protein A4	Coding		AC006487.1	AP000221.2
TC1100008059.hg.1	2.01	sloyglobu	Transcript Identified by AceView	Unassigned		AC016543.1	APIP
TC0400010940.hg.1	2.01	SULT1B1	sulfotransferase family 1B member 1	Coding		AC112249.1	ASS1P1
TC1400008188.hg.1	2.01	tamami	Transcript Identified by AceView	Unassigned		AC114814.2	beeglo
TC0100017226.hg.1	2.01	torplar	Transcript Identified by AceView	Unassigned		AL133243.2	BNIP3P33
TC0300009819.hg.1	2.01	toybybo	Transcript Identified by AceView	Coding		AL389883.1	borubu
TC1400007913.hg.1	2.01	Y_RNA	Y RNA [Source:RFAM;Acc:RF00019]	NonCoding		AP000619.6	C9orf139
TC1400007934.hg.1	2.01	Y_RNA	Y RNA [Source:RFAM;Acc:RF00019]	NonCoding		blylybu	CDCA2
TC2000007679.hg.1	2.01			NonCoding		buvar	CENPVP3
TC1700011952.hg.1	2.01			NonCoding		CBWD3	CEP89
TC0600010635.hg.1	2.01			NonCoding		CDK6	chabee
TC0800006487.hg.1	2.01			NonCoding		chalor	chawseebu
TC1400009864.hg.1	2.01			NonCoding		cheeblerbu	cheyseeby
TC0400008687.hg.1	2.01			NonCoding		CPXM1	CTC-447K7.1
TC1200006823.hg.1	2.01			NonCoding		EMC3	CTD-2015H3.1
TC1200011592.hg.1	2.01			NonCoding		ENTPD7	CYBRD1
TC0200007815.hg.1	2	AC007365.2		Precursor_microRNA		FAM35BP	DDX19B
TC1000007819.hg.1	2	AC022538.1		Precursor_microRNA		FKBP1C	EPB41L5
TC0300010504.hg.1	2	AC092038.1		Precursor_microRNA		flakee	FAR2P2
TC1100012038.hg.1	2	AP000870.1		Precursor_microRNA		fleepubo	FCF1P7
TC1900010542.hg.1	2	bajer	Transcript Identified by AceView	Unassigned		gawlar	feyfa
TC2000009915.hg.1	2	C20orf24	chromosome 20 open reading frame 24	Multiple_Complex		GLA	FIP1L1
TC1100008236.hg.1	2	CCND1	cyclin D1	Multiple_Complex		jorsho	flujor
TC1600010878.hg.1	2	chawro	Transcript Identified by AceView	Coding		joyspoy	flygo
TC0900010063.hg.1	2	CNTNAP3	contactin associated protein-like 3	Multiple_Complex		jyja	foylu
TC1700007254.hg.1	2	DHRS7B	dehydrogenase/reductase (SDR family) member 7B	Multiple_Complex		kerdybu	GCFC2
TC1200011123.hg.1	2	flunu	Transcript Identified by AceView	Unassigned		kypar	GFRAL
TC1600007257.hg.1	2	flyza	Transcript Identified by AceView	Unassigned		LOC391472	GS1-204I12.3
TC0700008767.hg.1	2	gabluby	Transcript Identified by AceView	Unassigned		LOC101927881	HNRNPA1P6
TC0900006971.hg.1	2	geesoby	Transcript Identified by AceView	Unassigned		METTL7AP1	honame
TC1500008522.hg.1	2	glyswar	Transcript Identified by AceView	Unassigned		MIR3916	HRAT17
TC0900010882.hg.1	2	goylar	Transcript Identified by AceView	Unassigned		morpee	HTR5A-AS1
TC1800006827.hg.1	2	GREB1L	growth regulation by estrogen in breast cancer-like	Multiple_Complex		MRPS33P2	IFFO1
TC0100017592.hg.1	2	gyweybo	Transcript Identified by AceView	Coding		nuskubu	IGBP1-AS1
TC0400009159.hg.1	2	merspyby	Transcript Identified by AceView	Coding		ploypey	INPP5E
TC0600013642.hg.1	2	peefla	Transcript Identified by AceView	Unassigned		ployzoybu	jeyjoybu
TC1300007490.hg.1	2	PSMD10P3	proteasome 26S subunit, non-ATPase, 10 pseudogene 3 [Source:HGNC Symbol;Acc:HGNC:30152]	Multiple_Complex		RN7SL698P	joybubo
TC0900008010.hg.1	2	PTPDC1	protein tyrosine phosphatase domain containing 1	Multiple_Complex		RNU6-493P	KATNBL1P3
TC1400006684.hg.1	2	RP11-124D2.3	novel transcript, antisense to EFS; Transcript Identified by AceView	NonCoding		RP1-134E15.3	KDM2A
TC0100009316.hg.1	2	RP11-356N1.2	putative novel transcript; Transcript Identified by AceView	NonCoding		RP1-169P22.2	kleytor
TC0400009265.hg.1	2	RP11-635L1.2	TEC	NonCoding		RP5-849H19.2	LDB1
TC0200012077.hg.1	2	rujawbu	Transcript Identified by AceView	Coding		RP11-143H17.1	LDOC1L
TC0200015089.hg.1	2	sawgeebo	Transcript Identified by AceView	Unassigned		RP11-387H17.4	LINC00857
TC1900011321.hg.1	2	skarka	Transcript Identified by AceView	NonCoding		sanaw	LOC730159
TC0700007161.hg.1	2	SNORA31	Small nucleolar RNA SNORA31 [Source:RFAM;Acc:RF00322]	Small_RNA		SEC61B	LOXL1
TC1100007901.hg.1	2	swarstaby	Transcript Identified by AceView	Unassigned		shorzu	MICU3
TC0300006582.hg.1	2	TATDN2	TatD DNase domain containing 2; ghrelin opposite strand/antisense RNA	Multiple_Complex		soyvybo	MIR4536-2
TC2200007424.hg.1	2	tawtey	Transcript Identified by AceView	Unassigned		sporwy	NDUFS5P1
TC1500009024.hg.1	2	varspey	Transcript Identified by AceView	Coding		sposmy	NEU2
TC1100009030.hg.1	2	vyleeby	Transcript Identified by AceView	Unassigned		STX17-AS1	NEURL4
TC0200015630.hg.1	2			NonCoding		sweyjee	neypla
TC1600008362.hg.1	2			NonCoding		swoshey	niyamu
TC2000006487.hg.1	2			NonCoding		tatorby	noyper
TC0200014103.hg.1	2			NonCoding		TCEB1P32	NPTX1
TC0200014117.hg.1	2			NonCoding		TMEM33	plaklawbu
TC0200010393.hg.1	2			NonCoding		toyklabu	plasheebu
TC0200010271.hg.1	2			NonCoding		tugee	PLAUR
TC1800006697.hg.1	2			NonCoding		wawslawby	pleekler
TC0900011489.hg.1	2			NonCoding		yonera	pleeslawby
TC0900011103.hg.1	2			NonCoding		zeydobu	PLK2
TC0900006482.hg.1	2			NonCoding		zeyteyby	RN7SL564P
TC0700013142.hg.1	2			NonCoding		zosmu	RNU6-92P
TC0800007499.hg.1	2			NonCoding		AC092332.1	RNU6-251P
TC1400007893.hg.1	2			NonCoding		AL157904.1	RNU6-399P
TC1300008462.hg.1	2			NonCoding		AL161784.1	RNU6-539P
TC1500009418.hg.1	2			NonCoding		APEX2	RNU6-970P
TC0600010186.hg.1	2			NonCoding		blawsnee	RP1-97J1.2
TC1100011582.hg.1	2			NonCoding		bumeyby	RP11-213G2.2
TC0500009441.hg.1	2			NonCoding		buneyby	RP3-337O18.9
TC0500011035.hg.1	2			NonCoding		deykoybu	RP3-445N2.1
TC0300008267.hg.1	1.99	AC063944.1		Precursor_microRNA		geyzabo	RP4-799P18.5
TC1100007289.hg.1	1.99	blerflorbu	Transcript Identified by AceView	Coding		gleyklarby	RP6-14C6.3
TC0700011788.hg.1	1.99	chajy	Transcript Identified by AceView	Unassigned		GNG7	RP11-16E18.3
TC1700008114.hg.1	1.99	chawwabu	Transcript Identified by AceView	Coding		gojoy	RP11-30L15.6
TC0200008816.hg.1	1.99	chujobu	Transcript Identified by AceView	Coding		GTF3AP5	RP11-53B2.4
TC0800008266.hg.1	1.99	DPY19L4	dpy-19-like 4 (C. elegans)	Multiple_Complex		HAL	RP11-171I2.4
TC0500011357.hg.1	1.99	LOC100289244	Transcript Identified by AceView, Entrez Gene ID(s) 100289244	Unassigned		HOMER1	RP11-247A12.2
TC1200010947.hg.1	1.99	lublabu	Transcript Identified by AceView	Unassigned		jerstubu	RP11-278C7.4
TC1900007141.hg.1	1.99	MRI1andC19orf53	Transcript Identified by AceView, Entrez Gene ID(s) 28974; 84245	Unassigned		jeyspy	RP11-351I21.11
TC0400007485.hg.1	1.99	noteme	Transcript Identified by AceView	Multiple_Complex		KCNQ1DN	RP11-370I10.12
TC0200010545.hg.1	1.99	NRP2	neuropilin 2	Multiple_Complex		KIAA1462	RP11-457D20.1
TC1800008825.hg.1	1.99	pasky	Transcript Identified by AceView	Unassigned		KRT6B	RP11-505K1.1
TC0800012005.hg.1	1.99	PTK2	Transcript Identified by AceView, Entrez Gene ID(s) 5747	Unassigned		lawbeeby	RP11-535N6.2
TC1200012678.hg.1	1.99	PTPRQ	protein tyrosine phosphatase, receptor type, Q	Multiple_Complex		LINC00613	RP11-536C10.11
TC0700007130.hg.1	1.99	RP11-265E18.1	novel transcript	NonCoding		LIPH	RP11-597D13.7
TC1400008028.hg.1	1.99	RP11-371E8.2		Multiple_Complex		LOC102724889	RP11-664I21.5
TC0500010961.hg.1	1.99	RP11-434D9.2	putative novel transcript	NonCoding		MFAP3L	RP11-731C17.1
TC0900007300.hg.1	1.99	sarvubu	Transcript Identified by AceView	Unassigned		MIR6788	RPSAP33
TC1100008190.hg.1	1.99	sawglarbu	Transcript Identified by AceView	Coding		nawsybo	saneme
TC0500008949.hg.1	1.99	skaskoyby	Transcript Identified by AceView	Unassigned		NUDT9	sareha
TC1600009439.hg.1	1.99	smyrar	Transcript Identified by AceView	Coding		OR5B2	SBF1
TC1500007560.hg.1	1.99	spawgeyby	Transcript Identified by AceView	Unassigned		OR8B8	shyjey
TC0700008108.hg.1	1.99	teymorby	Transcript Identified by AceView	Coding		PDDC1	SIN3A
TC0700009451.hg.1	1.99	TRBV12-4	T cell receptor beta variable 12-4	Coding		PHBP2	soyboybo
TC1700009007.hg.1	1.99	Y_RNA	Y RNA [Source:RFAM;Acc:RF00019]	NonCoding		plyfla	SPRR2B
TC0200014094.hg.1	1.99	yanemo	Transcript Identified by AceView	Unassigned		RBM26	spuley
TC1500009189.hg.1	1.99	ZNF106	zinc finger protein 106	Multiple_Complex		RER1	ST5
TC0100008256.hg.1	1.99			NonCoding		RN7SKP268	storslor
TC2200008942.hg.1	1.99			NonCoding		RNU7-93P	swujor
TC1700010943.hg.1	1.99			NonCoding		RP11-292B8.2	TECR
TC1700011516.hg.1	1.99			NonCoding		RP11-298C3.2	TFAP2A
TC1700010585.hg.1	1.99			NonCoding		RPL18P13	TMCO4
TC0200009734.hg.1	1.99			NonCoding		RPL21P24	TTC8
TC0700009891.hg.1	1.99			NonCoding		SFT2D2	TXLNG
TC1000008333.hg.1	1.99			NonCoding		sheyjey	UNC119B
TC0600010505.hg.1	1.99			NonCoding		sinoro	UNCX
TC0900009483.hg.1	1.99			NonCoding		snureebu	VEGFC
TC0X00009872.hg.1	1.99			NonCoding		spajobo	veylerby
TC1400006939.hg.1	1.99			NonCoding		spuboybu	veypor
TC1200011694.hg.1	1.99			NonCoding		steemobu	VHLL
TC0500011424.hg.1	1.99			NonCoding		tosnobu	vosa
TC1600007866.hg.1	1.98	blory	Transcript Identified by AceView; novel transcript	NonCoding		UNC93B2	vostaby
TC0100017449.hg.1	1.98	CAPN8	calpain 8	Multiple_Complex		veykly	VPS37B
TC2100006438.hg.1	1.98	CH507-42P11.2		Pseudogene		vokey	wawswoybu
TC1700009567.hg.1	1.98	chugler	Transcript Identified by AceView	Coding		wyspaby	WHSC1
TC1800007340.hg.1	1.98	DCC	DCC netrin 1 receptor	Multiple_Complex		yakema	zapeebu
TC1100012230.hg.1	1.98	EXPH5	exophilin 5	Multiple_Complex		yomemu	ZCCHC24
TC0800008275.hg.1	1.98	gleeskawbu	Transcript Identified by AceView	Coding		zarklawby	ZKSCAN5
TC0900007062.hg.1	1.98	GLULP4	glutamate-ammonia ligase (glutamine synthetase) pseudogene 4 [Source:HGNC Symbol;Acc:HGNC:4345]	Pseudogene		ABCC4	ZNF511
TC0500008846.hg.1	1.98	IGIP	IgA-inducing protein	Coding		AC055723.1	AC005740.6
TC0200008400.hg.1	1.98	IGKV3D-11	immunoglobulin kappa variable 3D-11; immunoglobulin kappa variable 3D-15 (gene/pseudogene)	Coding		AC067742.1	AC008834.1
TC0600014310.hg.1	1.98	LINC00472	long intergenic non-protein coding RNA 472	Multiple_Complex		AC083939.1	AC062022.1
TC1300007594.hg.1	1.98	LINC01068	long intergenic non-protein coding RNA 1068	NonCoding		AGTRAP	ANKRD20A8P
TC0400006916.hg.1	1.98	LINC01182	long intergenic non-protein coding RNA 1182	NonCoding		AL157372.1	AP3D1
TC1400007598.hg.1	1.98	mesiru	Transcript Identified by AceView	Coding		blarflar	AP000350.6
TC0900006544.hg.1	1.98	MTATP6P11	mitochondrially encoded ATP synthase 6 pseudogene 11 [Source:HGNC Symbol;Acc:HGNC:52057]	Multiple_Complex		cherzar	ARMC9
TC0500013395.hg.1	1.98	NUDCD2	NudC domain containing 2	Multiple_Complex		chotey	ARPC1B
TC0900011153.hg.1	1.98	nusi	Transcript Identified by AceView	Unassigned		CTC-529I10.2	bluro
TC0X00009124.hg.1	1.98	PIGA	phosphatidylinositol glycan anchor biosynthesis class A	Multiple_Complex		DDRGK1	bujy
TC0X00010836.hg.1	1.98	RAP2C	RAP2C, member of RAS oncogene family	Multiple_Complex		EXTL2P1	CEACAM5
TC0800008743.hg.1	1.98	RNU6-875P	RNA, U6 small nuclear 875, pseudogene [Source:HGNC Symbol;Acc:HGNC:47838]	Small_RNA		flarvobu	chosawby
TC0600007182.hg.1	1.98	RP4-810F7.1		Multiple_Complex		floyraw	CLEC2A
TC2000006629.hg.1	1.98	RP5-967N21.11	novel transcript	NonCoding		fypla	CTB-43E15.2
TC0800010517.hg.1	1.98	RP11-17A4.3	novel transcript	NonCoding		glotoyby	CTC-325H20.7
TC1500007308.hg.1	1.98	RP11-420M1.2	novel transcript, antisense to PRTG	NonCoding		gochobu	CTC-552D5.1
TC0200016450.hg.1	1.98	RP11-481J13.1	novel transcript	NonCoding		goweebu	CTDSP2
TC1700007470.hg.1	1.98	RP13-753N3.3	novel transcript, antisense to TEFM	NonCoding		harimo	CYP2D6
TC0X00006715.hg.1	1.98	SCML1	sex comb on midleg-like 1 (Drosophila)	Multiple_Complex		jerjoby	DLG4
TC0900010919.hg.1	1.98	semo	Transcript Identified by AceView	Coding		jypo	EFHC2
TC1600009841.hg.1	1.98	skeysnu	Transcript Identified by AceView	Coding		kashoybu	FAAP100
TC1700009281.hg.1	1.98	skovobu	Transcript Identified by AceView	Coding		KAT2A	FAM102A
TC1100008267.hg.1	1.98	smeemor	Transcript Identified by AceView	Unassigned		kawwerby	foboy
TC0400010633.hg.1	1.98	spuflor	Transcript Identified by AceView	Coding		KCTD10P1	gleenoy
TC0200007763.hg.1	1.98	studaw	Transcript Identified by AceView	Unassigned		klarloby	gloyfuby
TC0200008511.hg.1	1.98	swawkeybu	Transcript Identified by AceView	Coding		LOC101927120	GNG4
TC1700011439.hg.1	1.98	TEX2	testis expressed 2	Multiple_Complex		LOC101929140	goyjoy
TC0700012356.hg.1	1.98	Y_RNA	Y RNA [Source:RFAM;Acc:RF00019]	NonCoding		MIR1200	hesuru
TC0200015393.hg.1	1.98			NonCoding		miyume	HLA-F
TC0300011496.hg.1	1.98			NonCoding		myku	KAT6B
TC1800009005.hg.1	1.98			NonCoding		nerare	klomaw
TC0200013920.hg.1	1.98			NonCoding		noywa	koymeyby
TC2000009512.hg.1	1.98			NonCoding		OR4E1	koyzy
TC0700009954.hg.1	1.98			NonCoding		rarjaw	kyboyby
TC0600011839.hg.1	1.98			NonCoding		RFX4	LA16c-431H6.7
TC0900011156.hg.1	1.98			NonCoding		RP11-152P17.3	lamaw
TC0900007360.hg.1	1.98			NonCoding		RP11-33E15.1	lerdoybo
TC0X00010549.hg.1	1.98			NonCoding		RP11-73K9.3	LINC00657
TC0800006742.hg.1	1.98			NonCoding		RP11-203H2.2	LINC01081
TC0700012162.hg.1	1.98			NonCoding		RP11-225B17.1	LINC01423
TC1500007801.hg.1	1.98			NonCoding		RP11-501C14.7	LLNLR-285B5.1
TC0300012993.hg.1	1.98			NonCoding		RP11-696L21.2	LOC100129973
TC1200007608.hg.1	1.98			NonCoding		RP11-736K20.4	LYSMD4
TC0600006724.hg.1	1.98			NonCoding		SFTPA1	miyumi
TC1200006707.hg.1	1.98			NonCoding		siyomu	noychorby
TC0500012573.hg.1	1.98			NonCoding		SLC7A6	NRIP3
TC0500011264.hg.1	1.98			NonCoding		SLC38A4	pawkaw
TC0100010543.hg.1	1.97	ATP1B1	ATPase, Na+/K+ transporting, beta 1 polypeptide	Multiple_Complex		smogubo	pluspoybu
TC1100008665.hg.1	1.97	CCDC81	coiled-coil domain containing 81	Multiple_Complex		smusar	PTPN13
TC0900007499.hg.1	1.97	daplorbu	Transcript Identified by AceView	Coding		sneeder	RAB7B
TC0100017491.hg.1	1.97	ENAH	enabled homolog (Drosophila)	Multiple_Complex		sperty	RABGEF1
TC0500008948.hg.1	1.97	farflee	Transcript Identified by AceView	Unassigned		stawspubu	RP11-261P13.6
TC0300008373.hg.1	1.97	feebobu	Transcript Identified by AceView	Unassigned		wordobo	RP11-316M1.12
TC0700011474.hg.1	1.97	flagoy	Transcript Identified by AceView	Unassigned		worpley	RP11-402L1.11
TC0200008898.hg.1	1.97	flargorbu	Transcript Identified by AceView	Coding		AC011754.1	RP11-437J19.1
TC0900011475.hg.1	1.97	foytaby	Transcript Identified by AceView	Coding		AC011841.4	RP11-1166P10.6
TC0700012722.hg.1	1.97	gaperby	Transcript Identified by AceView	Coding		AL450244.1	RP11-468N14.09
TC1600011305.hg.1	1.97	GAS8-AS1	GAS8 antisense RNA 1	Multiple_Complex		bawgloy	RP11-477D19.2
TC0600010382.hg.1	1.97	gleyspeybu	Transcript Identified by AceView	Coding		bojeeby	RP11-546B8.1
TC0300011541.hg.1	1.97	glorreebu	Transcript Identified by AceView	Coding		boymoby	RP11-659F24.1
TC1600007158.hg.1	1.97	gluzu	Transcript Identified by AceView	Coding		CCDC126	RP11-702C7.2
TSUnmapped00000798.hg.1	1.97		HMBS hydroxymethylbilane synthase	Coding		CENPJ	RP11-739A13.1
TC0200006952.hg.1	1.97	keejarbu	Transcript Identified by AceView	Unassigned		dakubu	SALL4P7
TC1500007390.hg.1	1.97	kikema	Transcript Identified by AceView	Unassigned		fleyswaw	SAV1
TC0200015646.hg.1	1.97	lakerbo	Transcript Identified by AceView	NonCoding		flyzyby	SLC6A6
TC0300009844.hg.1	1.97	MIR944	microRNA 944	Precursor_microRNA		gashoy	smeezar
TC0100017203.hg.1	1.97	nernybu	Transcript Identified by AceView	Coding		glawlobu	SNORA33
TC0100015563.hg.1	1.97	plawmeybo	Transcript Identified by AceView	Coding		IGKV2D-14	snuzey
TC1600010170.hg.1	1.97	RAB43P1	RAB43 pseudogene 1	Multiple_Complex		jeemaby	spokabo
TC1600009172.hg.1	1.97	rarnoy	Transcript Identified by AceView	Coding		KAT2B	SSX2B
TC1800006799.hg.1	1.97	RNU6-316P	RNA, U6 small nuclear 316, pseudogene [Source:HGNC Symbol;Acc:HGNC:47279]	Small_RNA		lerskee	stopawby
TC0200012552.hg.1	1.97	RNU6-439P	RNA, U6 small nuclear 439, pseudogene [Source:HGNC Symbol;Acc:HGNC:47402]	Small_RNA		LOC100129603	stormaw
TC1000008970.hg.1	1.97	RNU6-709P	RNA, U6 small nuclear 709, pseudogene [Source:HGNC Symbol;Acc:HGNC:47672]	Small_RNA		lofoybu	stoyvoy
TC1600009885.hg.1	1.97	RP11-22P6.2	novel transcript antisense to SH2B1	NonCoding		mosiya	swawsawbo
TC0100016799.hg.1	1.97	RP11-98G13.1	novel transcript	NonCoding		moyzarbu	SYS1
TC0100018474.hg.1	1.97	RP11-403I13.8	long intergenic non-protein coding RNA 869 [Source:EntrezGene;Acc:57234]	Multiple_Complex		nerreybo	teeskorby
TC1500008289.hg.1	1.97	RP11-617F23.2	novel transcript, sense intronic to ZNF710	NonCoding		neysharby	tertawbu
TC0300009590.hg.1	1.97	snoylobu	Transcript Identified by AceView	Unassigned		OR5D15P	TINF2
TC0500012036.hg.1	1.97	soplaby	Transcript Identified by AceView	Coding		plusweyby	TTC30A
TC0500012817.hg.1	1.97	sperskeeby	Transcript Identified by AceView	Coding		RNU6-232P	VN1R91P
TC1500010032.hg.1	1.97	spystey	Transcript Identified by AceView	Multiple_Complex		RNU6-805P	wasimi
TC1700010711.hg.1	1.97	suror	Transcript Identified by AceView	Coding		RNU7-149P	ZMIZ1
TC0300009282.hg.1	1.97	TIPARP	TCDD-inducible poly(ADP-ribose) polymerase	Multiple_Complex		RP3-507I15.2	ZNF217
TC0100008526.hg.1	1.97	yayuro	Transcript Identified by AceView	Unassigned		RP11-96D1.9	AC007098.1
TC0300012002.hg.1	1.97	zobubu	Transcript Identified by AceView	Unassigned		RP11-238I10.1	AC017081.2
TC0300008160.hg.1	1.97			NonCoding		RP11-255I10.2	AC017083.1
TC1600008753.hg.1	1.97			NonCoding		RP11-380D11.2	AC025540.1
TC0100015587.hg.1	1.97			NonCoding		RP11-519C12.1	ANKIB1
TC1900009565.hg.1	1.97			NonCoding		skaslorby	BAP1
TC0200012945.hg.1	1.97			NonCoding		SLC15A2	beybleebu
TC2100006755.hg.1	1.97			NonCoding		SLC19A2	bleeslubu
TC0100007129.hg.1	1.97			NonCoding		SLC38A2	blerswoy
TC1000009991.hg.1	1.97			NonCoding		slercher	bloyfler
TC1000009937.hg.1	1.97			NonCoding		smerswobu	blysha
TC0700011141.hg.1	1.97			NonCoding		snawbuby	BUB1B
TC1000007252.hg.1	1.97			NonCoding		spawglu	C5orf56andRAD50
TC0700010527.hg.1	1.97			NonCoding		spofee	CDA
TC0600010447.hg.1	1.97			NonCoding		styzawbu	CECR5
TC0600010616.hg.1	1.97			NonCoding		tawker	CTC-325H20.4
TC0900007392.hg.1	1.97			NonCoding		TMEM30C	CTD-2293H3.3
TC0900006474.hg.1	1.97			NonCoding		TRBV12-3	DAPK3
TC0X00007729.hg.1	1.97			NonCoding		vuchee	darer
TC0X00007753.hg.1	1.97			NonCoding		worsa	DDB2
TC0300013038.hg.1	1.97			NonCoding		ZNF33BP1	DDX11L2
TC1200008793.hg.1	1.97			NonCoding		AC009297.1	DDX60
TC0200012529.hg.1	1.96	AC079807.4	novel transcript	NonCoding		AC139099.6	DMPK
TC0200008148.hg.1	1.96	AC084149.1	putative novel transcript	NonCoding		AL353782.1	doybeebu
TC0600013425.hg.1	1.96	ADAT2	adenosine deaminase, tRNA-specific 2	Multiple_Complex		AL513487.1	fyfleybu
TC1000011789.hg.1	1.96	AL356476.1		Precursor_microRNA		ASB13	geesley
TC0600008446.hg.1	1.96	AL606923.1		Precursor_microRNA		bleygloy	goyna
TC0100016539.hg.1	1.96	ANGPTL1	angiopoietin like 1	Coding		blobar	HDAC4
TC0100018273.hg.1	1.96	ATP1A1	ATPase, Na+/K+ transporting, alpha 1 polypeptide	Multiple_Complex		bymer	HLA-C
TC1100008574.hg.1	1.96	blamoy	Transcript Identified by AceView; novel transcript	NonCoding		chawsloby	IL9RP2
TC0500008492.hg.1	1.96	CTD-2347I17.1		Multiple_Complex		choflee	jerboy
TC0Y00006843.hg.1	1.96	CYCSP48	cytochrome c, somatic pseudogene 48 [Source:HGNC Symbol;Acc:HGNC:23942]	Multiple_Complex		CTD-2233K9.1	joro
TC0800006945.hg.1	1.96	dazarby	Transcript Identified by AceView	Coding		DPM3	KHSRP
TC0X00007191.hg.1	1.96	EBP	emopamil binding protein (sterol isomerase)	Multiple_Complex		G2E3	KIAA1383
TC1900008302.hg.1	1.96	fasee	Transcript Identified by AceView	Unassigned		GAPDHP36	KIAA1549L
TC1200007967.hg.1	1.96	ferployby	Transcript Identified by AceView	Coding		hotoyo	KIF6
TC1200010601.hg.1	1.96	FKBP11	FK506 binding protein 11; ADP-ribosylation factor 3	Multiple_Complex		IAPP	kirumu
TC0900006570.hg.1	1.96	floyspee	Transcript Identified by AceView	Coding		IGLV1-47	KRTAP21-3
TC0900009596.hg.1	1.96	FTH1P12	ferritin, heavy polypeptide 1 pseudogene 12 [Source:HGNC Symbol;Acc:HGNC:3982]	Pseudogene		jabar	leymy
TC0200014809.hg.1	1.96	GALNT3	polypeptide N-acetylgalactosaminyltransferase 3	Multiple_Complex		jusu	LINC01489
TC1100009490.hg.1	1.96	glerloyby	Transcript Identified by AceView	Unassigned		KCNK6	LTBP2
TC2200006487.hg.1	1.96	HSFY1P1	heat shock transcription factor, Y-linked 1 pseudogene 1	Multiple_Complex		KIAA0825	MAST4
TC0900006539.hg.1	1.96	JAK2	Memczak2013 ALT_ACCEPTOR, ALT_DONOR, coding, INTERNAL, intronic best transcript NM_004972	NonCoding		korshu	MECOM
TC0700008109.hg.1	1.96	jeesmeebu	Transcript Identified by AceView	Unassigned		marawbo	meeklawby
TC1500008050.hg.1	1.96	klorstoy	Transcript Identified by AceView	Coding		MGST2	MIR660
TC0300007138.hg.1	1.96	koyfawbo	Transcript Identified by AceView	Unassigned		MIR4802	MIR4256
TC0600007898.hg.1	1.96	lugloby	Transcript Identified by AceView	Unassigned		moglerbu	MIR7973-1
TC1700008552.hg.1	1.96	mawsloy	Transcript Identified by AceView	Coding		nyrybu	MTND2P7
TC0200007274.hg.1	1.96	notimo	Transcript Identified by AceView	Coding		PAPPA-AS1	nagabu
TC0100013959.hg.1	1.96	RN7SL479P	RNA, 7SL, cytoplasmic 479, pseudogene [Source:HGNC Symbol;Acc:HGNC:46495]	NonCoding		plytey	NOA1
TC0400010882.hg.1	1.96	RNU1-63P	RNA, U1 small nuclear 63, pseudogene [Source:HGNC Symbol;Acc:HGNC:48405]	Small_RNA		PPIAP26	OR6C2
TC0600008284.hg.1	1.96	RP3-483K16.4	novel transcript	NonCoding		PRR23D2	OR7E157P
TC0600008520.hg.1	1.96	RP11-398K22.12	novel transcript, antisense to KHDC1	Multiple_Complex		RN7SKP57	pleeshee
TC0800010341.hg.1	1.96	RP11-1134I14.2		Multiple_Complex		RNF185	POMC
TC1000010910.hg.1	1.96	SAR1AandTYSND1andAIFM2	Transcript Identified by AceView, Entrez Gene ID(s) 84883; 56681; 219743	Unassigned		RNU6-1011P	PTPN23
TC0800007538.hg.1	1.96	sarwyby	Transcript Identified by AceView	Coding		RP5-965F6.2	pyro
TC0200014371.hg.1	1.96	shawstoby	Transcript Identified by AceView	Coding		RP11-155G14.5	RGS7
TC2000009394.hg.1	1.96	SNRPFP1	small nuclear ribonucleoprotein polypeptide F pseudogene 1	Multiple_Complex		RP11-183C12.1	RHPN2
TC1100007248.hg.1	1.96	spoymaw	Transcript Identified by AceView	Unassigned		RP11-295D4.3	RN7SKP120
TC1900009957.hg.1	1.96	stoypee	Transcript Identified by AceView	Coding		RP11-556O5.6	RNU6-77P
TC1300006903.hg.1	1.96	sysherbu	Transcript Identified by AceView	Coding		RP11-710F7.2	RP1-41C23.4
TC1200008688.hg.1	1.96	tachaw	Transcript Identified by AceView	Coding		RP11-752P2.2	RP4-704D21.2
TC0300010282.hg.1	1.96	TIMP4	TIMP metallopeptidase inhibitor 4	Multiple_Complex		RP11-91H12.3	RP11-120E11.2
TC1900009433.hg.1	1.96	TUBB4A	tubulin, beta 4A class IVa	Coding		SCARNA10	RP11-130C19.3
TC0100007689.hg.1	1.96	Y_RNA	Y RNA [Source:RFAM;Acc:RF00019]	NonCoding		seeleyby	RP11-192H23.8
TC0200006655.hg.1	1.96	Y_RNA	Y RNA [Source:RFAM;Acc:RF00019]	NonCoding		skorzar	RP11-366L5.1
TC0200012410.hg.1	1.96	Y_RNA	Y RNA [Source:RFAM;Acc:RF00019]	NonCoding		skospa	RP11-381O6.1
TC1700011038.hg.1	1.96	ZNF652	zinc finger protein 652	Multiple_Complex		sowaro	RP11-724N1.1
TC1700008736.hg.1	1.96			NonCoding		stawstarbu	RP11-950K24.2
TC1600007280.hg.1	1.96			NonCoding		stoymuby	RPL31P52
TC0100017012.hg.1	1.96			NonCoding		STRC	RPLP1P8
TC1800008100.hg.1	1.96			NonCoding		swawoy	RPS3AP23
TC0200010272.hg.1	1.96			NonCoding		sweykaw	sanimi
TC1100008105.hg.1	1.96			NonCoding		weysno	SEPT7P1
TC1100007544.hg.1	1.96			NonCoding		wyblaw	SHMT2
TC0800010015.hg.1	1.96			NonCoding		AC006277.3	skeeblarbu
TC0900009406.hg.1	1.96			NonCoding		AC017104.2	skoyslawby
TC0800006642.hg.1	1.96			NonCoding		AC093875.1	SLC16A7
TC0X00010422.hg.1	1.96			NonCoding		bloslyby	smoju
TC0700011756.hg.1	1.96			NonCoding		chojar	SMYD5
TC0700012790.hg.1	1.96			NonCoding		fywaw	SSR1P1
TC0X00009937.hg.1	1.96			NonCoding		gamer	stawzawby
TC0400010736.hg.1	1.96			NonCoding		IGKV2-40	stoyspabu
TC1500007033.hg.1	1.96			NonCoding		IL1RL1	SUOX
TC1200007935.hg.1	1.96			NonCoding		LINC00552	TNFRSF11B
TC0600006716.hg.1	1.96			NonCoding		LOC102723439	TNKS1BP1
TC1100012093.hg.1	1.96			NonCoding		MCUR1	TRBV6-6
TC0600009079.hg.1	1.96			NonCoding		MIR539	tywarby
TC0500011847.hg.1	1.96			NonCoding		morflar	ULBP1
TC1200011832.hg.1	1.96			NonCoding		muhore	WASH7P
TC1200011286.hg.1	1.96			NonCoding		neechee	wybee
[truncated: 14,231 more rows]

## Sheet: AT648 ht
Transcript Cluster ID	Gene Symbol	Fold Change linear	Description	Group		UP no duplicates	Down no duplicates
TC0800009891.hg.1	STC1	126.8	stanniocalcin 1	Multiple_Complex		STC1	7SK
TC1100006995.hg.1	SAA1	33.44	serum amyloid A1	Multiple_Complex		SAA1	AC013734.1
TC0300009258.hg.1	MME	30.33	membrane metallo-endopeptidase	Multiple_Complex		MME	AC019171.1
TC1900009443.hg.1	C3	30.11	complement component 3	Multiple_Complex		C3	AC024568.1
TC0500011853.hg.1	CTC-441N14.2	23.51	novel transcript; putative novel transcript	NonCoding		CTC-441N14.2	AC025226.2
TC1200007626.hg.1	METTL7A	23.13	methyltransferase like 7A	Coding		METTL7A	AC074091.13
TC1100013152.hg.1	SAA2	22.12	serum amyloid A2; SAA2-SAA4 readthrough; serum amyloid A4, constitutive	Multiple_Complex		SAA2	AC078851.1
TC0600011635.hg.1	FKBP5	17.79	FK506 binding protein 5	Multiple_Complex		FKBP5	AC108059.2
TC0300013645.hg.1	APOD	15.7	apolipoprotein D	Multiple_Complex		APOD	AC108683.1
TC0100008815.hg.1	IFI44L	14.19	interferon-induced protein 44-like	Multiple_Complex		IFI44L	AP000445.3
TC0200010421.hg.1	AOX1	13.73	aldehyde oxidase 1	Multiple_Complex		AOX1	ARHGAP28
TC1100013131.hg.1	IGF2	13.49	insulin-like growth factor 2	Multiple_Complex		ZBTB16	ARHGAP32
TC1100009101.hg.1	ZBTB16	12.45	zinc finger and BTB domain containing 16	Multiple_Complex		ADAMTS1	ASNS
TC2100007821.hg.1	ADAMTS1	12.15	ADAM metallopeptidase with thrombospondin type 1 motif 1	Multiple_Complex		OMD	beebar
TC1600011495.hg.1	GPRC5B	11.56	G protein-coupled receptor, class C, group 5, member B	NonCoding		gloyjy	BNIP3P11
TC0900010796.hg.1	OMD	11.53	osteomodulin	Coding		MT2A	BRD9
TC0500011970.hg.1	gloyjy	10.66	Transcript Identified by AceView	Unassigned		TSC22D3	C1QTNF9B-AS1
TC1600007957.hg.1	MT2A	9.04	metallothionein 2A	Multiple_Complex		ABCA8	C6orf183
TC0X00010473.hg.1	TSC22D3	8.67	TSC22 domain family, member 3	Coding		FBN2	C11orf84
TC1300007128.hg.1		8.53		NonCoding		MAP2	C11orf97
TC1700011574.hg.1	ABCA8	8.19	ATP binding cassette subfamily A member 8	Multiple_Complex		ALCAM	C16orf45
TC0500013349.hg.1	FBN2	7.93	fibrillin 2	Multiple_Complex		DPT	C17orf80
TC0200010636.hg.1	MAP2	7.81	microtubule associated protein 2	Multiple_Complex		EFEMP1	C17orf102
TC1000007883.hg.1	SRGN	7.37	serglycin	Multiple_Complex		SORT1	CAV3
TC0300008242.hg.1	ALCAM	7.34	activated leukocyte cell adhesion molecule	Multiple_Complex		MT1X	CBY1
TC0100016339.hg.1	DPT	7.21	dermatopontin	Coding		sawgerbu	CCDC186
TC0200012656.hg.1	EFEMP1	6.99	EGF containing fibulin-like extracellular matrix protein 1	Multiple_Complex		RP11-145A3.1	CDC20P1
TC0100015194.hg.1	SORT1	6.85	sortilin 1	Multiple_Complex		MME-AS1	CENPE
TC1600011399.hg.1	MT1X	6.7	metallothionein 1X	Multiple_Complex		GPRC5B	CH507-152C13.4
TC0200011082.hg.1	sawgerbu	6.68	Transcript Identified by AceView	Coding		EPS8	CHD1
TC0100011765.hg.1	RP11-145A3.1	6.56	novel transcript	NonCoding		IGF2	CHP2
TC0300012871.hg.1	MME-AS1	6.51	MME antisense RNA 1 [Source:HGNC Symbol;Acc:HGNC:40376]; novel transcript	NonCoding		blababu	CINP
TC1600011496.hg.1	GPRC5B	6.49	G protein-coupled receptor, class C, group 5, member B	Multiple_Complex		DIO2	CIR1P3
TC1200010038.hg.1	EPS8	6.12	epidermal growth factor receptor pathway substrate 8	Multiple_Complex		RP11-439C8.2	CLIP4
TC1100013130.hg.1	IGF2	6.07	insulin-like growth factor 2; INS-IGF2 readthrough	Multiple_Complex		MT1B	CREB3L1
TC0300008244.hg.1	blababu	5.75	Transcript Identified by AceView	Unassigned		EPSTI1	CTBP2P1
TC1400010772.hg.1	DIO2	5.59	deiodinase, iodothyronine, type II	Coding		COL8A1	CTC-1337H24.2
TC0300012869.hg.1	RP11-439C8.2	5.48	novel transcript	NonCoding		shoysna	darswerby
TC1600007964.hg.1	MT1B	5.36	metallothionein 1B; metallothionein 1C, pseudogene	Multiple_Complex		SUSD2	dawverbo
TC1300008760.hg.1	EPSTI1	5.18	epithelial stromal interaction 1 (breast)	Multiple_Complex		EPHB6	DEFA3
TC0300008130.hg.1	COL8A1	5.15	collagen, type VIII, alpha 1	Multiple_Complex		RANBP17	dorloybu
TC1600007119.hg.1	shoysna	5.11	Transcript Identified by AceView	Coding		ADH1B	doyswoy
TC2200006883.hg.1	SUSD2	5.08	sushi domain containing 2	Multiple_Complex		GLUL	dusmerby
TC0700009472.hg.1	EPHB6	5.06	EPH receptor B6	Multiple_Complex		CLEC3B	EMC10
TC0500009411.hg.1	RANBP17	5.01	RAN binding protein 17	Multiple_Complex		CDK5RAP2	ENSAP2
TC0200007758.hg.1		4.96		NonCoding		MT1JP	ERMN
TC0400011408.hg.1	ADH1B	4.94	alcohol dehydrogenase 1B (class I), beta polypeptide	Multiple_Complex		UBR3	ETF1P2
TC0100016625.hg.1	GLUL	4.93	glutamate-ammonia ligase	Multiple_Complex		AK4	FAM72D
TC0300013823.hg.1	CLEC3B	4.82	C-type lectin domain family 3, member B	Coding		GCNT1	farkabu
TC0900011378.hg.1	CDK5RAP2	4.8	CDK5 regulatory subunit associated protein 2	Multiple_Complex		RP11-325P15.2	ferkluby
TC1600007961.hg.1	MT1JP	4.79	metallothionein 1J, pseudogene	Multiple_Complex		MT2P1	flosteyby
TC0200009922.hg.1	UBR3	4.74	ubiquitin protein ligase E3 component n-recognin 3 (putative)	Multiple_Complex		glajey	floyvaby
TC0100008618.hg.1	AK4	4.69	adenylate kinase 4	Multiple_Complex		ANGPT1	GJB5
TC0900012141.hg.1	GCNT1	4.6	glucosaminyl (N-acetyl) transferase 1, core 2	Multiple_Complex		LINC00960	glagey
TC0100015624.hg.1	RP11-325P15.2	4.57		Multiple_Complex		USP53	glarchor
TC0400007731.hg.1	MT2P1	4.53	metallothionein 2 pseudogene 1 [Source:HGNC Symbol;Acc:HGNC:7407]	Multiple_Complex		MT1H	glergoyby
TC0600009068.hg.1	glajey	4.52	Transcript Identified by AceView	Unassigned		FAM167A	glychar
TC0800011445.hg.1	ANGPT1	4.5	angiopoietin 1	Multiple_Complex		CRYAB	glychorbu
TC0300007885.hg.1	LINC00960	4.43	long intergenic non-protein coding RNA 960	NonCoding		RGCC	GPC5
TC0400008557.hg.1	USP53	4.38	ubiquitin specific peptidase 53	Multiple_Complex		ig.217	GPR176
TC1600007966.hg.1	MT1H	4.33	metallothionein 1H	Multiple_Complex		GLULP3	GSTM2
TC0800009600.hg.1	FAM167A	4.31	family with sequence similarity 167, member A	Multiple_Complex		SNORD105	HNRNPA1P10
TC1100012308.hg.1	CRYAB	4.29	crystallin alpha B	Coding		TMTC1	HSPE1P22
TC0600013684.hg.1		4.29		NonCoding		farvoy	HTR2B
TC1300006979.hg.1	RGCC	4.21	regulator of cell cycle	Multiple_Complex		SLC7A2	jabyby
TC0300008245.hg.1	ig.217	4.2	Transcript Identified by AceView	Coding		IGFBP3	jawwu
TC1100012596.hg.1	GLULP3	4.09	glutamate-ammonia ligase (glutamine synthetase) pseudogene 3	Pseudogene		MT1A	jerrerbo
TC0300012900.hg.1	TIPARP	4.08	Memczak2013 ANTISENSE, CDS, coding, INTERNAL best transcript NM_001184717	NonCoding		terteybo	jukley
TC1900006970.hg.1	SNORD105	4.07	small nucleolar RNA, C/D box 105	Small_RNA		PGM1	jyswerby
TC1200010252.hg.1	TMTC1	4.03	transmembrane and tetratricopeptide repeat containing 1	Multiple_Complex		CRLF3	KAT2A
TC2000008958.hg.1	farvoy	4.01	Transcript Identified by AceView	Unassigned		MT1G	kenira
TC0800006869.hg.1	SLC7A2	4.01	solute carrier family 7 (cationic amino acid transporter, y+ system), member 2	Multiple_Complex		klarverby	klawspey
TC0700010965.hg.1	IGFBP3	3.99	insulin like growth factor binding protein 3	Multiple_Complex		ERP27	kleykarby
TC0200015586.hg.1		3.95		NonCoding		PIK3R1	klysmeyby
TC1600007962.hg.1	MT1A	3.94	metallothionein 1A	Coding		kluzo	kopaw
TC0800009729.hg.1	terteybo	3.92	Transcript Identified by AceView	Unassigned		IRAK3	larbybu
TC0100008591.hg.1	PGM1	3.87	phosphoglucomutase 1	Multiple_Complex		SNORD113-8	LILRB3
TC0500012140.hg.1		3.87		NonCoding		NF2	LINC01098
TC1700010298.hg.1	CRLF3	3.86	Memczak2013 ALT_ACCEPTOR, ALT_DONOR, coding, INTERNAL, intronic best transcript NM_015986	NonCoding		FOXC2-AS1	LINC01119
TC1600010421.hg.1	MT1G	3.84	metallothionein 1G	Coding		RNU7-53P	LOC100507205
TC0800011541.hg.1	klarverby	3.83	Transcript Identified by AceView	Unassigned		ERRFI1	LOC101928476
TC1200010023.hg.1	ERP27	3.81	endoplasmic reticulum protein 27	Multiple_Complex		PAPPA	LOC100421166
TC1000008246.hg.1		3.8		NonCoding		keemeebo	LRCH1
TC0500007641.hg.1	PIK3R1	3.79	phosphoinositide-3-kinase, regulatory subunit 1 (alpha)	Multiple_Complex		LMCD1	meykey
TC1900006491.hg.1	kluzo	3.77	Transcript Identified by AceView	Coding		nerswoyby	MICALL1
TC1400009289.hg.1		3.77		NonCoding		CCDC126	MIR450A1
TC1200008057.hg.1	IRAK3	3.75	interleukin 1 receptor associated kinase 3; microRNA 6502	Multiple_Complex		ERCC6	MIR548G
TC1400010663.hg.1	SNORD113-8	3.75	small nucleolar RNA, C/D box 113-8	Multiple_Complex		lykloby	MIR618
TC2200007027.hg.1	NF2	3.74	neurofibromin 2 (merlin)	Multiple_Complex		IRS2	MIR3174
TC2100007798.hg.1		3.73		NonCoding		MIR548AU	MIR4737
TC0300012471.hg.1		3.7		NonCoding		veytawby	moname
TC0800008661.hg.1	blorskerbu	3.68	Transcript Identified by AceView	Unassigned		EFNA5	morpaby
TC0200012657.hg.1		3.67		NonCoding		LINC00707	MRPL51P2
TC0900007925.hg.1		3.67		NonCoding		skardarbo	MTCO1P3
TC1600011148.hg.1	FOXC2-AS1	3.66	FOXC2 antisense RNA 1	Multiple_Complex		DUSP23	MTND2P33
TC0500011980.hg.1	RNU7-53P	3.65	RNA, U7 small nuclear 53 pseudogene [Source:HGNC Symbol;Acc:HGNC:34149]	Small_RNA		FGD4	MZT2A
TC0100018403.hg.1	ERRFI1	3.63	ERBB receptor feedback inhibitor 1	Multiple_Complex		RSPO1	NBR1
TC0900008545.hg.1	PAPPA	3.62	pregnancy-associated plasma protein A, pappalysin 1	Multiple_Complex		TMEM255B	NF1P7
TC0200015867.hg.1	keemeebo	3.59	Transcript Identified by AceView	Unassigned		IGFBP2	NFKBIE
TC0800006742.hg.1		3.58		NonCoding		STK39	NFKBIZ
TC0300006520.hg.1	LMCD1	3.57	LIM and cysteine-rich domains 1; long intergenic non-protein coding RNA 312	Multiple_Complex		DAPK1	norfybu
TC0300008131.hg.1	nerswoyby	3.56	Transcript Identified by AceView	Unassigned		DUSP1	NPM1P43
TC0600009074.hg.1		3.56		NonCoding		MT1E	nuhori
TC0700006928.hg.1	CCDC126	3.54	coiled-coil domain containing 126	Multiple_Complex		PLXNA2	nygleeby
TC1400008244.hg.1		3.52		NonCoding		sporlaw	OAF
TC1100007206.hg.1		3.51		NonCoding		LOC100130799	OR2D2
TC1000010602.hg.1	ERCC6	3.5	excision repair cross-complementation group 6; ERCC6-PGBD3 readthrough; piggyBac transposable element derived 3	Multiple_Complex		SGK1	OR4K2
TC0600013285.hg.1	lykloby	3.5	Transcript Identified by AceView	Coding		SLC26A6	OR6A2
TC1300009765.hg.1	IRS2	3.49	insulin receptor substrate 2	Multiple_Complex		MT1IP	pargler
TC0200015527.hg.1	Y_RNA	3.48	Y RNA [Source:RFAM;Acc:RF00019]	NonCoding		MT1P3	PCGF2
TC0200013785.hg.1	MIR548AU	3.47	microRNA 548au	Precursor_microRNA		plawslubu	PDLIM2
TC0600012786.hg.1	veytawby	3.47	Transcript Identified by AceView	Coding		chykly	peedybu
TC0500011648.hg.1	EFNA5	3.46	ephrin-A5	Multiple_Complex		MT1L	peekar
TC1000006683.hg.1	LINC00707	3.44	long intergenic non-protein coding RNA 707	NonCoding		porlaw	PHF23
TC1400009549.hg.1		3.44		NonCoding		spakeeby	PIGO
TC2200009249.hg.1		3.43		NonCoding		MT1XP1	PIPOX
TC0300006523.hg.1	skardarbo	3.42	Transcript Identified by AceView	Coding		ELF1	PLAC1
TC0100010267.hg.1	DUSP23	3.41	dual specificity phosphatase 23	Multiple_Complex		NEXN	plachey
TC0500006492.hg.1		3.41		NonCoding		RP11-127I20.8	PLCG2
TC0100008900.hg.1		3.4		NonCoding		wojy	plukoy
TC1100008751.hg.1		3.4		NonCoding		SRGN	PQBP1
TC1200012617.hg.1	FGD4	3.39	FYVE, RhoGEF and PH domain containing 4	Multiple_Complex		AC013470.6	PTK7
TC0100013749.hg.1	RSPO1	3.38	R-spondin 1	Coding		choyvar	RBM22P4
TC1300010007.hg.1	TMEM255B	3.36	transmembrane protein 255B	Multiple_Complex		PDE4D	reejar
TC0200010745.hg.1	IGFBP2	3.35	insulin like growth factor binding protein 2	Multiple_Complex		RPL12P2	REXO1
TC0200014834.hg.1	STK39	3.35	serine threonine kinase 39	Multiple_Complex		WEE1	RN7SL37P
TC0X00010959.hg.1		3.34		NonCoding		ABI3BP	RNPEP
TC0900007807.hg.1	DAPK1	3.33	death-associated protein kinase 1	Multiple_Complex		koroyby	RNU2-34P
TC0500012842.hg.1	DUSP1	3.33	dual specificity phosphatase 1	Multiple_Complex		SERPINI1	RNU2-47P
TC1500007216.hg.1		3.33		NonCoding		mawzu	RNU6-1056P
TC1600007959.hg.1	MT1E	3.32	metallothionein 1E	Multiple_Complex		RP11-109E24.2	RNU6-1075P
TC0100017145.hg.1	PLXNA2	3.32	plexin A2	Multiple_Complex		SEMA3C	RNU6ATAC
TC0900007797.hg.1	sporlaw	3.32	Transcript Identified by AceView	Multiple_Complex		PLCE1-AS1	RNU6ATAC5P
TC1800008704.hg.1	LOC100130799	3.31	Transcript Identified by AceView, Entrez Gene ID(s) 100130799	Unassigned		wuspar	RNU6ATAC42P
TC0600013231.hg.1	SGK1	3.3	serum/glucocorticoid regulated kinase 1	Multiple_Complex		foyskawbu	rorrorbu
TC0Y00006591.hg.1		3.3		NonCoding		henoru	royflu
TC0200011010.hg.1		3.29		NonCoding		SPDL1	RP1-37J18.2
TC0500007728.hg.1		3.29		NonCoding		vorsneebu	RP1-142O9.2
TC0300013972.hg.1	SLC26A6	3.27	solute carrier family 26 (anion exchanger), member 6; microRNA 6824	Multiple_Complex		GPC4	RP3-406P24.4
TC0900006453.hg.1		3.27		NonCoding		mawkaw	RP11-27M24.1
TC1600007967.hg.1	MT1IP	3.26	metallothionein 1I, pseudogene	Multiple_Complex		RP11-183E24.1	RP11-44H4.1
TC1900011384.hg.1		3.26		NonCoding		marbleebu	RP11-57A19.6
TC2000007212.hg.1	MT1P3	3.24	metallothionein 1 pseudogene 3	Multiple_Complex		merblor	RP11-73K9.3
TC0800009227.hg.1	plawslubu	3.23	Transcript Identified by AceView	Coding		swortoy	RP11-77E14.2
TC1100007155.hg.1	chykly	3.22	Transcript Identified by AceView	Coding		zyzorbu	RP11-86H7.7
TC1600007958.hg.1	MT1L	3.22	metallothionein 1L (gene/pseudogene)	Multiple_Complex		AL161784.1	RP11-92F20.1
TC0200006526.hg.1	porlaw	3.22	Transcript Identified by AceView	Unassigned		weekee	RP11-94P14.1
TC1500010502.hg.1	spakeeby	3.21	Transcript Identified by AceView	Coding		klyverby	RP11-101K23.1
TC0100013037.hg.1	MT1XP1	3.2	metallothionein 1X pseudogene 1 [Source:HGNC Symbol;Acc:HGNC:7442]	Multiple_Complex		leeboy	RP11-118N24.2
TC1900007213.hg.1		3.2		NonCoding		fergeyby	RP11-152K4.2
TC1300008708.hg.1	ELF1	3.19	Memczak2013 ALT_ACCEPTOR, ALT_DONOR, coding, INTERNAL, intronic best transcript NM_172373	NonCoding		GLULP4	RP11-275O4.4
TC0100008807.hg.1	NEXN	3.19	nexilin (F actin binding protein)	Multiple_Complex		TCEAL4	RP11-285E23.2
TC1600009250.hg.1	RP11-127I20.8	3.19	novel transcript sense intronic to GLYR1	NonCoding		blorskerbu	RP11-379B8.1
TC2000008322.hg.1	wojy	3.19	Transcript Identified by AceView	Coding		kobley	RP11-397E7.4
TC0500009134.hg.1		3.19		NonCoding		lufey	RP11-432M8.13
TC1000010870.hg.1	SRGN	3.18	Memczak2013 ANTISENSE, coding, INTERNAL, UTR3 best transcript NM_002727	NonCoding		RP11-576N17.2	RP11-440D17.4
TC0500012648.hg.1		3.18		NonCoding		OR8R1P	RP11-444C12.1
TC0700006731.hg.1	AC013470.6	3.17		Pseudogene		fleylerbo	RP11-514F3.4
TC0X00010427.hg.1	choyvar	3.17	Transcript Identified by AceView	Unassigned		plyku	RP11-649A18.5
TC0200012565.hg.1		3.17		NonCoding		glawsobo	RP11-805F19.3
TC0500010842.hg.1	PDE4D	3.16	phosphodiesterase 4D, cAMP-specific	Multiple_Complex		kafleybu	RP11-810F22.1
TC0600007859.hg.1	RPL12P2	3.16	ribosomal protein L12 pseudogene 2	Pseudogene		MYPN	RPL29P14
TC1100006815.hg.1	WEE1	3.16	WEE1 G2 checkpoint kinase	Multiple_Complex		RFK	satama
TC0300011849.hg.1	ABI3BP	3.15	ABI family, member 3 (NESH) binding protein	Multiple_Complex		snuskybu	seyber
TC0600006923.hg.1	koroyby	3.15	Transcript Identified by AceView	Coding		DMD	shawkey
TC0300009412.hg.1	SERPINI1	3.15	serpin peptidase inhibitor, clade I (neuroserpin), member 1	Multiple_Complex		FN1	shorrer
TC1300009340.hg.1		3.15		NonCoding		NNMT	shudee
TC1600008242.hg.1	mawzu	3.14	Transcript Identified by AceView	Coding		faspaby	shukarby
TC0400007375.hg.1	RP11-109E24.2	3.14	novel transcript, antisense to ATP8A1	NonCoding		LINC00941	SIAE
TC0700011626.hg.1	SEMA3C	3.14	sema domain, immunoglobulin domain (Ig), short basic domain, secreted, (semaphorin) 3C	Multiple_Complex		CSGALNACT1	skeezer
TC1000011467.hg.1	PLCE1-AS1	3.11	PLCE1 antisense RNA 1	NonCoding		LOC100507477	SKI
TC0900009487.hg.1	wuspar	3.11	Transcript Identified by AceView	Unassigned		SLC20A1	skorkor
TC0800008151.hg.1	foyskawbu	3.1	Transcript Identified by AceView	Coding		TERT	smupor
TC1900009205.hg.1	henoru	3.1	Transcript Identified by AceView	Coding		MIR635	snoflobu
TC0500009377.hg.1	SPDL1	3.1	spindle apparatus coiled-coil protein 1	Multiple_Complex		snudabo	SNORD27
TC0500012566.hg.1	vorsneebu	3.1	Transcript Identified by AceView	Coding		NFIL3	snortu
TC0X00010849.hg.1	GPC4	3.08	glypican 4	Multiple_Complex		doykleebu	soremu
TC0700012129.hg.1	mawkaw	3.08	Transcript Identified by AceView	Coding		dyla	sorkley
TC1500008473.hg.1	RP11-183E24.1	3.08		Multiple_Complex		plojobu	SOX12
TC1200012034.hg.1	marbleebu	3.07	Transcript Identified by AceView	Coding		snawfloy	soyro
TC0600010815.hg.1	merblor	3.07	Transcript Identified by AceView	Unassigned		sworspobu	spojor
TC1400007540.hg.1	swortoy	3.06	Transcript Identified by AceView	Unassigned		jugly	spoyvoybu
TC0800009565.hg.1	zyzorbu	3.06	Transcript Identified by AceView	Coding		shaperbo	spusnu
TC1800008532.hg.1		3.06		NonCoding		swawsloyby	sterswarbu
TC1400009130.hg.1		3.06		NonCoding		wastorby	stosterby
TC1000009868.hg.1		3.06		NonCoding		bloyborbu	STT3A-AS1
TC0900008633.hg.1	AL161784.1	3.05	The sequence shown here is derived from an Ensembl automatic analysis pipeline and should be considered as preliminary data. (from UniProt A0A096LNQ5)	Unassigned		SULT1B1	swazo
TC0700009217.hg.1	weekee	3.05	Transcript Identified by AceView	Unassigned		RP11-231P20.6	swertu
TC0800011538.hg.1	klyverby	3.03	Transcript Identified by AceView	Coding		chybleybu	sweyskoby
TC0X00010221.hg.1	leeboy	3.03	Transcript Identified by AceView	Coding		homi	swudobu
TC0600011202.hg.1		3.03		NonCoding		mihi	SYF2
TC0700012130.hg.1		3.03		NonCoding		SLC44A1	taplee
TC1200009745.hg.1	fergeyby	3.02	Transcript Identified by AceView	Coding		CRISPLD2	TCEANC2
TC0900007062.hg.1	GLULP4	3.02	glutamate-ammonia ligase (glutamine synthetase) pseudogene 4 [Source:HGNC Symbol;Acc:HGNC:4345]	Pseudogene		FOXO3	TCEB1P10
TC0X00008009.hg.1	TCEAL4	3.02	transcription elongation factor A (SII)-like 4	Multiple_Complex		RP11-54C4.2	terbaw
TC0800008660.hg.1	blorskerbu	3.01	Transcript Identified by AceView	Unassigned		tunaru	TFB2M
TC0700011067.hg.1	kobley	3.01	Transcript Identified by AceView	Unassigned		reyfawbu	TGFB2
TC0X00010463.hg.1	lufey	3.01	Transcript Identified by AceView	Unassigned		SLITRK1	THSD1
TC0400007997.hg.1	RP11-576N17.2	3.01		Multiple_Complex		stoyzarbo	TLN1
TC0600007366.hg.1		3.01		NonCoding		AC097455.1	TNP2
TC0600007735.hg.1		3.01		NonCoding		GXYLT1P6	torire
TC1100008379.hg.1	OR8R1P	3	olfactory receptor, family 8, subfamily R, member 1 pseudogene	Multiple_Complex		skersaw	TPTE2P3
TC0X00007712.hg.1		3		NonCoding		stawroby	TRIM15
TC1200006818.hg.1		3		NonCoding		TEX2	TRIM34
TC0300013663.hg.1		3		NonCoding		cheechuby	TSPY2
TC1900006814.hg.1		2.99		NonCoding		dorsneeby	TTLL4
TC0100015165.hg.1	fleylerbo	2.97	Transcript Identified by AceView	Unassigned		RP11-760H22.2	tuhiyo
TC0400010522.hg.1	plyku	2.97	Transcript Identified by AceView	Coding		skawslubu	TULP3
TC2000007799.hg.1	glawsobo	2.96	Transcript Identified by AceView	Coding		SSB	tyfabu
TC0300007467.hg.1		2.96		NonCoding		CCDC173	tygar
TC0600011809.hg.1	CCND3	2.95	cyclin D3	Multiple_Complex		kumire	USP44
TC1100010242.hg.1	kafleybu	2.95	Transcript Identified by AceView	Unassigned		shoyroyby	vaswu
TC1000007847.hg.1	MYPN	2.95	myopalladin	Multiple_Complex		AC009065.4	veybeeby
TC0900010462.hg.1	RFK	2.95	riboflavin kinase	Multiple_Complex		IFNGR1	veyteybo
TC0900007274.hg.1	snuskybu	2.95	Transcript Identified by AceView	Coding		kawbawbu	VPS11
TC1100007505.hg.1		2.95		NonCoding		RP11-58K22.1	warchar
TC0X00009341.hg.1	DMD	2.94	dystrophin	Multiple_Complex		TTLL11-IT1	warrarbo
TC0200015650.hg.1	FN1	2.94	fibronectin 1	Multiple_Complex		wawoyby	zarzoyby
TC1900011382.hg.1	MYADM	2.94	Memczak2013 ANTISENSE, CDS, coding, INTERNAL best transcript NM_001020819	NonCoding		DNAJB4	zaserby
TC1100009110.hg.1	NNMT	2.94	nicotinamide N-methyltransferase	Multiple_Complex		ROR1	ZNF24
TC0200007207.hg.1		2.94		NonCoding		stawjor	zyplawbu
TC0400009028.hg.1	faspaby	2.92	Transcript Identified by AceView	Coding		woygla	ABHD17AP4
TC1200007200.hg.1	LINC00941	2.92	long intergenic non-protein coding RNA 941	NonCoding		RP11-632K20.8	AC024198.1
TC0800009782.hg.1	CSGALNACT1	2.91	chondroitin sulfate N-acetylgalactosaminyltransferase 1	Multiple_Complex		teeplorby	AC068483.1
TC0600009640.hg.1	LOC100507477	2.91	uncharacterized LOC100507477; novel transcript	NonCoding		toseme	AC078828.1
TC0200008930.hg.1	SLC20A1	2.91	solute carrier family 20 (phosphate transporter), member 1	Multiple_Complex		gleeborby	AC093901.1
TC0500009852.hg.1	TERT	2.91	telomerase reverse transcriptase	Multiple_Complex		MIR4504	AC095056.1
TC1700008615.hg.1		2.91		NonCoding		PRRG1	AC098795.1
TC1700011562.hg.1	MIR635	2.9	microRNA 635	Precursor_microRNA		sheysnarbu	AC107025.1
TC0100007072.hg.1		2.9		NonCoding		SLX1A	AC242209.1
TC1900006443.hg.1		2.9		NonCoding		byswerby	AC245470.1
TC1600010095.hg.1		2.9		NonCoding		skeyklee	AL031905.1
TC1300009248.hg.1		2.9		NonCoding		AL603632.1	AL157904.1
TC0300007897.hg.1	snudabo	2.89	Transcript Identified by AceView	NonCoding		PPIF	AL163953.2
TC1900007715.hg.1		2.89		NonCoding		SNORA19	AL772161.4
TC1300009440.hg.1		2.89		NonCoding		SNORD75	AMIGO3
TC0900010769.hg.1	NFIL3	2.88	nuclear factor, interleukin 3 regulated	Coding		TRAJ14	AP004290.1
TC0100018408.hg.1	PRAMEF27	2.88	PRAME family member 27	Coding		gawleybu	AP005227.1
TC0400007031.hg.1		2.88		NonCoding		RP11-439H8.4	AQP11
TC0600011637.hg.1	doykleebu	2.86	Transcript Identified by AceView	Unassigned		STC2	ARMCX2
TC0800010329.hg.1	dyla	2.86	Transcript Identified by AceView	Coding		supleyby	AUNIP
TC0200016278.hg.1	plojobu	2.86	Transcript Identified by AceView	Coding		swarslobu	AURKC
TC0400008180.hg.1	snawfloy	2.86	Transcript Identified by AceView	Unassigned		tawklerbu	badorbo
TC0600012831.hg.1	sworspobu	2.86	Transcript Identified by AceView	Coding		temame	bartoy
TC1900006454.hg.1		2.86		NonCoding		ZNF280C	beechorby
TC0800011353.hg.1		2.86		NonCoding		IL1R1	beyflor
TC0400011307.hg.1		2.86		NonCoding		mukee	blertor
TC0400007348.hg.1	jugly	2.85	Transcript Identified by AceView	Unassigned		noyraby	blostaw
TC0200013377.hg.1	shaperbo	2.85	Transcript Identified by AceView	Coding		RNU6-413P	BLVRB
TC0600008736.hg.1	swawsloyby	2.85	Transcript Identified by AceView	Unassigned		smerfloybu	BMP6P1
TC0500011968.hg.1	wastorby	2.85	Transcript Identified by AceView	Coding		TMEM184C	bofy
TC2000008569.hg.1		2.85		NonCoding		vynoybo	borswy
TC0300008739.hg.1	bloyborbu	2.84	Transcript Identified by AceView	Coding		FAM198B	BPIFB5P
TC0400010940.hg.1	SULT1B1	2.84	sulfotransferase family 1B member 1	Coding		MIR4484	C3orf38
TC0200011184.hg.1		2.84		NonCoding		niroma	C4orf46
TC0100013377.hg.1	RP11-231P20.6	2.83		Pseudogene		SEPP1	C14orf28
TC0300009854.hg.1		2.83		NonCoding		AC021066.1	C19orf18
TC0700008381.hg.1	chybleybu	2.82	Transcript Identified by AceView	Coding		konora	CCDC40
TC0100008527.hg.1	homi	2.81	Transcript Identified by AceView	Unassigned		MID2	CCDC103
TC0400012740.hg.1		2.81		NonCoding		MIR3153	CCSER1
TC0900012172.hg.1		2.81		NonCoding		MT1F	CDK20
TC0200011267.hg.1	mihi	2.8	Transcript Identified by AceView	Coding		AK4P1	CENPH
TC0700010985.hg.1		2.8		NonCoding		SVEP1	chawstuby
TC0900008312.hg.1	SLC44A1	2.79	solute carrier family 44 (choline transporter), member 1	Multiple_Complex		yawamo	cherjeeby
TC0500009796.hg.1		2.79		NonCoding		AL132709.3	cheyko
TC0600013230.hg.1		2.79		NonCoding		FAM86DP	CHKB-CPT1B
TC1600008661.hg.1	CRISPLD2	2.78	cysteine-rich secretory protein LCCL domain containing 2	Multiple_Complex		RNU7-143P	choteybu
TC0600009059.hg.1	FOXO3	2.78	forkhead box O3	Multiple_Complex		smoywubu	CRTC2
TC0500009132.hg.1	RP11-54C4.2	2.78		Pseudogene		AC016670.1	CTB-138E5.1
TC2000006481.hg.1	tunaru	2.78	Transcript Identified by AceView	Coding		AC016753.2	CTB-193M12.4
TC0400012319.hg.1		2.78		NonCoding		CYCSP48	CTC-232P5.3
TC0600012079.hg.1		2.78		NonCoding		RP11-3D23.1	CTD-2008O4.1
TC0300009215.hg.1	reyfawbu	2.77	Transcript Identified by AceView	Unassigned		DHCR24	CTD-2540B15.12
TC1300009376.hg.1	SLITRK1	2.77	SLIT and NTRK-like family, member 1	Coding		MFSD3	CYP2R1
TC0100014272.hg.1	stoyzarbo	2.77	Transcript Identified by AceView	Coding		PHOSPHO2	DCLRE1CP1
TC0400012124.hg.1	AC097455.1	2.76		Multiple_Complex		RP11-730N24.2	DEFA1
TC0900007415.hg.1	GXYLT1P6	2.76	glucoside xylosyltransferase 1 pseudogene 6 [Source:HGNC Symbol;Acc:HGNC:50425]	Multiple_Complex		AC010761.9	DEFA1B
TC1500009515.hg.1	skersaw	2.76	Transcript Identified by AceView	Coding		gawler	DFNA5
TC0600012351.hg.1	stawroby	2.76	Transcript Identified by AceView	Coding		TMEM62	DNAJA1P2
TC1700011439.hg.1	TEX2	2.76	testis expressed 2	Multiple_Complex		VTRNA1-2	dorchor
TC0100006458.hg.1		2.76		NonCoding		feeswoybu	DPP3P2
TC0400011690.hg.1		2.76		NonCoding		flazorby	DRP2
TC0800008326.hg.1		2.76		NonCoding		flowawby	DTX3
TC0500011175.hg.1	cheechuby	2.75	Transcript Identified by AceView	Coding		floyskybu	dyberbu
TC0300013515.hg.1	dorsneeby	2.75	Transcript Identified by AceView	Coding		geyfeyby	EBNA1BP2
TC0800008678.hg.1	RP11-760H22.2	2.75	Transcript Identified by AceView; putative novel transcript	NonCoding		rarlo	ELOVL6
TC0800009243.hg.1	skawslubu	2.75	Transcript Identified by AceView	Coding		vartoy	ENSA
TC0200009920.hg.1	SSB	2.75	Sjogren syndrome antigen B (autoantigen La)	Multiple_Complex		vuvubo	ERCC6L2
TC2000009566.hg.1		2.75		NonCoding		FANCD2	EZH2
TC0200014860.hg.1	CCDC173	2.74	coiled-coil domain containing 173	Coding		LOC101927018	fasnyby
TC0900008227.hg.1	kumire	2.74	Transcript Identified by AceView	Unassigned		LOC283332	fawkloy
TC0600006954.hg.1	shoyroyby	2.74	Transcript Identified by AceView	Coding		RP11-361M10.4	FGD6
TC0100018118.hg.1		2.74		NonCoding		kermaw	FILIP1
TC0600011201.hg.1		2.74		NonCoding		nesiro	flypaw
TC0400008423.hg.1		2.74		NonCoding		RASL11B	gasee
TC1600006603.hg.1	AC009065.4	2.73	Uncharacterized protein [Source:UniProtKB/TrEMBL;Acc:A0A096LP58]	Coding		TMEM2	GCLC
TC0600013300.hg.1	IFNGR1	2.73	interferon gamma receptor 1	Multiple_Complex		5S_rRNA	GEMIN2
TC0300008470.hg.1	kawbawbu	2.73	Transcript Identified by AceView	Coding		ABCC3	GLCE
TC1100007393.hg.1	RP11-58K22.1	2.73	novel transcript; Transcript Identified by AceView	NonCoding		AC093166.4	gloku
TC0900011424.hg.1	TTLL11-IT1	2.73	TTLL11 intronic transcript 1 (non-protein coding) [Source:HGNC Symbol;Acc:HGNC:24214]; TTLL11 intronic transcript 1 (non-protein coding)	NonCoding		PTGS1	gortorbu
TC0800012198.hg.1	wawoyby	2.73	Transcript Identified by AceView	Unassigned		seekabu	GPANK1
TC2000006451.hg.1		2.73		NonCoding		slarbla	GPRASP1
TC0500009196.hg.1		2.73		NonCoding		AC137934.1	hetamu
TC0100018238.hg.1	DNAJB4	2.72	DnaJ (Hsp40) homolog, subfamily B, member 4	Multiple_Complex		blafawbo	HSPG2
TC0100008594.hg.1	ROR1	2.72	receptor tyrosine kinase-like orphan receptor 1	Multiple_Complex		flubar	IGFALS
TC0600006688.hg.1	stawjor	2.72	Transcript Identified by AceView	Coding		GADD45B	jadey
TC0700012227.hg.1	U3	2.72	Small nucleolar RNA U3 [Source:RFAM;Acc:RF00012]	Multiple_Complex		ITFG1andNETO2	jaflubu
TC0400011774.hg.1	woygla	2.72	Transcript Identified by AceView	Unassigned		klodo	jarswoybu
TC1500010086.hg.1		2.72		NonCoding		LRRC8CandLRRC8D	jeestar
TC0200007183.hg.1		2.72		NonCoding		paspoybu	kitaru
TC1500008936.hg.1	RP11-632K20.8	2.71		Multiple_Complex		PPME1	klavubu
TC0500007847.hg.1	teeplorby	2.71	Transcript Identified by AceView	Coding		AC090952.5	KRTAP19-5
TC0400012026.hg.1	toseme	2.71	Transcript Identified by AceView	Coding		borforby	LCOR
TC1600009470.hg.1		2.71		NonCoding		gymeebu	leydubu
TC0700010298.hg.1		2.71		NonCoding		MIR367	LINC00654
TC1400007892.hg.1	gleeborby	2.7	Transcript Identified by AceView	Coding		MIR466	LOC729307
TC1400009125.hg.1	MIR4504	2.7	microRNA 4504	Multiple_Complex		norverbu	LOC100130649
TC0X00011278.hg.1	PRRG1	2.7	proline rich Gla (G-carboxyglutamic acid) 1	Multiple_Complex		PARP4P1	LOC100287533
TC0600008572.hg.1	sheysnarbu	2.7	Transcript Identified by AceView	Unassigned		storloy	LSM6P2
TC1600007449.hg.1	SLX1A	2.7	SLX1 homolog A, structure-specific endonuclease subunit; SLX1 homolog B, structure-specific endonuclease subunit; SLX1A-SULT1A3 readthrough (NMD candidate); SLX1B-SULT1A4 readthrough (NMD candidate); sulfotransferase family 1A member 3	Multiple_Complex		borko	LZTFL1
TC0500008251.hg.1		2.7		NonCoding		CNTNAP3P2	makomo
TC0600013947.hg.1		2.7		NonCoding		feekyby	MCHR2
TC0200013677.hg.1		2.7		NonCoding		sujo	meerybu
TC0300009935.hg.1	byswerby	2.69	Transcript Identified by AceView	Unassigned		glorvy	MIR1290
TC0200008315.hg.1	skeyklee	2.69	Transcript Identified by AceView	Unassigned		GSTCD	MIR4454
TC0200011134.hg.1		2.68		NonCoding		LINC01359	MIR7111
TC1700010943.hg.1		2.68		NonCoding		LOC100131131	MLF1
TC0900008160.hg.1		2.68		NonCoding		MIR3139	MMP14
TC0300010662.hg.1		2.68		NonCoding		nawsnarbu	morlubo
TC1300007934.hg.1	AL603632.1	2.67		Precursor_microRNA		RN7SL300P	MTRF1LP2
TC1000008193.hg.1	PPIF	2.67	peptidylprolyl isomerase F	Multiple_Complex		AC090286.2	mumure
TC1200007940.hg.1	SNORA19	2.67	Small nucleolar RNA SNORA19 [Source:RFAM;Acc:RF00413]	Small_RNA		dorfly	MYNN
TC0400011107.hg.1	SNORD75	2.67	Small nucleolar RNA SNORD75 [Source:RFAM;Acc:RF00612]	Small_RNA		EQTN	MYO15B
TC1400006641.hg.1	TRAJ14	2.67	T cell receptor alpha joining 14	Coding		gervoy	nemiri
TC0900009809.hg.1		2.67		NonCoding		KCNK6	neyblerbu
TC0100017584.hg.1	gawleybu	2.66	Transcript Identified by AceView	Coding		LOC105371919	NIPA2P1
TC0100014607.hg.1	RP11-439H8.4	2.66	novel transcript	NonCoding		marsu	nohara
TC0500012870.hg.1	STC2	2.66	stanniocalcin 2	Multiple_Complex		NFXL1	nomure
TC0700008405.hg.1	supleyby	2.66	Transcript Identified by AceView	Coding		NMRK1	OR2V1
TC0800006883.hg.1	swarslobu	2.66	Transcript Identified by AceView	Coding		NRP2	OR4M2
TC1000008994.hg.1	tawklerbu	2.66	Transcript Identified by AceView	Coding		teezeybo	OR5A1
TC0600013013.hg.1	temame	2.66	Transcript Identified by AceView	Unassigned		CTD-3057O21.1	OR7E11P
TC0X00010804.hg.1	ZNF280C	2.66	zinc finger protein 280C	Multiple_Complex		nospoby	PAPOLG
TC0X00010330.hg.1		2.66		NonCoding		nunoma	parkaw
TC1000008557.hg.1		2.66		NonCoding		RIBC1	pasheyby
TC0200008666.hg.1	IL1R1	2.65	interleukin 1 receptor, type I	Multiple_Complex		skerfoy	pawskoybu
TC0700009116.hg.1	mukee	2.65	Transcript Identified by AceView	Unassigned		sorny	perbluby
TC0600013930.hg.1	noyraby	2.65	Transcript Identified by AceView	Multiple_Complex		STX3	plaswu
TC0800010922.hg.1		2.65		NonCoding		TRI-TAT2-2	POLR2J4
TC0700012485.hg.1		2.65		NonCoding		AC026150.6	poshu
TC1000007005.hg.1	RNU6-413P	2.64	RNA, U6 small nuclear 413, pseudogene [Source:HGNC Symbol;Acc:HGNC:47376]	Small_RNA		APBB2	posnerby
TC0600009526.hg.1	smerfloybu	2.64	Transcript Identified by AceView	Coding		BBX	PPP1R2P5
TC0400008947.hg.1	TMEM184C	2.64	transmembrane protein 184C	Multiple_Complex		kawrar	PTENP1
TC0200015227.hg.1	vynoybo	2.64	Transcript Identified by AceView	Coding		KRTAP19-10P	PWWP2B
TC0800007530.hg.1		2.64		NonCoding		LOC102724849	PYGO1
TC0600008433.hg.1		2.64		NonCoding		muny	RAB3IL1
TC0400012245.hg.1	FAM198B	2.63	family with sequence similarity 198, member B	Multiple_Complex		sarbar	RAD23BLP
TC1000009243.hg.1	MIR4484	2.63	microRNA 4484	Precursor_microRNA		SIKE1andCSDE1andNRAS	rarsmuby
TC0100012741.hg.1	niroma	2.63	Transcript Identified by AceView	Unassigned		smabo	rase
TC0500010615.hg.1	SEPP1	2.63	selenoprotein P, plasma, 1	Multiple_Complex		tosema	rawabo
TC0700006605.hg.1		2.63		NonCoding		zoyplabu	RBPJ
TC0500013383.hg.1		2.63		NonCoding		cheeta	RCOR2
TC1200010743.hg.1	AC021066.1	2.62		Precursor_microRNA		chydar	RECK
TC0700011881.hg.1	konora	2.62	Transcript Identified by AceView	Coding		hutami	RNA5SP433
TC0X00008078.hg.1	MID2	2.62	midline 2	Multiple_Complex		klorwer	RNU1-35P
TC0900007864.hg.1	MIR3153	2.62	microRNA 3153	Precursor_microRNA		LAMB1	RNU6-355P
TC1600007965.hg.1	MT1F	2.62	metallothionein 1F	Multiple_Complex		MUC19	RNU6-722P
TC0200011029.hg.1		2.62		NonCoding		RP11-108M9.4	RNU6-785P
TC1700007480.hg.1	AK4P1	2.61	adenylate kinase 4 pseudogene 1	Multiple_Complex		sloykerbo	RNU6-809P
TC0900011182.hg.1	SVEP1	2.61	sushi, von Willebrand factor type A, EGF and pentraxin domain containing 1	Multiple_Complex		warruby	RNU6-860P
TC0300008243.hg.1	yawamo	2.61	Transcript Identified by AceView	Coding		AC005754.7	RNU6-959P
TC1100012366.hg.1		2.61		NonCoding		CHCHD7	RNU6-1046P
TC1400008278.hg.1	AL132709.3	2.6		Multiple_Complex		GMPR	RNU6-1118P
TC0300011585.hg.1	FAM86DP	2.6	family with sequence similarity 86, member D, pseudogene	Multiple_Complex		OR52I2	RP1-90G24.11
TC0700006919.hg.1	RNU7-143P	2.6	RNA, U7 small nuclear 143 pseudogene [Source:HGNC Symbol;Acc:HGNC:45677]	Small_RNA		RNU6-508P	RP1-272E8.1
TC1700010472.hg.1	smoywubu	2.6	Transcript Identified by AceView	Unassigned		RP11-150C16.1	RP11-126O1.2
TC1600010264.hg.1		2.6		NonCoding		AC055723.1	RP3-355L5.3
TC2100006506.hg.1		2.6		NonCoding		AK4P3	RP5-849L7.1
TC1300007075.hg.1		2.6		NonCoding		dawdy	RP5-1132H15.3
TC0200008176.hg.1	AC016670.1	2.59		Precursor_microRNA		foyperby	RP11-16K12.2
TC0200013280.hg.1	AC016753.2	2.59		Coding		koydu	RP11-20B7.1
TC0Y00006843.hg.1	CYCSP48	2.59	cytochrome c, somatic pseudogene 48 [Source:HGNC Symbol;Acc:HGNC:23942]	Multiple_Complex		LRRC16A	RP11-113D19.9
TC0X00007433.hg.1	RP11-3D23.1	2.59		Multiple_Complex		RP11-439L18.1	RP11-203M5.6
TC0500008574.hg.1		2.59		NonCoding		AC006273.7	RP11-243J18.2
TC0600012627.hg.1		2.59		NonCoding		AC091559.1	RP11-335E6.2
TC0600011343.hg.1		2.59		NonCoding		DKK2	RP11-368I7.4
TC0600008148.hg.1		2.59		NonCoding		jodeyby	RP11-420B22.1
TC1300006711.hg.1		2.59		NonCoding		pawnawbo	RP11-492I21.1
TC0100014276.hg.1	DHCR24	2.58	24-dehydrocholesterol reductase	Multiple_Complex		PLEKHH2	RP11-502F1.2
TC0800009266.hg.1	MFSD3	2.58	major facilitator superfamily domain containing 3	Multiple_Complex		AC091154.1	RP11-533E19.5
TC0200016562.hg.1	PHOSPHO2	2.58	phosphatase, orphan 2	Multiple_Complex		chorduby	RP11-572O6.1
TC0500010314.hg.1	RP11-730N24.2	2.58	Transcript Identified by AceView; putative novel transcript	NonCoding		RP11-329B9.4	RP11-620J15.4
TC0200006724.hg.1		2.58		NonCoding		skeepeybu	RP11-650L12.4
TC1000011283.hg.1		2.58		NonCoding		swarswer	RP11-671J11.5
TC1700010212.hg.1	AC010761.9	2.57	novel transcript, antisense to TRAF4	NonCoding		zardabu	RP11-673F18.1
TC0100016735.hg.1	gawler	2.57	Transcript Identified by AceView	Unassigned		AP000897.1	RP11-974F13.5
TC1500010726.hg.1	TMEM62	2.57	transmembrane protein 62	Multiple_Complex		CORIN	RP13-313G19.2
TC0500008868.hg.1	VTRNA1-2	2.57	vault RNA 1-2	Multiple_Complex		kanemu	RPL23AP15
TC1700008644.hg.1		2.57		NonCoding		merdar	RPS2P39
TC0400010216.hg.1	feeswoybu	2.56	Transcript Identified by AceView	Coding		netome	RPS4XP18
TC1200009812.hg.1	flazorby	2.56	Transcript Identified by AceView	Coding		RP11-374M1.9	RUVBL2
TC0900008993.hg.1	flowawby	2.56	Transcript Identified by AceView	Coding		SH3RF1	seeruby
TC0900010134.hg.1	floyskybu	2.56	Transcript Identified by AceView	Unassigned		AF124730.4	SELM
TC1300009864.hg.1	geyfeyby	2.56	Transcript Identified by AceView	Coding		CYCSP46	SEPHS1P6
TC0900009439.hg.1	rarlo	2.56	Transcript Identified by AceView	Unassigned		EXPH5	SGIP1
TC0X00010342.hg.1	vartoy	2.56	Transcript Identified by AceView	Coding		FADS3	shargyby
TC0500012740.hg.1	vuvubo	2.56	Transcript Identified by AceView	Coding		fawzyby	sheeby
TC0100013826.hg.1		2.56		NonCoding		korbo	SLC25A31
TC0500012167.hg.1		2.56		NonCoding		MT1DP	SLC36A1
TC0300006575.hg.1	FANCD2	2.55	Fanconi anemia complementation group D2	Multiple_Complex		RP11-92C4.4	SLC9A9-AS2
TC1700007406.hg.1	LOC101927018	2.55	uncharacterized LOC101927018; Transcript Identified by AceView; novel transcript, antisense to PHF12	NonCoding		RP11-219C20.3	slerwawby
TC1200010644.hg.1	LOC283332	2.55	uncharacterized LOC283332; Transcript Identified by AceView, Entrez Gene ID(s) 283332, RefSeq ID(s) NR_026948; Transcript Identified by AceView, Entrez Gene ID(s) 283332; novel transcript	Multiple_Complex		shabo	SMAD7
TC1500009971.hg.1	RP11-361M10.4	2.55		Multiple_Complex		snubar	smarpey
TC2100007730.hg.1		2.55		NonCoding		sorbo	snerweebu
TC0400007871.hg.1		2.55		NonCoding		stasher	SNORD20
TC1200006825.hg.1		2.55		NonCoding		wubo	SNORD127
TC1700010937.hg.1	kermaw	2.54	Transcript Identified by AceView	Coding		blusha	snufoby
TC0900009555.hg.1	nesiro	2.54	Transcript Identified by AceView	NonCoding		farvorbu	snykley
TC0400007520.hg.1	RASL11B	2.54	RAS-like, family 11, member B	Multiple_Complex		goyborby	sternawby
TC0900010386.hg.1	TMEM2	2.54	transmembrane protein 2	Multiple_Complex		klerskaw	sterru
TC2200008123.hg.1		2.54		NonCoding		leymorbo	studoybo
TC0200009566.hg.1		2.54		NonCoding		PPP1R14A	stuzu
TC2000009958.hg.1		2.54		NonCoding		RP11-692C23.1	swupobo
TC0Y00006849.hg.1		2.54		NonCoding		slawser	TACC2
TC0700009191.hg.1		2.54		NonCoding		tarshaw	TANC2
TC0700007427.hg.1		2.54		NonCoding		HIPK3	TCONS_l2_00028290
TC1200006683.hg.1		2.54		NonCoding		jarstor	TEX9
TC0800007560.hg.1	5S_rRNA	2.53	5S ribosomal RNA [Source:RFAM;Acc:RF00001]	Ribosomal		MAP3K14-AS1	TJAP1
TC1700008263.hg.1	ABCC3	2.53	ATP binding cassette subfamily C member 3	Multiple_Complex		RP11-50I19.2	TLE1P1
TC0200008892.hg.1	AC093166.4	2.53		Multiple_Complex		RP11-214F16.8	TNRC18P1
TC0900008660.hg.1	PTGS1	2.53	prostaglandin-endoperoxide synthase 1 (prostaglandin G/H synthase and cyclooxygenase)	Coding		RP11-536C10.13	TRDJ2
TC0200012591.hg.1	seekabu	2.53	Transcript Identified by AceView	Coding		smeefeeby	TSPY14P
TC0800006701.hg.1	slarbla	2.53	Transcript Identified by AceView	Unassigned		sworsma	UBN2
TC1600008952.hg.1		2.53		NonCoding		verdawby	VEGFA
TC0X00008310.hg.1		2.53		NonCoding		CCNYL1	veymee
TC1300006511.hg.1		2.53		NonCoding		dyslaby	voglawbu
TC0400008649.hg.1		2.53		NonCoding		EFCAB11	wahira
TC1600011456.hg.1	AC137934.1	2.52	novel transcript	NonCoding		fluraw	weesporby
TC0300007160.hg.1	blafawbo	2.52	Transcript Identified by AceView	Coding		leylor	XRN2
TC0100012188.hg.1	flubar	2.52	Transcript Identified by AceView	Unassigned		RNU6-510P	yokeyu
TC1900006588.hg.1	GADD45B	2.52	growth arrest and DNA-damage-inducible, beta	Multiple_Complex		sloyglarbu	YPLR6490
TC1600010185.hg.1	ITFG1andNETO2	2.52	Transcript Identified by AceView, Entrez Gene ID(s) 81533; 81831	Unassigned		smeetee	zeycho
TC0200006849.hg.1	klodo	2.52	Transcript Identified by AceView	Unassigned		snarshuby	ZNF507
TC0100008987.hg.1	LRRC8CandLRRC8D	2.52	Transcript Identified by AceView, Entrez Gene ID(s) 84230; 55144	Unassigned		spormar	ZNF621
TC0500009842.hg.1	paspoybu	2.52	Transcript Identified by AceView	Coding		stoykloy	AC004543.1
TC1100008409.hg.1	PPME1	2.52	protein phosphatase methylesterase 1	Multiple_Complex		CCDC39	AC064834.1
TC0600007930.hg.1	Y_RNA	2.52	Y RNA [Source:RFAM;Acc:RF00019]	NonCoding		LOC285762	AC073321.4
TC0300010377.hg.1	AC090952.5	2.51	novel transcript; Transcript Identified by AceView	NonCoding		NIFKP6	AC103564.7
TC0800009050.hg.1	borforby	2.51	Transcript Identified by AceView	Coding		RP1-111B22.3	AC125238.1
TC0100017868.hg.1	gymeebu	2.51	Transcript Identified by AceView	Coding		slanorbo	AC134878.2
TC0400011623.hg.1	MIR367	2.51	microRNA 367	Precursor_microRNA		SLC25A27	AL133405.1
TC0300010624.hg.1	MIR466	2.51	microRNA 466	Precursor_microRNA		SRPRB	AP000695.4
TC1700007256.hg.1	norverbu	2.51	Transcript Identified by AceView	Unassigned		glogorby	ARMC2-AS1
TC0Y00007283.hg.1	PARP4P1	2.51	poly(ADP-ribose) polymerase family member 4 pseudogene 1 [Source:HGNC Symbol;Acc:HGNC:18500]	Multiple_Complex		KANSL1L	bleebeybu
TC1000012186.hg.1	storloy	2.51	Transcript Identified by AceView	Unassigned		mergloyby	bloswaw
TC0100017492.hg.1		2.51		NonCoding		OR5H6	blukor
TC0100018189.hg.1		2.51		NonCoding		RFX3	borseyby
TC0600013990.hg.1		2.51		NonCoding		STEAP1	CALHM2
TC0700012743.hg.1		2.51		NonCoding		C1orf147	CCDC106
TC0200014784.hg.1		2.51		NonCoding		chapo	CCDC110
TC0700009552.hg.1	borko	2.5	Transcript Identified by AceView	Unassigned		CTA-363E19.2	CD99
TC0900007457.hg.1	CNTNAP3P2	2.5	contactin associated protein-like 3 pseudogene 2; contactin associated protein-like 3	Multiple_Complex		CYCSP17	charshy
TC1200007955.hg.1	feekyby	2.5	Transcript Identified by AceView	Unassigned		flawjer	cheekeyby
TC2000006860.hg.1	sujo	2.5	Transcript Identified by AceView	Coding		fluzarbu	cheesaw
TC0100010747.hg.1		2.5		NonCoding		herema	CHMP7
TC1900011246.hg.1		2.5		NonCoding		IGHV3OR16-13	chochy
TC0X00008519.hg.1		2.5		NonCoding		jarsmerby	CTC-551A13.1
TC0X00006741.hg.1	glorvy	2.49	Transcript Identified by AceView	Coding		JAZF1	CTD-2022H16.3
TC0400008329.hg.1	GSTCD	2.49	glutathione S-transferase, C-terminal domain containing	Multiple_Complex		LEPR	CTD-2284J15.1
TC0100014459.hg.1	LINC01359	2.49	long intergenic non-protein coding RNA 1359	NonCoding		RANP2	deebloy
TC0200008667.hg.1	LOC100131131	2.49	Transcript Identified by AceView, Entrez Gene ID(s) 100131131	Unassigned		smupoy	DEFB122
TC0400008880.hg.1	MIR3139	2.49	microRNA 3139	Precursor_microRNA		AC114798.1	deypeebu
TC0500008936.hg.1	nawsnarbu	2.49	Transcript Identified by AceView	Coding		C18orf54	DNAJC7
TC0300012847.hg.1	RN7SL300P	2.49	RNA, 7SL, cytoplasmic 300, pseudogene [Source:HGNC Symbol;Acc:HGNC:46316]	NonCoding		gorpu	DNAJC19P7
TC0200009269.hg.1		2.49		NonCoding		kisiro	dubleeby
TC0600012897.hg.1		2.49		NonCoding		lushor	EAPP
TC1100007880.hg.1		2.49		NonCoding		OR5D15P	EFCAB8
TC1700007143.hg.1	AC090286.2	2.48		Pseudogene		plomabu	EIF4E
TC0600013463.hg.1	dorfly	2.48	Transcript Identified by AceView	Unassigned		TUBB2BP1	fafley
TC0900009775.hg.1	EQTN	2.48	equatorin, sperm acrosome associated	Multiple_Complex		ZNF248	FAM187B
TC2000008982.hg.1	gervoy	2.48	Transcript Identified by AceView	Unassigned		AL021917.1	fargy
TC1900008011.hg.1	KCNK6	2.48	potassium channel, two pore domain subfamily K, member 6	Multiple_Complex		ATG4A	flasloyby
TC1700012312.hg.1	LOC105371919	2.48	uncharacterized LOC105371919; novel transcript	NonCoding		ATP1A1	flawyby
TC2100006639.hg.1	marsu	2.48	Transcript Identified by AceView	Unassigned		ATP5G1P2	fleypar
TC0400010612.hg.1	NFXL1	2.48	nuclear transcription factor, X-box binding-like 1	Multiple_Complex		CEP70	floparbo
TC0900010445.hg.1	NMRK1	2.48	nicotinamide riboside kinase 1	Multiple_Complex		EFNB2	FNDC5
TC0200010545.hg.1	NRP2	2.48	neuropilin 2	Multiple_Complex		fawswey	foyjer
TC4_GL000008v2_random00006446.hg.1	teezeybo	2.48	Transcript Identified by AceView	Coding		GNPNAT1	garjer
TC1800006559.hg.1		2.48		NonCoding		hekamu	garlarbu
TC0900011172.hg.1		2.48		NonCoding		keesko	GDPD3
TC0600010385.hg.1		2.48		NonCoding		RBM17P1	gerblu
TC0200015261.hg.1		2.48		NonCoding		RP11-599B13.8	gludar
TC1000008721.hg.1		2.48		NonCoding		RP11-706F1.2	GMPSP1
TC1600011192.hg.1	CTD-3057O21.1	2.47		Multiple_Complex		skosoy	GPI
TC0300010174.hg.1	nospoby	2.47	Transcript Identified by AceView	Coding		SLC2A10	GS1-542M4.4
TC1700010932.hg.1	nunoma	2.47	Transcript Identified by AceView	Unassigned		TMCC1	GTSCR1
TC0X00007325.hg.1	RIBC1	2.47	RIB43A domain with coiled-coils 1	Multiple_Complex		TP53I11	GULOP
TC2200008785.hg.1	skerfoy	2.47	Transcript Identified by AceView	Unassigned		ZNRD1-AS1	hake
TC1700011601.hg.1	sorny	2.47	Transcript Identified by AceView	Unassigned		dardorbo	hesimi
TC1100013012.hg.1	STX3	2.47	syntaxin 3	Multiple_Complex		goyfor	HIVEP2
TC0600007327.hg.1	TRI-TAT2-2	2.47	transfer RNA-Ile (TAT) 2-2 [Source:HGNC Symbol;Acc:HGNC:34587]	Precursor_microRNA		LOC101929579	HMGB1P4
TC0100015662.hg.1		2.47		NonCoding		meewoybo	huwari
TC0600010413.hg.1		2.47		NonCoding		PRKAG2	IGKV1-33
TC0600006577.hg.1		2.47		NonCoding		roplyby	IGKV7-3
TC0300008247.hg.1		2.47		NonCoding		RP1-111C20.4	INTS4L1
TC1400009442.hg.1		2.47		NonCoding		RP11-65E22.2	IPO8P1
TC0400009102.hg.1		2.47		NonCoding		seyjoybo	ITGA11
TC1500010705.hg.1	AC026150.6	2.46		Multiple_Complex		tershee	jarchor
TC0400010519.hg.1	APBB2	2.46	amyloid beta (A4) precursor protein-binding, family B, member 2	Multiple_Complex		bersharbu	jargar
TC0300008271.hg.1	BBX	2.46	bobby sox homolog (Drosophila)	Multiple_Complex		CCND1	jeetobo
TC1600008518.hg.1	kawrar	2.46	Transcript Identified by AceView	Unassigned		chywawby	joskorbu
TC2100007900.hg.1	KRTAP19-10P	2.46	keratin associated protein 19-10, pseudogene [Source:HGNC Symbol;Acc:HGNC:18951]	Multiple_Complex		CTD-3051D23.4	jywybu
TC0200010716.hg.1	LOC102724849	2.46	uncharacterized LOC102724849; novel transcript	NonCoding		LINC01493	kasiya
TC0X00006461.hg.1	muny	2.46	Transcript Identified by AceView	Coding		plordarbo	KB-1090H4.2
TC0Y00006461.hg.1	sarbar	2.46	Transcript Identified by AceView	Coding		RN7SL125P	KCNA2
TC0100015354.hg.1	SIKE1andCSDE1andNRAS	2.46	Transcript Identified by AceView, Entrez Gene ID(s) 7812; 4893; 80143	Unassigned		rorjeyby	keeswubu
TC0100017292.hg.1	smabo	2.46	Transcript Identified by AceView	Unassigned		SNRPGP17	KIF4CP
TC1600008343.hg.1	tosema	2.46	Transcript Identified by AceView	NonCoding		stoyzawbu	klachu
TC0900011824.hg.1	zoyplabu	2.46	Transcript Identified by AceView	Coding		AC024610.1	klawwoyby
TC0X00011258.hg.1		2.46		NonCoding		loytar	kleysarbo
TC0300009744.hg.1		2.46		NonCoding		NEK4P1	KNTC1
TC1000010231.hg.1		2.46		NonCoding		RP11-669B18.1	koyswerby
TC2100008210.hg.1	cheeta	2.45	Transcript Identified by AceView	Coding		SLC30A5	kynybu
TC0X00010882.hg.1	chydar	2.45	Transcript Identified by AceView	Coding		SPATA8-AS1	LAMA3
TC1200011614.hg.1	hutami	2.45	Transcript Identified by AceView	Coding		CTD-2002J20.1	lawflo
TC1700007090.hg.1	klorwer	2.45	Transcript Identified by AceView	Coding		FAM230C	LGALSL
TC0700012224.hg.1	LAMB1	2.45	laminin, beta 1	Multiple_Complex		gleyrawbo	LHPP
TC1200007356.hg.1	MUC19	2.45	mucin 19, oligomeric	Multiple_Complex		IGHV3-35	LILRA1
TC0100013066.hg.1	RP11-108M9.4	2.45	putative novel transcript	NonCoding		jarnar	LINC01067
TC0200011973.hg.1	sloykerbo	2.45	Transcript Identified by AceView	Coding		jartabu	LINC01197
TC1400007888.hg.1	warruby	2.45	Transcript Identified by AceView	Unassigned		PICALM	LOC102724484
TC2100006952.hg.1		2.45		NonCoding		RMDN2	LOC105377888
TC1500007314.hg.1		2.45		NonCoding		RP11-158N24.1	LOC441887
TC0700012147.hg.1		2.45		NonCoding		RP11-488L18.1	LOC642862
TC0700012144.hg.1		2.45		NonCoding		snarnerbo	LOC645769
TC0500012264.hg.1	AC005754.7	2.44	novel transcript, antisense to PCDHB3, PCDHB4, PCDHB5, PCDHB6 and PCDHB7	NonCoding		STEAP1B	LOC100129148
TC0800007697.hg.1	CHCHD7	2.44	coiled-coil-helix-coiled-coil-helix domain containing 7	Multiple_Complex		tybo	LOC100132182
TC0600007067.hg.1	GMPR	2.44	guanosine monophosphate reductase	Multiple_Complex		zerwoyby	LRRC34P2
TC1100006660.hg.1	OR52I2	2.44	olfactory receptor, family 52, subfamily I, member 2	Coding		berrer	luflawbu
TC0200007682.hg.1	RNU6-508P	2.44	RNA, U6 small nuclear 508, pseudogene [Source:HGNC Symbol;Acc:HGNC:47471]	Small_RNA		blastoybu	MACROD2-IT1
TC1200007922.hg.1	RP11-150C16.1	2.44	novel transcript, antisense to LRIG3	NonCoding		CLASP1	mahoru
TC0900008381.hg.1		2.44		NonCoding		derklobu	MAMDC2-AS1
TC0800007880.hg.1		2.44		NonCoding		gawjor	MED6P1
TC0600006548.hg.1		2.44		NonCoding		josaw	mehe
TC0300010801.hg.1		2.44		NonCoding		RNU6-913P	METTL16
TC0300011830.hg.1	AC055723.1	2.43		Precursor_microRNA		SLC1A4	MIOXP1
TC1200010290.hg.1	AK4P3	2.43	adenylate kinase 4 pseudogene 3 [Source:HGNC Symbol;Acc:HGNC:21596]	Pseudogene		SNORD59A	MIR7-3
TC0100016950.hg.1	dawdy	2.43	Transcript Identified by AceView	Coding		zosmu	MIR3124
TC0700009279.hg.1	foyperby	2.43	Transcript Identified by AceView	Unassigned		AC106771.1	MIR4677
TC0X00007664.hg.1	koydu	2.43	Transcript Identified by AceView	Coding		bleymawbu	MIR6828
TC0600007231.hg.1	LRRC16A	2.43	leucine rich repeat containing 16A	Multiple_Complex		boyspeybu	MTND2P11
TC0600009680.hg.1	RP11-439L18.1	2.43	putative novel transcript	NonCoding		geespawbu	MTND4P16
TC1900011342.hg.1		2.43		NonCoding		gleesmey	NAA35
TC0100013032.hg.1		2.43		NonCoding		leycheeby	narrybu
TC0600007751.hg.1		2.43		NonCoding		RPS6P12	nehama
TC0400007181.hg.1		2.43		NonCoding		skaklorby	NIPBL
TC1900006486.hg.1	AC006273.7	2.42		NonCoding		TMCC1P1	NKAIN1
TC0800006838.hg.1	AC091559.1	2.42		Precursor_microRNA		AC002456.2	noney
TC0400011535.hg.1	DKK2	2.42	dickkopf WNT signaling pathway inhibitor 2	Multiple_Complex		DLGAP1-AS5	NUDT21
TC1200010680.hg.1	jodeyby	2.42	Transcript Identified by AceView	Unassigned		HPD	OR4C1P
TC0300013729.hg.1	pawnawbo	2.42	Transcript Identified by AceView	Coding		PGK1	OR51A2
TC0200007399.hg.1	PLEKHH2	2.42	pleckstrin homology domain containing, family H (with MyTH4 domain) member 2	Multiple_Complex		plerpo	P4HA2-AS1
TC0200008229.hg.1		2.42		NonCoding		RP11-234G16.4	PAF1
TC0X00011111.hg.1		2.42		NonCoding		RP11-298J23.9	pakla
TC0300009193.hg.1		2.42		NonCoding		ZNF876P	PARP15
TC1300009774.hg.1		2.42		NonCoding		AC009237.14	PCMTD1P3
TC1000006560.hg.1		2.42		NonCoding		AL021918.1	PGGT1B
TC1700011155.hg.1	AC091154.1	2.41		Precursor_microRNA		AR	pleeverby
TC1400008345.hg.1	chorduby	2.41	Transcript Identified by AceView	Unassigned		ARHGEF10	PLEKHO1
TC0300009720.hg.1	RP11-329B9.4	2.41	novel transcript	NonCoding		ATP6V0A1	plerfoybo
TC0100008603.hg.1	skeepeybu	2.41	Transcript Identified by AceView	Coding		CCDC169	ploychorby
TC1400006710.hg.1	swarswer	2.41	Transcript Identified by AceView	Unassigned		dergleybu	PRPF19P1
TC0300008875.hg.1	zardabu	2.41	Transcript Identified by AceView	Coding		MIR6835	puchoy
TC0200006589.hg.1		2.41		NonCoding		NICN2P	RAB31
TC0700007141.hg.1		2.41		NonCoding		RP11-425D17.2	RAD1
TC0200015602.hg.1		2.41		NonCoding		spulaw	RAPGEF2
TC0400011256.hg.1		2.41		NonCoding		sweypybo	rarblor
TC1000007894.hg.1		2.41		NonCoding		tapleeby	RASA1
TC1200006606.hg.1		2.41		NonCoding		basmoby	raya
TC1800007997.hg.1	AP000897.1	2.4		Precursor_microRNA		E2F3	RBM7
TC0400010609.hg.1	CORIN	2.4	corin, serine peptidase	Multiple_Complex		fleyshee	reepawbu
TC0Y00007082.hg.1	CYCSP46	2.4	Transcript Identified by AceView, Entrez Gene ID(s) 286550	Unassigned		hemara	reeskeeby
TC0800008030.hg.1	kanemu	2.4	Transcript Identified by AceView	Coding		HSFY2	RGS14
TC1600007384.hg.1	merdar	2.4	Transcript Identified by AceView	Unassigned		LOC101928944	RN7SL285P
TC0400007025.hg.1	netome	2.4	Transcript Identified by AceView	Coding		MAPK6PS3	RN7SL561P
TC0900010194.hg.1	RP11-374M1.9	2.4		Pseudogene		PRDX6	RNA5SP517
TC0400012378.hg.1	SH3RF1	2.4	SH3 domain containing ring finger 1	Multiple_Complex		rarreebo	RNU4-40P
TC1600006591.hg.1	Y_RNA	2.4	Y RNA [Source:RFAM;Acc:RF00019]	NonCoding		RP11-392P7.7	RNU6-166P
TC1500010143.hg.1		2.4		NonCoding		RP11-626K17.2	RNU6-388P
TC0200009530.hg.1		2.4		NonCoding		smawlybu	RNU6-921P
TC1300009632.hg.1		2.4		NonCoding		swerswo	RNU6-937P
TC1200006551.hg.1		2.4		NonCoding		tydy	RNU6-1081P
TC2100007861.hg.1	AF124730.4	2.39	novel transcript, antisense to BACH1	NonCoding		AC092162.2	RNU6-1133P
TC0Y00007083.hg.1	CYCSP46	2.39	cytochrome c, somatic pseudogene 46 [Source:HGNC Symbol;Acc:HGNC:23941]	Multiple_Complex		ARL4A	RNU6-1335P
TC1100012230.hg.1	EXPH5	2.39	exophilin 5	Multiple_Complex		barglu	RNY4P27
TC1100011052.hg.1	FADS3	2.39	fatty acid desaturase 3	Multiple_Complex		blycherby	royku
TC0800011957.hg.1	fawzyby	2.39	Transcript Identified by AceView	Coding		CORO2B	RP11-58H15.3
TC0Y00007307.hg.1	korbo	2.39	Transcript Identified by AceView	Coding		CTD-2033D15.3	RP11-90H3.1
TC1600007963.hg.1	MT1DP	2.39	metallothionein 1D, pseudogene (functional)	Multiple_Complex		CYP1B1	RP11-108M9.2
TC0900008199.hg.1	RP11-92C4.4	2.39		Multiple_Complex		DUBR	RP11-121L10.2
TC0400012988.hg.1	RP11-219C20.3	2.39		NonCoding		FBXL2	RP11-153I24.4
TC0Y00007301.hg.1	shabo	2.39	Transcript Identified by AceView	Coding		GALNT14	RP11-178C3.6
TC0Y00007297.hg.1	snubar	2.39	Transcript Identified by AceView	Coding		gleestyby	RP11-266I3.8
TC0Y00007296.hg.1	sorbo	2.39	Transcript Identified by AceView	Coding		glorstu	RP11-384C4.7
TC0900009786.hg.1	stasher	2.39	Transcript Identified by AceView	Unassigned		GSTT2	RP11-447H19.3
TC0Y00007288.hg.1	wubo	2.39	Transcript Identified by AceView	Coding		HIPK2	RP11-454F8.4
TC2000007279.hg.1		2.39		NonCoding		HSPE1P3	RP11-529K1.4
TC0500009574.hg.1		2.39		NonCoding		koswey	RP11-540B6.2
TC0800011946.hg.1		2.39		NonCoding		leesweeby	RP11-715F3.2
TC0700008283.hg.1		2.39		NonCoding		MT1P1	RP11-1152B5.1
TC0600010714.hg.1		2.39		NonCoding		plerdoby	RP11-747H12.7
TC0600011199.hg.1		2.39		NonCoding		RNU11-2P	RP11-797A18.3
TC0300009043.hg.1		2.39		NonCoding		RP11-164C12.2	RP11-986G18.2
TC1400010435.hg.1		2.39		NonCoding		RP11-327I22.4	RP5-1061H20.4
TC1000007872.hg.1	blusha	2.38	Transcript Identified by AceView	Unassigned		RP11-413H22.2	RPL7P26
TC0800011072.hg.1	farvorbu	2.38	Transcript Identified by AceView	Coding		RP11-445J9.1	RPL23AP45
TC1400007803.hg.1	goyborby	2.38	Transcript Identified by AceView	Unassigned		STX12	RPL31P57
TC1700008930.hg.1	klerskaw	2.38	Transcript Identified by AceView	Coding		weejo	RPS17P11
TC0200011873.hg.1	leymorbo	2.38	Transcript Identified by AceView	Coding		zarnoyby	RPS29P22
TC1900010595.hg.1	PPP1R14A	2.38	protein phosphatase 1, regulatory (inhibitor) subunit 14A	Coding		zeybu	RTCA-AS1
TC0500009915.hg.1	RP11-692C23.1	2.38		Pseudogene		DCLRE1B	SAG
TC2100006998.hg.1	slawser	2.38	Transcript Identified by AceView	Coding		joyskybu	SCN4A
TC0900008971.hg.1	tarshaw	2.38	Transcript Identified by AceView	Unassigned		poygu	SCN10A
TC0Y00006554.hg.1		2.38		NonCoding		RINT1	SDHCP3
TC0X00006699.hg.1		2.38		NonCoding		roytyby	SERPINA10
TC0800007074.hg.1		2.38		NonCoding		sloyzabo	shurar
TC1400009129.hg.1		2.38		NonCoding		snawchar	skarly
TC0200016042.hg.1		2.38		NonCoding		SPAG9	skartarby
TC1100007227.hg.1	HIPK3	2.37	homeodomain interacting protein kinase 3	Multiple_Complex		VAV3-AS1	skorgy
TC1500007877.hg.1	jarstor	2.37	Transcript Identified by AceView	Coding		verdawbu	skuvu
TC1700008050.hg.1	MAP3K14-AS1	2.37	MAP3K14 antisense RNA 1	Multiple_Complex		AC093850.1	slarby
TC1200007255.hg.1	RP11-50I19.2	2.37	novel transcript	NonCoding		ANKH	slarjoybu
TC1300007842.hg.1	RP11-214F16.8	2.37	novel transcript	NonCoding		BRIX1P1	slasherby
TC1400006448.hg.1	RP11-536C10.13	2.37		Multiple_Complex		bugloybu	SLC2A6
TC1300007507.hg.1	smeefeeby	2.37	Transcript Identified by AceView	Coding		garlar	slujer
TC1700008711.hg.1	sworsma	2.37	Transcript Identified by AceView	Unassigned		jarkler	smeefubo
TC1200010487.hg.1	verdawby	2.37	Transcript Identified by AceView	Unassigned		KLF8P1	smorker
TC0200011477.hg.1		2.37		NonCoding		MIR8084	SMPD3
TC0500006849.hg.1		2.37		NonCoding		nomoru	smusheyby
TC0600010267.hg.1		2.37		NonCoding		XXyac-YX65C7_A.3	snaree
TC0800008923.hg.1		2.37		NonCoding		ZDHHC11	snarfla
TC1400008122.hg.1		2.37		NonCoding		AKAP2	SNORD114-4
TC1400008052.hg.1		2.37		NonCoding		CEP83	snornarbu
TC0200010615.hg.1	CCNYL1	2.36	cyclin Y like 1; microRNA 4775	Multiple_Complex		chawma	snorsoybo
TC0300010823.hg.1	dyslaby	2.36	Transcript Identified by AceView	Coding		DDRGK1	snoywor
TC1400010775.hg.1	EFCAB11	2.36	EF-hand calcium binding domain 11	Multiple_Complex		FLJ36000	sparvawbo
TC1600010635.hg.1	fluraw	2.36	Transcript Identified by AceView	Coding		HNRNPA1P33	spopey
TC1900009733.hg.1	leylor	2.36	Transcript Identified by AceView	Unassigned		morvubu	ST8SIA3
TC0100007856.hg.1	RNU6-510P	2.36	RNA, U6 small nuclear 510, pseudogene [Source:HGNC Symbol;Acc:HGNC:47473]	Small_RNA		pychobu	stafa
TC1100008318.hg.1	sloyglarbu	2.36	Transcript Identified by AceView	Coding		rerspuby	STAT1
TC1900008530.hg.1	smeetee	2.36	Transcript Identified by AceView	Unassigned		RP3-508D13.1	steemu
TC0800010642.hg.1	snarshuby	2.36	Transcript Identified by AceView	Coding		RP11-681H10.1	STMN1P2
TC1100007468.hg.1	spormar	2.36	Transcript Identified by AceView	Unassigned		smyley	STX5
TC0100013788.hg.1	stoykloy	2.36	Transcript Identified by AceView	Unassigned		snoysy	suferbo
TC1700009367.hg.1		2.36		NonCoding		snubley	swavoyby
TC0400012049.hg.1		2.36		NonCoding		sotimo	swyswerbu
TC0300014079.hg.1	CCDC39	2.35	coiled-coil domain containing 39	NonCoding		sweydeebo	sygeyby
TC0600013019.hg.1	LOC285762	2.35	uncharacterized LOC285762	NonCoding		TCEB1P21	TAGLN3
TC1900011254.hg.1	NIFKP6	2.35	nucleolar protein interacting with the FHA domain of MKI67 pseudogene 6 [Source:HGNC Symbol;Acc:HGNC:44954]	Pseudogene		TCONS_l2_00023407	teyroy
TC0600012772.hg.1	RP1-111B22.3	2.35	novel transcript	NonCoding		toyla	TRAF3
TC0200010036.hg.1	slanorbo	2.35	Transcript Identified by AceView	Coding		AL354984.2	TULP4
TC0600008166.hg.1	SLC25A27	2.35	solute carrier family 25, member 27	Multiple_Complex		ASPHD1	USP13
TC0300013874.hg.1	SRPRB	2.35	signal recognition particle receptor, B subunit	Multiple_Complex		bytor	veekluby
TC0100016083.hg.1		2.35		NonCoding		CCDC122	vofor
TC0600009901.hg.1		2.35		NonCoding		CENPQ	vuspeyby
TC0600010437.hg.1		2.35		NonCoding		CH507-154B10.2	wushaw
TC1300008741.hg.1		2.35		NonCoding		CYP7B1	yutura
TC1000010396.hg.1		2.35		NonCoding		ENAH	ZNF280B
TC1200008926.hg.1	glogorby	2.34	Transcript Identified by AceView	Coding		GLCCI1	ZNF487
TC0200015601.hg.1	KANSL1L	2.34	KAT8 regulatory NSL complex subunit 1 like	Multiple_Complex		joydar	zorfly
TC0200007854.hg.1	MEIS1	2.34	Meis homeobox 1	Multiple_Complex		kasaru	ZSCAN2
TC0600012891.hg.1	mergloyby	2.34	Transcript Identified by AceView	Unassigned		LOC101927755	ABHD17C
TC0300008105.hg.1	OR5H6	2.34	olfactory receptor, family 5, subfamily H, member 6 (gene/pseudogene)	Multiple_Complex		RBM11P1	AC092646.1
TC0900009417.hg.1	RFX3	2.34	Memczak2013 ALT_ACCEPTOR, ALT_DONOR, coding, INTERNAL, intronic best transcript NM_002919	NonCoding		RP11-504G3.2	AC092905.1
TC0300007296.hg.1	SCAP	2.34	Memczak2013 ANTISENSE, CDS, coding, INTERNAL best transcript NM_012235	NonCoding		RP11-798M19.3	AC145212.1
TC0700008292.hg.1	STEAP1	2.34	six transmembrane epithelial antigen of the prostate 1	Multiple_Complex		ryrer	AL359983.1
TC0300008175.hg.1	Y_RNA	2.34	Y RNA [Source:RFAM;Acc:RF00019]	NonCoding		sawkar	ANKRD18A
TC0900008548.hg.1		2.34		NonCoding		smeeree	ANKRD36
TC1200007441.hg.1		2.34		NonCoding		SPG20	AP001187.1
TC1100010332.hg.1		2.34		NonCoding		stawwee	ARHGAP29
TC0100017099.hg.1	C1orf147	2.33	chromosome 1 open reading frame 147; chromosome 1 open reading frame 147 [Source:HGNC Symbol;Acc:HGNC:32061]	NonCoding		stygeebu	ATAT1
TC1600009698.hg.1	chapo	2.33	Transcript Identified by AceView	Coding		AC013401.2	BCL11A
TC0700012202.hg.1	CTA-363E19.2	2.33	novel transcript, antisense to HBP1	NonCoding		AC096633.1	blawmer
TC0600008859.hg.1	CYCSP17	2.33	cytochrome c, somatic pseudogene 17 [Source:HGNC Symbol;Acc:HGNC:24390]	Multiple_Complex		boymorbu	bluspeyby
TC0600013406.hg.1	flawjer	2.33	Transcript Identified by AceView	Unassigned		feeforby	BRIP1
TC1500008866.hg.1	fluzarbu	2.33	Transcript Identified by AceView	Unassigned		FER1L4	bugleybu
TC0100009628.hg.1	herema	2.33	Transcript Identified by AceView	Unassigned		LOC101927543	busper
TC1600007632.hg.1	IGHV3OR16-13	2.33	immunoglobulin heavy variable 3/OR16-13 (non-functional)	Multiple_Complex		lorda	bystawbu
TC0400010243.hg.1	jarsmerby	2.33	Transcript Identified by AceView	Coding		MTR	C4orf36
TC0700007031.hg.1	JAZF1	2.33	Memczak2013 ANTISENSE, coding, INTERNAL, intronic best transcript NM_175061	NonCoding		MYCBP2-AS2	CALN1
TC0100008621.hg.1	LEPR	2.33	leptin receptor; leptin receptor overlapping transcript	Multiple_Complex		plyjor	CCDC170
TC0700009568.hg.1	RANP2	2.33	RAN, member RAS oncogene family pseudogene 2 [Source:HGNC Symbol;Acc:HGNC:39857]	Multiple_Complex		RP11-10K16.1	CDK12
TC1600010514.hg.1	smupoy	2.33	Transcript Identified by AceView	Coding		SKAP2	chawfley
TC0900011739.hg.1		2.33		NonCoding		skeysherbu	cheeplu
TC0600013087.hg.1		2.33		NonCoding		SLC10A5P1	cheyshy
TC0300010586.hg.1		2.33		NonCoding		spujy	CHID1
TC0400006880.hg.1		2.33		NonCoding		swuky	CHRNE
TC1100008061.hg.1		2.33		NonCoding		wynubo	chyzobu
TC0400009441.hg.1	AC114798.1	2.32		Precursor_microRNA		boner	CMB9-14B22.1
TC1800007355.hg.1	C18orf54	2.32	chromosome 18 open reading frame 54	Multiple_Complex		fardawbu	COIL
TC1400008833.hg.1	gorpu	2.32	Transcript Identified by AceView	NonCoding		feeswubu	CSN1S2BP
TC0900010047.hg.1	kisiro	2.32	Transcript Identified by AceView	Unassigned		gleyklarby	CTAGE8
TC0800007104.hg.1	lushor	2.32	Transcript Identified by AceView	Coding		loysnuby	CTB-152G17.6
TC1100007609.hg.1	OR5D15P	2.32	olfactory receptor, family 5, subfamily D, member 15 pseudogene	Pseudogene		MON1A	CTD-2272D18.1
TC0100010511.hg.1	plomabu	2.32	Transcript Identified by AceView	Coding		nostybu	CTD-2349P21.3
TC0600010567.hg.1	TUBB2BP1	2.32	tubulin beta 2B class IIb pseudogene 1 [Source:HGNC Symbol;Acc:HGNC:42332]	Pseudogene		RP11-268P4.6	CYB5R4
TC1000010362.hg.1	ZNF248	2.32	zinc finger protein 248	Multiple_Complex		RP5-1042I8.7	darchuby
TC0100008814.hg.1		2.32		NonCoding		sheechabu	daskerbu
TC1900010721.hg.1		2.32		NonCoding		snosnR66	DEDD
TC0900011672.hg.1		2.32		NonCoding		vodoy	dorku
TC0300013403.hg.1		2.32		NonCoding		XX-C2158C6.1	DPF2
TC0600011147.hg.1	AL021917.1	2.31		Precursor_microRNA		zeegu	duzo
TC0X00008081.hg.1	ATG4A	2.31	autophagy related 4A, cysteine peptidase	Multiple_Complex		zeyblaw	dymerby
TC0100018273.hg.1	ATP1A1	2.31	ATPase, Na+/K+ transporting, alpha 1 polypeptide	Multiple_Complex		zorswerby	EIF4A1P13
TC1400008853.hg.1	ATP5G1P2	2.31	Transcript Identified by AceView, Entrez Gene ID(s) 319137	Coding		AC010319.1	EIF4E2P1
TC0300012572.hg.1	CEP70	2.31	centrosomal protein 70kDa	Multiple_Complex		AC108051.1	ENO2
TC1300009712.hg.1	EFNB2	2.31	ephrin-B2	Coding		CYCSP42	ETNK1
TC0900012093.hg.1	fawswey	2.31	Transcript Identified by AceView	Unassigned		deytaw	FAM72B
TC1400009190.hg.1	GNPNAT1	2.31	glucosamine-phosphate N-acetyltransferase 1	Multiple_Complex		fardar	FAM216A
TC0700008111.hg.1	hekamu	2.31	Transcript Identified by AceView	Coding		HSBP1P2	fawkley
TC1700012106.hg.1	keesko	2.31	Transcript Identified by AceView	Unassigned		kleymoy	flojawbu
TC0900007207.hg.1	RBM17P1	2.31	RNA binding motif protein 17 pseudogene 1 [Source:HGNC Symbol;Acc:HGNC:50366]	Pseudogene		lavar	FNBP1
TC1700009678.hg.1	RP11-599B13.8	2.31		Multiple_Complex		PCAT4	garlarby
TC0400012721.hg.1	RP11-706F1.2	2.31	novel transcript; Transcript Identified by AceView	Multiple_Complex		PISD	glawperby
TC0X00008963.hg.1	skosoy	2.31	Transcript Identified by AceView	Unassigned		RNU6-1121P	gleeplo
TC2000007537.hg.1	SLC2A10	2.31	solute carrier family 2 (facilitated glucose transporter), member 10	Multiple_Complex		shymeeby	glermu
TC0300012403.hg.1	TMCC1	2.31	transmembrane and coiled-coil domain family 1	Multiple_Complex		snawskawby	gleyjawbo
TC1100010643.hg.1	TP53I11	2.31	Memczak2013 ALT_ACCEPTOR, ALT_DONOR, coding, INTERNAL, intronic best transcript NM_001076787	NonCoding		snerfla	gopybu
TC0600011347.hg.1	ZNRD1-AS1	2.31	ZNRD1 antisense RNA 1	Multiple_Complex		wargoy	gorbleyby
TC0300006753.hg.1	dardorbo	2.3	Transcript Identified by AceView	Coding		AL356217.1	GPAT3
TC1000007927.hg.1	goyfor	2.3	Transcript Identified by AceView	Unassigned		AMY2B	H1FX
TC0300011925.hg.1	LOC101929579	2.3	uncharacterized LOC101929579; Transcript Identified by AceView; novel transcript	NonCoding		BRIX1	HIST1H2AH
TC0100012161.hg.1	meewoybo	2.3	Transcript Identified by AceView	Coding		C9orf116	hisuru
TC0700013082.hg.1	PRKAG2	2.3	protein kinase, AMP-activated, gamma 2 non-catalytic subunit	Multiple_Complex		CTA-363E6.8	HLA-DQA1
TC0500007390.hg.1	roplyby	2.3	Transcript Identified by AceView	Coding		CYP19A1	HSFY2
TC0600010031.hg.1	RP1-111C20.4	2.3	novel transcript antisense to TAGAP	NonCoding		darnu	ISCUP1
TC0300008844.hg.1	RP11-65E22.2	2.3		Multiple_Complex		EAF2	jawdee
TC0200008026.hg.1	seyjoybo	2.3	Transcript Identified by AceView	Coding		gleechoyby	jeybar
TC0900010795.hg.1	tershee	2.3	Transcript Identified by AceView	Unassigned		HSD11B1	joyfarbu
TC1800006977.hg.1		2.3		NonCoding		LOC100130310	KCNK9
TC0100016382.hg.1		2.3		NonCoding		meechy	keegu
TC1700008288.hg.1		2.3		NonCoding		MIR548AE1	kerteyby
TC0200007930.hg.1		2.3		NonCoding		mygabu	kleetaby
TC0900009831.hg.1		2.3		NonCoding		RNU6-957P	klordawby
TC1300009260.hg.1		2.3		NonCoding		RP11-567I13.1	kobo
TC0400007359.hg.1		2.3		NonCoding		RP11-639F1.3	KRTAP19-11P
TC1300009534.hg.1	bersharbu	2.29	Transcript Identified by AceView	Coding		skaglobu	LINC01052
TC1100008236.hg.1	CCND1	2.29	cyclin D1	Multiple_Complex		smogubo	LINC01411
TC0800007968.hg.1	chywawby	2.29	Transcript Identified by AceView	Unassigned		sperdarbu	LOC105378663
TC1400010386.hg.1	CTD-3051D23.4	2.29	novel transcript, antisense to KIAA0284	NonCoding		zarspawbu	LOC646762
TC1100012988.hg.1	LINC01493	2.29	long intergenic non-protein coding RNA 1493	NonCoding		ZNF649	lorsleebu
TC0300006521.hg.1	plordarbo	2.29	Transcript Identified by AceView	Coding		AC004543.2	MAGI1
TC1700011008.hg.1	RN7SL125P	2.29	RNA, 7SL, cytoplasmic 125, pseudogene [Source:HGNC Symbol;Acc:HGNC:46141]	NonCoding		bloyraw	MAP1LC3A
TC0800007336.hg.1	rorjeyby	2.29	Transcript Identified by AceView	Coding		CTB-161J7.1	minuru
TC1700008454.hg.1	SNRPGP17	2.29	small nuclear ribonucleoprotein polypeptide G pseudogene 17 [Source:HGNC Symbol;Acc:HGNC:49372]	Multiple_Complex		EDNRA	MIR29A
TC1500009241.hg.1	stoyzawbu	2.29	Transcript Identified by AceView	Coding		FABP7P1	morsnuby
TC2100007783.hg.1		2.29		NonCoding		flarrerby	MTCL1
TC0200009631.hg.1		2.29		NonCoding		foydoybu	MYRF
TC0X00006968.hg.1		2.29		NonCoding		gleyplo	narglabu
TC0600009881.hg.1		2.29		NonCoding		LINC00523	NCOR1P3
TC0700012881.hg.1		2.29		NonCoding		LINC00661	NDRG1
TC1000010708.hg.1		2.29		NonCoding		lorplaw	NECAP2
TC1700010380.hg.1	AC024610.1	2.28		Precursor_microRNA		NREP	NHEJ1
TC2000008917.hg.1	loytar	2.28	Transcript Identified by AceView	Unassigned		OGFRL1	NOVA2
TC2100007652.hg.1	NEK4P1	2.28	NIMA-related kinase 4 pseudogene 1 [Source:HGNC Symbol;Acc:HGNC:39649]	Multiple_Complex		parfarbo	OAS1
TC1200011328.hg.1	RP11-669B18.1	2.28		Multiple_Complex		PTS	OR5B2
TC0500007663.hg.1	SLC30A5	2.28	solute carrier family 30 (zinc transporter), member 5	Multiple_Complex		rersharbu	OXGR1
TC1500010563.hg.1	SPATA8-AS1	2.28	SPATA8 antisense RNA 1 (head to head)	Multiple_Complex		RNU7-149P	OXSM
TC1500010699.hg.1		2.28		NonCoding		RP11-298E9.5	pada
TC2000009860.hg.1		2.28		NonCoding		RP4-541C22.5	paley
TC0900010225.hg.1		2.28		NonCoding		skeybo	peekeybo
TC0800009305.hg.1		2.28		NonCoding		snoskoy	plarplobu
TC1200008896.hg.1		2.28		NonCoding		VAMP1	plykey
TC1000011274.hg.1		2.28		NonCoding		zobo	PRDX2P2
TC0300010023.hg.1	CTD-2002J20.1	2.27	novel transcript, antisense to RNF168	NonCoding		ZZZ3	PRPF19
TSUnmapped00000407.hg.1	FAM230C	2.27	family with sequence similarity 230, member C	NonCoding		AC098583.1	PRR21
TC0100009839.hg.1	gleyrawbo	2.27	Transcript Identified by AceView	Coding		blamoy	PSIP1
TC1400010503.hg.1	IGHV3-35	2.27	immunoglobulin heavy variable 3-35 (non-functional)	Coding		boyzerby	PTP4A1P5
TC1200008786.hg.1	jarnar	2.27	Transcript Identified by AceView	Unassigned		CCDC66	RARG
TC1900008723.hg.1	jartabu	2.27	Transcript Identified by AceView	Coding		CLEC2B	RGS9
TC1100011838.hg.1	PICALM	2.27	phosphatidylinositol binding clathrin assembly protein	Multiple_Complex		CYCSP8	RNU1-11P
TC0200007273.hg.1	RMDN2	2.27	regulator of microtubule dynamics 2	Multiple_Complex		fotuby	RNU6-39P
TC1200009969.hg.1	RP11-158N24.1	2.27		Multiple_Complex		jartabo	RNU6-45P
TC0100012306.hg.1	RP11-488L18.1	2.27		Pseudogene		LOC100128762	RNU6-424P
TC0200009383.hg.1	snarnerbo	2.27	Transcript Identified by AceView	Unassigned		luklubu	RNU6-592P
TC0700010443.hg.1	STEAP1B	2.27	STEAP family member 1B	Multiple_Complex		MEF2C	RNU6-665P
TC0Y00007292.hg.1	tybo	2.27	Transcript Identified by AceView	Coding		norplawby	RNU6-758P
TC0500006920.hg.1	zerwoyby	2.27	Transcript Identified by AceView	Coding		numayo	RNU6-834P
TC1700011124.hg.1		2.27		NonCoding		nureybu	RNU6-1273P
TC1700011965.hg.1		2.27		NonCoding		PGAM1P1	RNU7-28P
TC1900010858.hg.1		2.27		NonCoding		PNPT1	RNU7-55P
TC0400012314.hg.1		2.27		NonCoding		RNA5SP488	RNVU1-6
TC0X00008396.hg.1		2.27		NonCoding		RP11-525K10.1	RP11-271K21.12
TC0700009371.hg.1		2.27		NonCoding		skorfly	RP11-295P9.3
TC0700011329.hg.1		2.27		NonCoding		storjoy	RP6-159A1.2
TC0700007299.hg.1		2.27		NonCoding		TRAJ59	RP11-19P22.6
TC0700012943.hg.1		2.27		NonCoding		XRCC2	RP11-22K10.1
TC1200008632.hg.1		2.27		NonCoding		ZNF701	RP11-247A12.7
TC1000010600.hg.1		2.27		NonCoding		AC024937.4	RP11-260M2.1
TC0300012724.hg.1		2.27		NonCoding		ADH5P2	RP11-302K17.4
TC1500008694.hg.1	berrer	2.26	Transcript Identified by AceView	Coding		boyrarbu	RP11-346J10.1
TC0500009682.hg.1	blastoybu	2.26	Transcript Identified by AceView	Coding		CTB-30L5.1	RP11-368P15.3
TC0200014091.hg.1	CLASP1	2.26	cytoplasmic linker associated protein 1	Multiple_Complex		CTD-2062O1.1	RP11-380F14.2
TC1000012556.hg.1	derklobu	2.26	Transcript Identified by AceView	Unassigned		GPR151	RP11-390M11.1
TC0X00006698.hg.1	gawjor	2.26	Transcript Identified by AceView	Unassigned		ID3	RP11-428G2.1
TC1800008232.hg.1	josaw	2.26	Transcript Identified by AceView	Unassigned		mawley	RP11-491F9.8
TC0500010886.hg.1	RNU6-913P	2.26	RNA, U6 small nuclear 913, pseudogene [Source:HGNC Symbol;Acc:HGNC:47876]	Small_RNA		NDUFA8	RP11-495K9.8
TC0200007821.hg.1	SLC1A4	2.26	solute carrier family 1 (glutamate/neutral amino acid transporter), member 4	Multiple_Complex		NIFKP1	RP11-524K22.1
TC1200010929.hg.1	SNORD59A	2.26	small nucleolar RNA, C/D box 59A	Small_RNA		OR52E7P	RP11-629O19.1
TC1700007455.hg.1	zosmu	2.26	Transcript Identified by AceView	Coding		RN7SL582P	RP11-645C24.4
TC0100011161.hg.1		2.26		NonCoding		RP11-165J3.6	RP11-1058G23.1
TC0800011599.hg.1		2.26		NonCoding		RPL7P7	RP11-782C8.2
TC0500006551.hg.1		2.26		NonCoding		smortoyby	RP11-796E10.1
TC0X00006511.hg.1		2.26		NonCoding		swyjor	RP11-849N15.5
TC0600009656.hg.1		2.26		NonCoding		TAOK3	RPL7A
TC1100011786.hg.1		2.26		NonCoding		AC004984.1	sajeeby
TC0500006786.hg.1	AC106771.1	2.25		Precursor_microRNA		AC026992.1	SAV1
TC0100017829.hg.1	bleymawbu	2.25	Transcript Identified by AceView	Unassigned		AC092625.1	SCAMP5
TC0600009857.hg.1	boyspeybu	2.25	Transcript Identified by AceView	Coding		blusmar	SCARNA21
TC0600013032.hg.1	geespawbu	2.25	Transcript Identified by AceView	Coding		CDC27P2	SDSL
TC1000010920.hg.1	gleesmey	2.25	Transcript Identified by AceView	Coding		chogoy	SHANK2-AS2
TC0700010465.hg.1	leycheeby	2.25	Transcript Identified by AceView	Coding		choyshee	sharflu
TC0900010562.hg.1	RPS6P12	2.25	ribosomal protein S6 pseudogene 12 [Source:HGNC Symbol;Acc:HGNC:36375]	Multiple_Complex		dado	shorker
TC0700013086.hg.1	skaklorby	2.25	Transcript Identified by AceView	Coding		dawgloy	shoyskabu
TC0800011402.hg.1	TMCC1P1	2.25	transmembrane and coiled-coil domain family 1 pseudogene 1 [Source:HGNC Symbol;Acc:HGNC:31901]	Multiple_Complex		fluweebu	SIL1
TC0200012294.hg.1		2.25		NonCoding		fushor	skermeybo
TC1700009506.hg.1		2.25		NonCoding		HACD2	slarzeeby
TC1800006817.hg.1		2.25		NonCoding		KB-1043D8.8	SLC26A9
TC1800008369.hg.1		2.25		NonCoding		KIAA1462	slorlubo
TC1700012323.hg.1		2.25		NonCoding		LOC649133	sloynerby
TC1700007770.hg.1		2.25		NonCoding		NCOA7	SLU7
TC0900008221.hg.1		2.25		NonCoding		neeshoby	smarbybo
TC0X00010176.hg.1		2.25		NonCoding		rawlarbo	smeekybo
TC0700008135.hg.1		2.25		NonCoding		RBBP8	smeeshy
TC0300008278.hg.1		2.25		NonCoding		RP11-744D14.1	smosterby
TC1000008453.hg.1		2.25		NonCoding		SCAPER	snarcheeby
TC0300013800.hg.1		2.25		NonCoding		shaforbo	SNORA2
TC0700011742.hg.1	AC002456.2	2.24	putative novel transcript	NonCoding		suraw	snusmoy
TC1800006533.hg.1	DLGAP1-AS5	2.24	DLGAP1 antisense RNA 5	NonCoding		TTLL6	spastar
TC1200012215.hg.1	HPD	2.24	4-hydroxyphenylpyruvate dioxygenase	Multiple_Complex		tykee	speelabu
TC0X00007709.hg.1	PGK1	2.24	phosphoglycerate kinase 1	Multiple_Complex		XPR1	speesterby
TC1400009591.hg.1	plerpo	2.24	Transcript Identified by AceView	Coding		ZBTB8OSP1	speybloybu
TC1000009335.hg.1	RP11-234G16.4	2.24	novel transcript antisense to EBF3	NonCoding		AC092470.1	sporsna
TC0600008023.hg.1	RP11-298J23.9	2.24	novel transcript, antisense to USP49	NonCoding		berjaby	spoyloy
TC0100015000.hg.1	Y_RNA	2.24	Y RNA [Source:RFAM;Acc:RF00019]	NonCoding		C1orf105	spoyskuby
TC0400006443.hg.1	ZNF876P	2.24	zinc finger protein 876, pseudogene	Multiple_Complex		DLGAP1	SPPL3
TC1800008839.hg.1		2.24		NonCoding		GK5	spykeybo
TC1900006741.hg.1		2.24		NonCoding		HSPA8P20	spysmeeby
TC1900006667.hg.1		2.24		NonCoding		karshee	starchu
TC0100017074.hg.1		2.24		NonCoding		kleysu	steyvoy
TC0100013111.hg.1		2.24		NonCoding		leyfeebo	stoymoy
TC0900010144.hg.1		2.24		NonCoding		LINC01091	stuloybu
TC0500012398.hg.1		2.24		NonCoding		LOC100288982	swarpa
TC0X00009561.hg.1		2.24		NonCoding		LOC101929762	swarrar
TC0X00007483.hg.1		2.24		NonCoding		loyplu	swergubu
TC0600009358.hg.1		2.24		NonCoding		MIR494	SYT9
TC0700012034.hg.1		2.24		NonCoding		MTERF2	TCONS_l2_00027747
TC0400009263.hg.1		2.24		NonCoding		RP11-312J18.6	teyayo
TC1000007290.hg.1		2.24		NonCoding		RP11-405L18.4	TIE1
TC1100008603.hg.1		2.24		NonCoding		RP11-796I2.1	toskawbu
TC0200008482.hg.1	AC009237.14	2.23		Multiple_Complex		RP11-861E21.2	TRAC
TC0600007359.hg.1	AL021918.1	2.23		Multiple_Complex		SCARNA15	TRIM52-AS1
TC0X00007493.hg.1	AR	2.23	androgen receptor	Multiple_Complex		smostawbu	TRIM60
TC0800006488.hg.1	ARHGEF10	2.23	Jeck2013 ALT_ACCEPTOR, ALT_DONOR, coding, INTERNAL, intronic best transcript NM_014629	NonCoding		swopaw	UBA3
TC1700007890.hg.1	ATP6V0A1	2.23	ATPase, H+ transporting, lysosomal V0 subunit a1; microRNA 5010	Multiple_Complex		TGM2	USP15
TC1300010033.hg.1	CCDC169	2.23	coiled-coil domain containing 169	Multiple_Complex		tyfler	verley
TC1000010624.hg.1	dergleybu	2.23	Transcript Identified by AceView	Coding		zarfu	vertee
TC0600007749.hg.1	MIR6835	2.23	microRNA 6835	Precursor_microRNA		AC114296.1	vumeebo
TC0X00009557.hg.1	NICN2P	2.23	Transcript Identified by AceView, Entrez Gene ID(s) 171176	Unassigned		CD83	wybee
TC1200007173.hg.1	RP11-425D17.2	2.23	novel transcript, sense intronic to CCDC91	NonCoding		DSTN	XRN1
TC2000008919.hg.1	spulaw	2.23	Transcript Identified by AceView	Unassigned		feefloy	XXbac-BPG181B23.7
TC0200007037.hg.1	sweypybo	2.23	Transcript Identified by AceView	Unassigned		HAS2	XYLB
TC0400009220.hg.1	tapleeby	2.23	Transcript Identified by AceView	Unassigned		kawspaw	yoturo
TC1500008597.hg.1		2.23		NonCoding		LOC101927630	yumeyo
TC1500008235.hg.1		2.23		NonCoding		lyseebo	zeysworbu
TC0100014141.hg.1		2.23		NonCoding		mimo	ZNF140
TC1700011696.hg.1		2.23		NonCoding		PCNXL4	ZNF589
TC1600011447.hg.1		2.23		NonCoding		RNU6-111P	ZNF709
TC0600013435.hg.1		2.23		NonCoding		RP11-5O23.1	zorraw
TC0600006764.hg.1		2.23		NonCoding		RP11-17G11.1	AC004383.3
TC0800006483.hg.1		2.23		NonCoding		RP11-477L16.2	AC016730.1
TC0300010429.hg.1		2.23		NonCoding		RP11-571I18.5	AC026241.1
TC0400007707.hg.1		2.23		NonCoding		RP11-704M14.1	AC079325.5
TC1100012517.hg.1		2.23		NonCoding		skargluby	AC079753.1
TC1100007044.hg.1	basmoby	2.22	Transcript Identified by AceView	Coding		SPINT5P	AC084290.2
TC0600007138.hg.1	E2F3	2.22	E2F transcription factor 3	Multiple_Complex		ZC3HAV1L	AC108463.2
TC0900007500.hg.1	fleyshee	2.22	Transcript Identified by AceView	Unassigned		AL391123.1	AC118282.4
TC0300012210.hg.1	hemara	2.22	Transcript Identified by AceView	Coding		beyfloybu	AC144522.1
TC0Y00007338.hg.1	HSFY2	2.22	heat shock transcription factor, Y-linked 2	Multiple_Complex		CES4A	ADAM21P1
TC1100011771.hg.1	LOC101928944	2.22	uncharacterized LOC101928944; novel transcript	NonCoding		CTB-39G8.2	ADCY1
TC1300008743.hg.1	MAPK6PS3	2.22	mitogen-activated protein kinase 6 pseudogene 3 [Source:HGNC Symbol;Acc:HGNC:18977]	Pseudogene		CTD-2278B20.1	ADIPOQ
TC0100010648.hg.1	PRDX6	2.22	peroxiredoxin 6	Multiple_Complex		DHRS11	AKR1C4
TC0100015732.hg.1	rarreebo	2.22	Transcript Identified by AceView	Unassigned		DOCK4	AL137861.5
TC1200006900.hg.1	RP11-392P7.7	2.22	novel transcript	NonCoding		FAM107A	AL353707.1
TC1600010062.hg.1	RP11-626K17.2	2.22		Multiple_Complex		fawchu	AP002530.2
TC0100010649.hg.1	smawlybu	2.22	Transcript Identified by AceView	Unassigned		flapu	bleeblarbu
TC1500006618.hg.1	swerswo	2.22	Transcript Identified by AceView	Coding		glajer	bloyklo
TC0100011351.hg.1	tydy	2.22	Transcript Identified by AceView	Unassigned		jujawby	C10orf25
TC1600008073.hg.1		2.22		NonCoding		KATNBL1P4	chardey
TC0400011841.hg.1		2.22		NonCoding		klorkar	CNFN
TC0X00007312.hg.1		2.22		NonCoding		LOC100132010	CNN2P6
TC0300008769.hg.1		2.22		NonCoding		MIR5194	CPNE4
TC0300012693.hg.1		2.22		NonCoding		moysterbu	CSNK1A1
TC0300012837.hg.1		2.22		NonCoding		MTATP6P27	CTC-571O20.1
TC0300012209.hg.1		2.22		NonCoding		plarbey	CTD-2017C7.3
TC0200015050.hg.1	AC092162.2	2.21		Multiple_Complex		RP1-261D10.2	CU013544.1
TC0700006737.hg.1	ARL4A	2.21	ADP-ribosylation factor like GTPase 4A	Coding		RP11-9L18.2	DEFB133
TC0400011525.hg.1	barglu	2.21	Transcript Identified by AceView	Unassigned		RP11-333E1.2	dervubu
TC0700007042.hg.1	blycherby	2.21	Transcript Identified by AceView	Unassigned		RP11-342F17.1	deyshey
TC1500007677.hg.1	CORO2B	2.21	coronin, actin binding protein, 2B	Multiple_Complex		RP11-618M23.2	DNAJC11
TC1500009070.hg.1	CTD-2033D15.3	2.21	novel transcript, antisense to THBS1	NonCoding		RP11-702F3.1	dorny
TC0200016651.hg.1	CYP1B1	2.21	cytochrome P450, family 1, subfamily B, polypeptide 1	Multiple_Complex		suney	EFTUD1
TC0300008264.hg.1	DUBR	2.21	DPPA2 upstream binding RNA	Multiple_Complex		TIPARP	FAAP24
TC0300006994.hg.1	FBXL2	2.21	F-box and leucine-rich repeat protein 2	Multiple_Complex		TMEM64	FAM126B
TC0200012164.hg.1	GALNT14	2.21	Memczak2013 ALT_ACCEPTOR, ALT_DONOR, INTERNAL, intronic, ncRNA best transcript NR_045602	NonCoding		TMEM245	FCF1P6
TC0500009878.hg.1	gleestyby	2.21	Transcript Identified by AceView	Coding		XXbac-BPG252P9.9	FCGR2A
TC1300007566.hg.1	glorstu	2.21	Transcript Identified by AceView	Coding		zoyloy	ferployby
TC2200006878.hg.1	GSTT2	2.21	glutathione S-transferase theta 2 (gene/pseudogene)	Multiple_Complex		AC012363.13	feygleyby
TC0700012780.hg.1	HIPK2	2.21	homeodomain interacting protein kinase 2	Multiple_Complex		DANCR	FGL2
TC1500008320.hg.1	HSPE1P3	2.21	heat shock protein family E (Hsp10) member 1 pseudogene 3 [Source:HGNC Symbol;Acc:HGNC:49322]	Multiple_Complex		dorwa	FLJ43879
TC0900009327.hg.1	koswey	2.21	Transcript Identified by AceView	Coding		EEF1A1P27	floystobu
TC0400010701.hg.1	leesweeby	2.21	Transcript Identified by AceView	Coding		HSPA4L	FOLR3
TC0900010885.hg.1	MT1P1	2.21	metallothionein 1 pseudogene 1	Multiple_Complex		LA16c-360H6.3	foyklawbu
TC1300007746.hg.1	plerdoby	2.21	Transcript Identified by AceView	Multiple_Complex		loyfar	fykobo
TC1700009783.hg.1	RNU11-2P	2.21	RNA, U11 small nuclear 2, pseudogene [Source:HGNC Symbol;Acc:HGNC:46942]	Small_RNA		MAVS	geynoby
TC1500010510.hg.1	RP11-164C12.2	2.21	novel transcript	NonCoding		poyda	glawgobo
TC0900010244.hg.1	RP11-327I22.4	2.21		NonCoding		PYGB	glersneybu
TC1600007951.hg.1	RP11-413H22.2	2.21	novel transcript, antisense to AMFR; Transcript Identified by AceView	Multiple_Complex		RASL10B	gluloyby
TC0100016752.hg.1	RP11-445J9.1	2.21	putative novel transcript	NonCoding		RN7SKP34	glyty
TC0100007532.hg.1	STX12	2.21	syntaxin 12	Multiple_Complex		RNU5F-8P	GPR160
TC0600008766.hg.1	weejo	2.21	Transcript Identified by AceView	Coding		RP11-294J22.6	HAUS6P2
TC0300009677.hg.1	YEATS2	2.21	YEATS domain containing 2	Multiple_Complex		skarkly	hekiru
TC0700012225.hg.1	zarnoyby	2.21	Transcript Identified by AceView	Unassigned		skoyjabu	HPS1
TC0Y00007285.hg.1	zeybu	2.21	Transcript Identified by AceView	Coding		slorcha	HSD17B1
TC2100007417.hg.1		2.21		NonCoding		smeesporbu	jatu
TC0100014446.hg.1		2.21		NonCoding		susnoybu	jeesha
TC0100017161.hg.1		2.21		NonCoding		swafla	josmarby
TC0800011465.hg.1		2.21		NonCoding		tarmoy	KRT8P7
TC0400012694.hg.1		2.21		NonCoding		tomer	kunera
TC0300008165.hg.1		2.21		NonCoding		AAMDC	LARP7
TC1200008455.hg.1		2.21		NonCoding		AC073973.1	leymeyby
TC0200014490.hg.1		2.21		NonCoding		AC079796.1	leynoby
TC0300013364.hg.1		2.21		NonCoding		AC103816.1	LINC00115
TC0100009479.hg.1	DCLRE1B	2.2	DNA cross-link repair 1B	Multiple_Complex		fusmobu	LINC00852
TC0900010061.hg.1	joyskybu	2.2	Transcript Identified by AceView	NonCoding		HIST1H4G	LMOD1
TC0400007070.hg.1	poygu	2.2	Transcript Identified by AceView	Unassigned		MEN1	LOC100288966
TC0700008707.hg.1	RINT1	2.2	RAD50 interactor 1	Multiple_Complex		MIR409	LOC101927495
TC0900008796.hg.1	roytyby	2.2	Transcript Identified by AceView	Unassigned		MIR4690	LOC105378272
TC0100015318.hg.1	sloyzabo	2.2	Transcript Identified by AceView	Unassigned		NPAS2	LOC400043
TC1200007155.hg.1	snawchar	2.2	Transcript Identified by AceView	Unassigned		RP3-477M7.5	LYPD4
TC1700011128.hg.1	SPAG9	2.2	sperm associated antigen 9	Multiple_Complex		RP5-1053E7.2	LYPD8
TC0100009313.hg.1	VAV3-AS1	2.2	VAV3 antisense RNA 1	NonCoding		RP11-38L15.8	MAPK7
TC0200013047.hg.1	verdawbu	2.2	Transcript Identified by AceView	Unassigned		RP11-365P13.6	MED16
TC1700010129.hg.1		2.2		NonCoding		RP11-386I14.4	mekuya
TC0100011062.hg.1		2.2		NonCoding		RPL7P2	MID1
TC0600011897.hg.1		2.2		NonCoding		SPNS1	MIR3591
TC0200014788.hg.1		2.2		NonCoding		typlarbu	MRPL30P1
TC1100006936.hg.1		2.2		NonCoding		USP17L1	MRPS5P3
TC0Y00007034.hg.1		2.2		NonCoding		zoytybo	MRRF
TC1000009438.hg.1		2.2		NonCoding		ACKR3	MTFR1L
TC0200015658.hg.1	AC093850.1	2.19		Multiple_Complex		ARRDC1	MUC12
TC0500010169.hg.1	ANKH	2.19	ANKH inorganic pyrophosphate transport regulator	Multiple_Complex		beero	MUS81
TC0800007603.hg.1	BRIX1P1	2.19	BRX1, biogenesis of ribosomes pseudogene 1 [Source:HGNC Symbol;Acc:HGNC:51527]	Multiple_Complex		CTB-75G16.3	nesari
TC1000010963.hg.1	bugloybu	2.19	Transcript Identified by AceView	Unassigned		DEFB117	netaro
TC0900008051.hg.1	garlar	2.19	Transcript Identified by AceView	Unassigned		dorpybu	nuneru
TC0200015020.hg.1	jarkler	2.19	Transcript Identified by AceView	Unassigned		fabarby	OGT
TC1600007769.hg.1	KLF8P1	2.19	Kruppel-like factor 8 pseudogene 1	Pseudogene		FCMR	OR1A1
TC0800008225.hg.1	MIR8084	2.19	microRNA 8084	Precursor_microRNA		foyzabo	OR2T27
TC1500008344.hg.1	nomoru	2.19	Transcript Identified by AceView	Coding		glysney	OR7E108P
TC0600013999.hg.1	XXyac-YX65C7_A.3	2.19	Transcript Identified by AceView; novel transcript	NonCoding		jyvar	PAG1
TC0500013282.hg.1	ZDHHC11	2.19	zinc finger, DHHC-type containing 11	Multiple_Complex		KALRN	pawweybu
TC1900007738.hg.1		2.19		NonCoding		kayomi	PDS5B
TC0100018205.hg.1		2.19		NonCoding		korsworby	PEAR1
TC0200006909.hg.1		2.19		NonCoding		larkee	PIP5KL1
TC0800011936.hg.1		2.19		NonCoding		LOC101927876	plorfy
TC0X00006515.hg.1		2.19		NonCoding		PTPRO	PRDX1P1
TC0600008328.hg.1		2.19		NonCoding		RP11-160N1.11	PRSS16
TC0200016129.hg.1		2.19		NonCoding		RP11-376O6.2	pybawbu
TC0900012157.hg.1	AKAP2	2.18	A kinase (PRKA) anchor protein 2	Multiple_Complex		RPL34P31	PYCR1
TC1200011557.hg.1	CEP83	2.18	centrosomal protein 83kDa	Multiple_Complex		sarblor	PYGO2
TC1000010603.hg.1	chawma	2.18	Transcript Identified by AceView	Unassigned		SERINC2	RAB3A
TC2000008213.hg.1	DDRGK1	2.18	DDRGK domain containing 1	Multiple_Complex		snajorby	raworbo
TC1700007291.hg.1	FLJ36000	2.18	uncharacterized FLJ36000; novel transcript, piRNA host; uncharacterized FLJ36000 [Source:EntrezGene;Acc:284124]	NonCoding		steyslerbu	rerlor
TC1000012455.hg.1	HNRNPA1P33	2.18	heterogeneous nuclear ribonucleoprotein A1 pseudogene 33; long intergenic non-protein coding RNA 842; annexin A8-like 1	Multiple_Complex		stymarbo	RHOBTB3
TC1700008756.hg.1	morvubu	2.18	Transcript Identified by AceView	Coding		TRBJ1-3	RN7SKP13
TC0700009933.hg.1	pychobu	2.18	Transcript Identified by AceView	Coding		vachuby	RN7SL117P
TC0300006473.hg.1	rerspuby	2.18	Transcript Identified by AceView	Unassigned		zorswy	RNA5SP36
TC0600012367.hg.1	RP3-508D13.1	2.18		Multiple_Complex		AC079776.4	RNA5SP89
TC1100012159.hg.1	RP11-681H10.1	2.18		Multiple_Complex		AC211476.1	RNA5SP294
TC0100009415.hg.1	smyley	2.18	Transcript Identified by AceView	Unassigned		BRMS1L	RNU1-148P
TC1700009224.hg.1	snoysy	2.18	Transcript Identified by AceView	Multiple_Complex		COILP2	RNU2-1
TC1200009099.hg.1	snubley	2.18	Transcript Identified by AceView	Coding		dorsnerbu	RNU6-27P
TC0200007319.hg.1	sotimo	2.18	Transcript Identified by AceView	Unassigned		dukarbo	RNU6-627P
TC0300006632.hg.1	sweydeebo	2.18	Transcript Identified by AceView	Coding		flanubo	RNU6-639P
TC0200013013.hg.1	TCEB1P21	2.18	transcription elongation factor B (SIII), polypeptide 1 pseudogene 21 [Source:HGNC Symbol;Acc:HGNC:38157]	Pseudogene		florsnerbu	RNU6-655P
TC0500007684.hg.1	TCONS_l2_00023407	2.18	Salzman2013 ANNOTATED, INTERNAL, ncRNA, OVERLAPTX, OVEXON best transcript TCONS_l2_00023407	Multiple_Complex		FOXN2	RNU6-687P
TC0800009379.hg.1	toyla	2.18	Transcript Identified by AceView	Coding		KLF6	RNU6-987P
TC0100014080.hg.1		2.18		NonCoding		LINC00597	RP4-560B9.4
TC1700007040.hg.1		2.18		NonCoding		NCAM1-AS1	RP4-675C20.4
TC2000006505.hg.1		2.18		NonCoding		nesiyu	RP5-837M10.2
TC0X00008043.hg.1		2.18		NonCoding		rorswerby	RP5-888M10.2
TC0600009618.hg.1		2.18		NonCoding		royveeby	RP11-84O12.2
TC0600007242.hg.1		2.18		NonCoding		RP11-114M1.1	RP11-93K22.1
TC0300008903.hg.1		2.18		Multiple_Complex		RP11-321L2.3	RP11-103B5.4
TC1300008002.hg.1		2.18		NonCoding		RP11-382B18.5	RP11-131H24.4
TC1300007283.hg.1		2.18		NonCoding		RP11-467L19.8	RP11-178F10.2
TC1000007662.hg.1		2.18		NonCoding		RP13-644M16.2	RP11-241K18.2
TC2000007882.hg.1	AL354984.2	2.17		Precursor_microRNA		RPS10L	RP11-296I10.5
TC1600007431.hg.1	ASPHD1	2.17	aspartate beta-hydroxylase domain containing 1	Multiple_Complex		SAP30L	RP11-324C10.1
TC2200007678.hg.1	bytor	2.17	Transcript Identified by AceView	Coding		seysobo	RP11-358L22.3
TC1300008772.hg.1	CCDC122	2.17	coiled-coil domain containing 122	Multiple_Complex		speyflyby	RP11-370I10.12
TC0600008209.hg.1	CENPQ	2.17	centromere protein Q	Coding		staklybu	RP11-386J22.3
TC2100007498.hg.1	CH507-154B10.2	2.17	novel transcript	NonCoding		stygarbo	RP11-427E4.1
TC0800010648.hg.1	CYP7B1	2.17	cytochrome P450, family 7, subfamily B, polypeptide 1	Multiple_Complex		tuhime	RP11-432N13.2
TC0100017491.hg.1	ENAH	2.17	enabled homolog (Drosophila)	Multiple_Complex		ZNF29P	RP11-478B11.2
TC0700013338.hg.1	GLCCI1	2.17	glucocorticoid induced 1	Multiple_Complex		AC010132.10	RP11-524K14.1
TC0200014838.hg.1	joydar	2.17	Transcript Identified by AceView	Unassigned		AC010168.1	RP11-613H2.2
TC1700010867.hg.1	kasaru	2.17	Transcript Identified by AceView	Coding		AC087897.1	RP11-622A1.1
TC1700012288.hg.1	LOC101927755	2.17	uncharacterized LOC101927755; novel transcript	NonCoding		AKAP3	RP11-697E2.11
TC0600009487.hg.1	RBM11P1	2.17	RNA binding motif protein 11 pseudogene 1 [Source:HGNC Symbol;Acc:HGNC:43743]	Multiple_Complex		CHCHD2P7	RP11-708J19.3
TC1100007012.hg.1	RP11-504G3.2	2.17	novel transcript	Unassigned		CTD-2033D15.1	RPL12P26
TC0400012430.hg.1	RP11-798M19.3	2.17	novel transcript	NonCoding		flawchoybu	RPL21P111
TC1700006841.hg.1	ryrer	2.17	Transcript Identified by AceView	Coding		garlubo	RPS15AP6
TC2200008249.hg.1	sawkar	2.17	Transcript Identified by AceView	Coding		gleyzer	SCN1B
TC1800008192.hg.1	smeeree	2.17	Transcript Identified by AceView	Coding		GOLGA8N	SCN8A
TC1300008614.hg.1	SPG20	2.17	spastic paraplegia 20 (Troyer syndrome)	Multiple_Complex		gozo	seebleybu
TC2000006727.hg.1	stawwee	2.17	Transcript Identified by AceView	Coding		HOOK1	SETD4
TC0200015986.hg.1	stygeebu	2.17	Transcript Identified by AceView	Coding		ISG20L2	SF3B1
TC1500009872.hg.1		2.17		NonCoding		keymey	SFTPB
TC0100016097.hg.1		2.17		NonCoding		klawlar	skeepar
TC2000007958.hg.1		2.17		NonCoding		kutama	skeygoy
TC1900010640.hg.1		2.17		NonCoding		RP11-244O19.1	slawsmaby
TC1900010349.hg.1		2.17		NonCoding		RP11-310A13.2	sleeplubu
TC2000006591.hg.1		2.17		NonCoding		sinoro	sleyskeeby
TC0500012790.hg.1		2.17		NonCoding		SLC2A13	SLF2
TC0800011053.hg.1		2.17		NonCoding		smawswor	slorgu
TC0500010303.hg.1		2.17		NonCoding		sneywerbo	smerflu
TC0700010313.hg.1		2.17		NonCoding		SNORA70C	smeyplorby
TC0800008422.hg.1		2.17		NonCoding		susnarby	sneejo
TC0600008586.hg.1		2.17		NonCoding		SVILP1	snofybo
TC1300006835.hg.1		2.17		NonCoding		TGFBR2	SNORD37
TC0200015164.hg.1		2.17		NonCoding		AC020550.7	SNRPCP15
TC1100010669.hg.1		2.17		NonCoding		C5orf63	sorbarbo
TC0200015273.hg.1	AC013401.2	2.16	novel transcript	NonCoding		CTD-2248H3.1	soynar
TC0100011133.hg.1	AC096633.1	2.16		Precursor_microRNA		deylu	spawgeyby
TC0100012987.hg.1	boymorbu	2.16	Transcript Identified by AceView	Coding		FANCC	speeveyby
TC1200009297.hg.1	feeforby	2.16	Transcript Identified by AceView	Coding		flawglawbu	SPIN3
TC2000008978.hg.1	FER1L4	2.16	fer-1-like family member 4, pseudogene (functional)	Multiple_Complex		glylarby	spyplarby
TC0800008682.hg.1	LOC101927543	2.16	uncharacterized LOC101927543; novel transcript	NonCoding		H19	SRRM1P2
TC1700007223.hg.1	lorda	2.16	Transcript Identified by AceView	Coding		H2AFZP3	stusmaw
TC0100012101.hg.1	MTR	2.16	5-methyltetrahydrofolate-homocysteine methyltransferase	Multiple_Complex		KIRREL-IT1	stysmuby
TC1300009297.hg.1	MYCBP2-AS2	2.16	MYCBP2 antisense RNA 2 [Source:HGNC Symbol;Acc:HGNC:41024]; putative novel transcript	NonCoding		LOC100190923	sujeybo
TC0600006449.hg.1	plyjor	2.16	Transcript Identified by AceView	Coding		morlerbo	sweesmoy
TC0400012423.hg.1	RP11-10K16.1	2.16	novel transcript, antisense to GALNT7	NonCoding		munera	swushy
TC0700013527.hg.1	SKAP2	2.16	src kinase associated phosphoprotein 2	Multiple_Complex		neyso	syfeybo
TC1300008719.hg.1	skeysherbu	2.16	Transcript Identified by AceView	Multiple_Complex		nujyby	SYTL2
TC0800010943.hg.1	SLC10A5P1	2.16	SLC10A5 pseudogene 1 [Source:HGNC Symbol;Acc:HGNC:48930]	Multiple_Complex		plornawbo	TAS1R2
TC0700011988.hg.1	spujy	2.16	Transcript Identified by AceView	Unassigned		RNU6-256P	TEX19
TC0700007165.hg.1	swuky	2.16	Transcript Identified by AceView	Unassigned		RNU6-1191P	tikiru
TC0300011357.hg.1	wynubo	2.16	Transcript Identified by AceView	Coding		RP11-83J16.1	TMEM135
TC1600007009.hg.1	Y_RNA	2.16	Y RNA [Source:RFAM;Acc:RF00019]	NonCoding		RP11-240G22.1	TRIM22
TC1600007080.hg.1	Y_RNA	2.16	Y RNA [Source:RFAM;Acc:RF00019]	NonCoding		RP11-280H21.1	U2
TC1600010526.hg.1		2.16		NonCoding		RP11-339A7.1	UPF3B
TC17_GL000205v2_random00006438.hg.1		2.16		NonCoding		RP11-783K16.14	vakley
TC0600012884.hg.1		2.16		NonCoding		RP11-972K6.1	verklor
TC1300009322.hg.1		2.16		NonCoding		sleyky	vorswaby
TC0300006505.hg.1		2.16		NonCoding		smagor	VPRBP
TC1000007693.hg.1		2.16		NonCoding		spargoby	WDR19
TC1100009726.hg.1		2.16		NonCoding		steewerby	WTIP
TC1200007456.hg.1	boner	2.15	Transcript Identified by AceView	Unassigned		storbloy	wunubo
TC0300009118.hg.1	fardawbu	2.15	Transcript Identified by AceView	NonCoding		tagarbo	WWP1P1
TC0500012464.hg.1	feeswubu	2.15	Transcript Identified by AceView	Coding		teyvubu	XRCC3
TC0600013436.hg.1	gleyklarby	2.15	Transcript Identified by AceView	Coding		U6	yanomo
TC0400011331.hg.1	loysnuby	2.15	Transcript Identified by AceView	Unassigned		bodo	ZBTB12
TC0300011089.hg.1	MON1A	2.15	MON1 secretory trafficking family member A	Multiple_Complex		C2orf88	ZC3H8
TC0500007046.hg.1	nostybu	2.15	Transcript Identified by AceView	Unassigned		choywawbo	zeyporbu
TC1200007071.hg.1	RP11-268P4.6	2.15	novel transcript, sense intronic to ETNK1	NonCoding		CTC-347C20.1	ZKSCAN7P1
TC0100015482.hg.1	RP5-1042I8.7	2.15	Transcript Identified by AceView; novel transcript sense overlapping NOTCH2	NonCoding		DAZ3	AARS2
TC1500010321.hg.1	sheechabu	2.15	Transcript Identified by AceView	Coding		DCAF13P3	AC005102.1
TC1100012334.hg.1	snosnR66	2.15	Small nucleolar RNA snR66 [Source:RFAM;Acc:RF00477]	Small_RNA		FBLN1	AC009784.1
TC0200012649.hg.1	vodoy	2.15	Transcript Identified by AceView	Unassigned		GAPDHP36	AC013444.2
TC0600010351.hg.1	XX-C2158C6.1	2.15	putative novel transcript	NonCoding		glasmee	AC046130.1
TC0400011209.hg.1	zeegu	2.15	Transcript Identified by AceView	Multiple_Complex		HOMER1	AL133243.1
TC0700013049.hg.1	zeyblaw	2.15	Transcript Identified by AceView	Unassigned		jeesneebu	AL139296.1
TC0300013936.hg.1	zorswerby	2.15	Transcript Identified by AceView	NonCoding		kumore	AL157359.4
TC2100007648.hg.1		2.15		NonCoding		laworbu	ANKRD28
TC0200011684.hg.1		2.15		NonCoding		mawloyby	AP006261.1
TC0200013049.hg.1		2.15		NonCoding		MIR516B2	ARHGEF38
TC0100011037.hg.1		2.15		NonCoding		NUDT19	BSN
TC1600010455.hg.1		2.15		NonCoding		plerder	C1S
TC0700008327.hg.1		2.15		NonCoding		ploklaw	C10orf12
TC0700008401.hg.1		2.15		NonCoding		rarjubu	CCDC127
TC0800009654.hg.1		2.15		NonCoding		rotabo	CCDC162P
TC0700012149.hg.1		2.15		NonCoding		RP1-125I3.4	CECR5
TC1300008694.hg.1		2.15		NonCoding		RP11-104O19.4	cherner
TC1000011416.hg.1		2.15		NonCoding		RP11-552D8.1	CHST11
TC1200007008.hg.1		2.15		NonCoding		S100PBP	chuvabo
TC1900007327.hg.1	AC010319.1	2.14		Precursor_microRNA		sarcheyby	CLDN10
TC0200013703.hg.1	AC108051.1	2.14	putative novel transcript; Transcript Identified by AceView	NonCoding		SEMA6C	CTA-212A2.1
TC2100007615.hg.1	CYCSP42	2.14	cytochrome c, somatic pseudogene 42	Multiple_Complex		skerga	CTC-260E6.6
TC1500008278.hg.1	deytaw	2.14	Transcript Identified by AceView	Unassigned		ST3GAL6	CTD-2014D20.1
TC1600008513.hg.1	fardar	2.14	Transcript Identified by AceView	Unassigned		SUB1P3	CTD-2510F5.4
TC0400011590.hg.1	HSBP1P2	2.14	heat shock factor binding protein 1 pseudogene 2 [Source:HGNC Symbol;Acc:HGNC:37300]	Multiple_Complex		swargla	CU463998.3
TC1100011814.hg.1	kleymoy	2.14	Transcript Identified by AceView	Unassigned		wardaw	CXCR3
TC0X00010101.hg.1	lavar	2.14	Transcript Identified by AceView	Unassigned		barjoby	CYP4F62P
TC0400007952.hg.1	PCAT4	2.14	prostate cancer associated transcript 4 (non-protein coding)	NonCoding		CD163L1	dawkley
TC2200008487.hg.1	PISD	2.14	phosphatidylserine decarboxylase; microRNA 7109	Multiple_Complex		CENPUP1	dorbabo
TC1000011915.hg.1	RNU6-1121P	2.14	RNA, U6 small nuclear 1121, pseudogene [Source:HGNC Symbol;Acc:HGNC:48084]	Small_RNA		dacheyby	EMSY
TC1100008433.hg.1	shymeeby	2.14	Transcript Identified by AceView	Coding		DEFB108P4	ESRRA
TC0700012132.hg.1	snawskawby	2.14	Transcript Identified by AceView	Unassigned		derto	FABP5P2
TC0600013338.hg.1	snerfla	2.14	Transcript Identified by AceView	Coding		DKK1	FAM173B
TC0500012816.hg.1	wargoy	2.14	Transcript Identified by AceView	Unassigned		jorbla	feykla
TC1500007364.hg.1		2.14		NonCoding		kawsper	flozo
TC1500010358.hg.1		2.14		NonCoding		kogley	gleekee
TC1900007528.hg.1		2.14		NonCoding		KRT7	gorchubu
TC1700011438.hg.1		2.14		NonCoding		MIR4300	gorgloyby
TC0200007990.hg.1		2.14		NonCoding		MLLT11	GPR22
TC0500009396.hg.1		2.14		NonCoding		moni	H2BFM
TC0500013311.hg.1		2.14		NonCoding		plyfleyby	HERC5
TC0700012179.hg.1		2.14		NonCoding		PSRC1	HNRNPK
TC0800006893.hg.1		2.14		NonCoding		rorkly	HS3ST3B1
TC1200012785.hg.1		2.14		NonCoding		RP11-87N24.3	IL20RA
TC1400010231.hg.1		2.14		NonCoding		RP11-388M20.1	ITGA2
TC1300008965.hg.1		2.14		NonCoding		RP11-407G23.4	jarkla
TC1300008684.hg.1	AL356217.1	2.13		Precursor_microRNA		RP11-732M18.4	jerjarby
TC0100018249.hg.1	AMY2B	2.13	amylase, alpha 2B (pancreatic); actin gamma 1 pseudogene 4	Multiple_Complex		RP11-752L20.5	KCNE4
TC0500007122.hg.1	BRIX1	2.13	BRX1, biogenesis of ribosomes	Multiple_Complex		sawdobu	KCTD1
TC0900011938.hg.1	C9orf116	2.13	chromosome 9 open reading frame 116	Multiple_Complex		shawgybu	kergaw
TC1600007110.hg.1	CTA-363E6.8	2.13	TEC	Unassigned		SIRPA	keyklo
TC1500009405.hg.1	CYP19A1	2.13	cytochrome P450, family 19, subfamily A, polypeptide 1	Multiple_Complex		skawjabu	KIF26B
TC0X00008615.hg.1	darnu	2.13	Transcript Identified by AceView	Unassigned		TBC1D7	klarma
TC0300008536.hg.1	EAF2	2.13	ELL associated factor 2	Multiple_Complex		torsly	klersawby
TC0500009374.hg.1	gleechoyby	2.13	Transcript Identified by AceView	Coding		TRBJ1-4	KLHL31
TC0100011454.hg.1	HSD11B1	2.13	hydroxysteroid (11-beta) dehydrogenase 1	Multiple_Complex		TXNIP	KLK13
TC2100006741.hg.1	LOC100130310	2.13	Transcript Identified by AceView, Entrez Gene ID(s) 100130310	Unassigned		cherpeebu	kygu
TC1200012546.hg.1	meechy	2.13	Transcript Identified by AceView	Unassigned		HYALP1	LINC00466
TC0200010191.hg.1	MIR548AE1	2.13	microRNA 548ae-1	Precursor_microRNA		jarjeybu	LINC00476
TC0300009283.hg.1	mygabu	2.13	Transcript Identified by AceView	Multiple_Complex		kerdybu	LINC01123
TC0600012841.hg.1	RNU6-957P	2.13	RNA, U6 small nuclear 957, pseudogene [Source:HGNC Symbol;Acc:HGNC:47920]	Small_RNA		meypawbu	LINC01226
TC1100006853.hg.1	RP11-567I13.1	2.13	novel transcript	NonCoding		MFAP5	LINC01543
TC0300012877.hg.1	RP11-639F1.3	2.13		Multiple_Complex		nasmobu	LOC100129550
TC0600012513.hg.1	skaglobu	2.13	Transcript Identified by AceView	Coding		PTK2B	LOC100506700
TC0200006649.hg.1	smogubo	2.13	Transcript Identified by AceView	Coding		RAC1P6	LOC101927124
TC0300009093.hg.1	sperdarbu	2.13	Transcript Identified by AceView	Unassigned		RERG	LOC101928137
TC0600013101.hg.1	zarspawbu	2.13	Transcript Identified by AceView	Coding		RP11-44B19.1	lorbly
TC1900012019.hg.1	ZNF649	2.13	zinc finger protein 649	Multiple_Complex		RP11-359I18.1	loysa
TC2000008452.hg.1		2.13		NonCoding		ryfee	loysawby
TC0100010882.hg.1		2.13		NonCoding		skarmaw	LRRC37A3
TC2000007602.hg.1		2.13		NonCoding		skeyler	2020-03-06
TC1600009353.hg.1		2.13		NonCoding		skoroybo	meezabo
TC0700006859.hg.1		2.13		NonCoding		snarroby	MGAT4C
TC0800009655.hg.1		2.13		NonCoding		snawbor	MIR19B2
TC0200014855.hg.1		2.13		NonCoding		SNORD115-15	MIR520H
TC1400007377.hg.1		2.13		NonCoding		stamarbu	MIR3611
TC1000008290.hg.1		2.13		NonCoding		stysto	MIR3915
TC1100008538.hg.1		2.13		NonCoding		TAAR7P	MIR6859-2
TC0700010400.hg.1	AC004543.2	2.12	novel transcript	NonCoding		USP9YP17	MIR7854
TC1600011274.hg.1	bloyraw	2.12	Transcript Identified by AceView	Coding		zashaw	MRPS18B
TC0500008370.hg.1	CTB-161J7.1	2.12		Multiple_Complex		zyflor	MTHFD2P6
TC0400008943.hg.1	EDNRA	2.12	endothelin receptor type A	Multiple_Complex		AC074338.5	MYOF
TC0100017988.hg.1	FABP7P1	2.12	fatty acid binding protein 7, brain pseudogene 1 [Source:HGNC Symbol;Acc:HGNC:41951]	Multiple_Complex		AC106736.1	MZT2B
TC1400008038.hg.1	flarrerby	2.12	Transcript Identified by AceView	Coding		AL354932.1	NFIX
TC0200016141.hg.1	foydoybu	2.12	Transcript Identified by AceView	Coding		barzu	noybly
TC1100007827.hg.1	gleyplo	2.12	Transcript Identified by AceView	Unassigned		beywarbu	NUMA1
TC1400008222.hg.1	LINC00523	2.12	long intergenic non-protein coding RNA 523	NonCoding		blornorbo	nyderbo
TC1900007250.hg.1	LINC00661	2.12	long intergenic non-protein coding RNA 661	NonCoding		CCND2	OR2J1
TC1500009969.hg.1	lorplaw	2.12	Transcript Identified by AceView	Unassigned		CHAC2	OSCP1
TC0500011705.hg.1	NREP	2.12	neuronal regeneration related protein	Multiple_Complex		cherro	PEF1
TC0600008486.hg.1	OGFRL1	2.12	opioid growth factor receptor-like 1	Multiple_Complex		daglubu	peyspabu
TC0300010745.hg.1	parfarbo	2.12	Transcript Identified by AceView	Coding		duko	POTED
TC1100013094.hg.1	PTS	2.12	6-pyruvoyltetrahydropterin synthase	Multiple_Complex		FAM87B	PPP3CB-AS1
TC1300007835.hg.1	rersharbu	2.12	Transcript Identified by AceView	Unassigned		GPX3	RAB9BP1
TC0400011396.hg.1	RNU7-149P	2.12	RNA, U7 small nuclear 149 pseudogene [Source:HGNC Symbol;Acc:HGNC:45683]	Small_RNA		hemime	RANBP1
TC1000006537.hg.1	RP11-298E9.5	2.12	Transcript Identified by AceView; novel transcript	NonCoding		IGHV4-28	RN7SL398P
TC1100013159.hg.1	RP4-541C22.5	2.12	novel transcript	NonCoding		klujy	RNU6-94P
TC0Y00007299.hg.1	skeybo	2.12	Transcript Identified by AceView	Coding		KRTAP19-9P	RNU6-269P
TC1700009769.hg.1	snoskoy	2.12	Transcript Identified by AceView	Coding		LINC01185	RNU6-595P
TC1200009734.hg.1	VAMP1	2.12	vesicle associated membrane protein 1	Multiple_Complex		LOC101929023	RNU6-729P
TC0Y00007287.hg.1	zobo	2.12	Transcript Identified by AceView	Coding		lospaw	RNU6-975P
TC0100014652.hg.1	ZZZ3	2.12	Transcript Identified by AceView, Entrez Gene ID(s) 26009	Unassigned		MIR215	RNU6-1131P
TC0200012451.hg.1		2.12		NonCoding		MIR3671	RNU6-1285P
TC1700006807.hg.1		2.12		NonCoding		NUDCD2	rorfybu
TC0500010561.hg.1		2.12		NonCoding		PANK1	RP1-209B9.2
TC1200011868.hg.1		2.12		NonCoding		RP1-172I22.1	RP11-20L19.1
TC1200010414.hg.1		2.12		NonCoding		RP11-138H8.3	RP4-758J18.13
TC0400007051.hg.1	AC098583.1	2.11		Precursor_microRNA		RP11-204E9.1	RP11-18B3.3
TC1100008574.hg.1	blamoy	2.11	Transcript Identified by AceView; novel transcript	NonCoding		RP11-334N17.1	RP11-56L13.6
TC0700010285.hg.1	boyzerby	2.11	Transcript Identified by AceView	Unassigned		RP11-492I2.1	RP11-93B14.9
TC0300007557.hg.1	CCDC66	2.11	coiled-coil domain containing 66	Multiple_Complex		RP11-502I4.3	RP11-128A17.2
TC1200009881.hg.1	CLEC2B	2.11	C-type lectin domain family 2, member B	Multiple_Complex		RP11-589M4.1	RP11-166O4.6
TC0200009318.hg.1	CYCSP8	2.11	cytochrome c, somatic pseudogene 8 [Source:HGNC Symbol;Acc:HGNC:24423]	Multiple_Complex		RP11-754I20.3	RP11-241F15.9
TC0900008876.hg.1	fotuby	2.11	Transcript Identified by AceView	Coding		shoyfubo	RP11-274B21.9
TC1400010013.hg.1	jartabo	2.11	Transcript Identified by AceView	Coding		skasta	RP11-318E3.9
TC0500013113.hg.1	LOC100128762	2.11	Transcript Identified by AceView, Entrez Gene ID(s) 100128762	Unassigned		skorskarbu	RP11-324J3.1
TC1000007256.hg.1	luklubu	2.11	Transcript Identified by AceView	Unassigned		sorvoy	RP11-402K9.1
TC0500011418.hg.1	MEF2C	2.11	myocyte enhancer factor 2C	Multiple_Complex		starlu	RP11-423J7.1
TC0700008253.hg.1	norplawby	2.11	Transcript Identified by AceView	Unassigned		sworjeebo	RP11-471G13.2
TC0200010986.hg.1	numayo	2.11	Transcript Identified by AceView	Unassigned		swoylaw	RP11-489G11.3
TC0100017268.hg.1	nureybu	2.11	Transcript Identified by AceView	Coding		USP9YP26	RP11-523L20.1
TC0500007484.hg.1	PGAM1P1	2.11	phosphoglycerate mutase 1 pseudogene 1 [Source:HGNC Symbol;Acc:HGNC:42448]	Multiple_Complex		weeror	RP11-536C10.10
TC0200012652.hg.1	PNPT1	2.11	polyribonucleotide nucleotidyltransferase 1	Multiple_Complex		wunybo	RP11-556H2.3
TC2100006583.hg.1	RNA5SP488	2.11	5S ribosomal pseudogene 488 [Source:HGNC Symbol;Acc:HGNC:43388]	Ribosomal		YIF1B	RP11-638I2.8
TC1600008554.hg.1	RP11-525K10.1	2.11	novel transcript	NonCoding		AC004540.4	RP11-683L23.6
TC0600010408.hg.1	skorfly	2.11	Transcript Identified by AceView	Unassigned		AL138898.1	RP11-734K21.3
TC1900008648.hg.1	storjoy	2.11	Transcript Identified by AceView	Coding		AL357973.1	RP11-654C22.2
TC1400006622.hg.1	TRAJ59	2.11	T cell receptor alpha joining 59 (non-functional)	Coding		bleyshey	RP11-756J15.2
TC0700013119.hg.1	XRCC2	2.11	X-ray repair complementing defective repair in Chinese hamster cells 2	Multiple_Complex		bloyza	RP11-807E13.2
TC1900011794.hg.1	ZNF701	2.11	zinc finger protein 701; zinc finger protein 137, pseudogene	Multiple_Complex		CTD-3107M8.1	RP11-932O9.7
TC0100009155.hg.1		2.11		NonCoding		deyshabu	SCARNA24
TC1500009382.hg.1		2.11		NonCoding		DLEU2_6	SH2B1
TC1900008079.hg.1		2.11		NonCoding		gloser	shygu
TC0100014468.hg.1		2.11		NonCoding		GYS1	SIRT6
TC1700009631.hg.1		2.11		NonCoding		H2AFJ	skoplo
TC0100016966.hg.1		2.11		NonCoding		jerstaw	skustyby
TC0800010839.hg.1		2.11		NonCoding		karbeybu	skymo
TC0400012660.hg.1		2.11		NonCoding		kyswoy	slarlabo
TC0X00006553.hg.1		2.11		NonCoding		lawzaw	SLC9B1
TC0600009160.hg.1		2.11		NonCoding		morraw	smaza
TC0800008871.hg.1		2.11		NonCoding		PCGF7P	SMIM11P1
TC0600008933.hg.1		2.11		NonCoding		plormu	smogerbo
TC1300006826.hg.1		2.11		NonCoding		RNU1-59P	snarspaw
TC1100007668.hg.1		2.11		NonCoding		RP1-181J22.1	snawspuby
TC1100010443.hg.1		2.11		NonCoding		RP4-631H13.4	sneemawbo
TC0300009995.hg.1	AC024937.4	2.1		Pseudogene		RP11-124D2.1	snofoybu
TC0100008829.hg.1	ADH5P2	2.1	alcohol dehydrogenase 5 (class III), chi polypeptide, pseudogene 2	Pseudogene		RP11-298A8.2	SNORD14A
TC0300007781.hg.1	boyrarbu	2.1	Transcript Identified by AceView	Coding		RP11-342D14.1	SNORD113-7
TC0700012187.hg.1	CTB-30L5.1	2.1	novel transcript	NonCoding		RP11-423O2.5	SNORD114-30
TC0500007248.hg.1	CTD-2062O1.1	2.1		Multiple_Complex		RP11-566F5.2	SNX10
TC0500012378.hg.1	GPR151	2.1	G protein-coupled receptor 151	Coding		shobawbu	soklo
TC0100013293.hg.1	ID3	2.1	inhibitor of DNA binding 3, dominant negative helix-loop-helix protein	Multiple_Complex		TUBB8	sperblerby
TC0900008174.hg.1	mawley	2.1	Transcript Identified by AceView	Coding		USP9YP10	SRSF1P1
TC0900011429.hg.1	NDUFA8	2.1	Transcript Identified by AceView, Entrez Gene ID(s) 4702	Unassigned		washor	sterlybu
TC1000007174.hg.1	NIFKP1	2.1	nucleolar protein interacting with the FHA domain of MKI67 pseudogene 1 [Source:HGNC Symbol;Acc:HGNC:44949]	Multiple_Complex		XRCC6P1	SULT1C2P1
TC1100006708.hg.1	OR52E7P	2.1	olfactory receptor, family 52, subfamily E, member 7 pseudogene	Multiple_Complex		YTHDC1	SURF2
TC0300012084.hg.1	RN7SL582P	2.1	RNA, 7SL, cytoplasmic 582, pseudogene [Source:HGNC Symbol;Acc:HGNC:46598]	NonCoding		ZNF793-AS1	swawspaw
TC0900010835.hg.1	RP11-165J3.6	2.1	putative novel transcript	NonCoding		AC000041.10	TBC1D22B
TC0100012770.hg.1	RPL7P7	2.1	ribosomal protein L7 pseudogene 7 [Source:HGNC Symbol;Acc:HGNC:36895]	Pseudogene		AC006390.4	temera
TC0600009461.hg.1	smortoyby	2.1	Transcript Identified by AceView	Unassigned		AP1S1	TIMD4
TC0500007893.hg.1	swyjor	2.1	Transcript Identified by AceView	Unassigned		cherker	TMEM26-AS1
TC1200012111.hg.1	TAOK3	2.1	TAO kinase 3	Multiple_Complex		CTPS1	TMPRSS2
TC0100018342.hg.1		2.1		NonCoding		deykoybu	voyko
TC1900009345.hg.1		2.1		NonCoding		fleekerbo	voyvarby
TC0200008993.hg.1		2.1		NonCoding		geewerby	vyleeby
TC1600010359.hg.1		2.1		NonCoding		glorchoby	wabaw
TC1700008401.hg.1		2.1		NonCoding		hikumu	walerbo
TC1700006872.hg.1		2.1		NonCoding		klardy	wortar
TC0500010288.hg.1		2.1		NonCoding		klyka	wyteybu
TC0800008312.hg.1		2.1		NonCoding		kofarbo	zableeby
TC0800008106.hg.1		2.1		NonCoding		lawkoybu	zawsperbu
TC0600008138.hg.1		2.1		NonCoding		lyshor	ZFAND6
TC0300010785.hg.1		2.1		NonCoding		MANF	ZNF37A
TC0200015487.hg.1		2.1		NonCoding		MTND4P25	ZNF358
TC1000011531.hg.1		2.1		NonCoding		OR52N2	ZNF587P1
TC0300011811.hg.1		2.1		NonCoding		OVAAL	ZNF700
TC1100008421.hg.1		2.1		NonCoding		plarkloybu	zoygo
TC0700010106.hg.1	AC004984.1	2.09		Precursor_microRNA		RNU1-72P	zysterby
TC1500007692.hg.1	AC026992.1	2.09		Precursor_microRNA		RNU2-31P	AC005227.1
TC0200014660.hg.1	AC092625.1	2.09	putative novel transcript	NonCoding		RNY3P3	AC007126.1
TC1000007495.hg.1	blusmar	2.09	Transcript Identified by AceView	Coding		RP11-191A15.2	AC011841.6
TC0Y00007032.hg.1	CDC27P2	2.09	cell division cycle 27 pseudogene 2 [Source:HGNC Symbol;Acc:HGNC:38092]	Multiple_Complex		RP11-342A1.1	AC023347.1
TC2000009662.hg.1	chogoy	2.09	Transcript Identified by AceView	Coding		RP11-740N7.3	AC026426.1
TC0900010876.hg.1	choyshee	2.09	Transcript Identified by AceView	Coding		RPL12P8	AC096509.1
TC0200009685.hg.1	dado	2.09	Transcript Identified by AceView	Unassigned		RRBP1	AC105398.3
TC0200009569.hg.1	dawgloy	2.09	Transcript Identified by AceView	Unassigned		rurome	ADAM21
TC1600009691.hg.1	fluweebu	2.09	Transcript Identified by AceView	Unassigned		SCARNA16	ADGRE3
TC0900011307.hg.1	fushor	2.09	Transcript Identified by AceView	Coding		skeeforby	AKAP6
TC0300012208.hg.1	HACD2	2.09	3-hydroxyacyl-CoA dehydratase 2	Multiple_Complex		tarterbu	AKR1B10
TC0800011169.hg.1	KB-1043D8.8	2.09	novel transcript	NonCoding		TMEM61	AL451164.1
TC1000010192.hg.1	KIAA1462	2.09	KIAA1462	Multiple_Complex		TMPRSS11E	ANKRD20A11P
TC1100012548.hg.1	LOC649133	2.09	uncharacterized LOC649133; novel transcript, antisense to POU2F3	NonCoding		voyglee	ARHGEF9
TC0600009365.hg.1	NCOA7	2.09	Transcript Identified by AceView, Entrez Gene ID(s) 135112	Unassigned		zawglee	ATG7
TC0700009673.hg.1	neeshoby	2.09	Transcript Identified by AceView	Coding		ZDHHC9	BAK1
TC0200009738.hg.1	rawlarbo	2.09	Transcript Identified by AceView	Coding		AC000078.5	basybu
TC1800009221.hg.1	RBBP8	2.09	retinoblastoma binding protein 8; microRNA 4741	Multiple_Complex		AC097711.1	BRDTP1
TC1600010557.hg.1	RP11-744D14.1	2.09		Multiple_Complex		ATP13A3	CAB39L
TC1500010098.hg.1	SCAPER	2.09	Transcript Identified by AceView, Entrez Gene ID(s) 49855	Unassigned		berdey	CCDC121
TC0300007403.hg.1	shaforbo	2.09	Transcript Identified by AceView	Coding		blornawbu	CDY2B
TC2000007871.hg.1	suraw	2.09	Transcript Identified by AceView	Coding		choystubu	CFTRP3
TC1700011007.hg.1	TTLL6	2.09	tubulin tyrosine ligase-like family member 6	Multiple_Complex		CPM	CLC
TC0700009190.hg.1	tykee	2.09	Transcript Identified by AceView	Coding		DARS2	CLCF1
TC0100010806.hg.1	XPR1	2.09	xenotropic and polytropic retrovirus receptor 1	Multiple_Complex		derwar	CTB-186H2.2
TC0400008978.hg.1	ZBTB8OSP1	2.09	zinc finger and BTB domain containing 8 opposite strand pseudogene 1 [Source:HGNC Symbol;Acc:HGNC:19043]	Pseudogene		deyboy	CTD-2199O4.4
TC1500009734.hg.1		2.09		NonCoding		ETNK2	CTD-3037G24.5
TC0900009285.hg.1		2.09		NonCoding		EVA1C	CTNNBIP1
TC0X00010241.hg.1		2.09		NonCoding		fleysabu	CXADR
TC0600014306.hg.1		2.09		NonCoding		fyka	darfo
TC0300007188.hg.1		2.09		NonCoding		geybeybo	DBF4P1
TC1200006923.hg.1	AC092470.1	2.08		Precursor_microRNA		glosnawby	deekloyby
TC1200012124.hg.1	berjaby	2.08	Transcript Identified by AceView	Coding		HEMGN	DENND1A
TC0100010621.hg.1	C1orf105	2.08	chromosome 1 open reading frame 105	Multiple_Complex		KCCAT333	DNAJA1P1
TC1800007926.hg.1	DLGAP1	2.08	Transcript Identified by AceView, Entrez Gene ID(s) 9229	Unassigned		kytubu	DUS2
TC0300012664.hg.1	GK5	2.08	glycerol kinase 5 (putative)	Multiple_Complex		lusper	DUXAP2
TC0X00010730.hg.1	HSPA8P20	2.08	heat shock protein family A (Hsp70) member 8 pseudogene 20 [Source:HGNC Symbol;Acc:HGNC:44936]	Multiple_Complex		MIR644A	DXO
TC0900011012.hg.1	karshee	2.08	Transcript Identified by AceView	Unassigned		MIR4516	EDF1
TC1800007812.hg.1	kleysu	2.08	Transcript Identified by AceView	Coding		MIR6788	ENG
TC0300007195.hg.1	leyfeebo	2.08	Transcript Identified by AceView	Coding		moypar	EXOSC8
TC0400008631.hg.1	LINC01091	2.08	long intergenic non-protein coding RNA 1091	NonCoding		nytor	FAM138A
TC0X00009957.hg.1	LOC100288982	2.08	Transcript Identified by AceView, Entrez Gene ID(s) 100288982	Unassigned		OPN3	FAM213A
TC0400011703.hg.1	LOC101929762	2.08	uncharacterized LOC101929762	Multiple_Complex		plerdee	ferflybu
TC0100007534.hg.1	loyplu	2.08	Transcript Identified by AceView	Unassigned		RNU6-717P	flawsnerby
TC1400008274.hg.1	MIR494	2.08	microRNA 494	Multiple_Complex		RP4-570O12.3	fleyblerbu
TC1200011811.hg.1	MTERF2	2.08	mitochondrial transcription termination factor 2	Multiple_Complex		RP11-265E18.1	FLJ42393
TC0100016149.hg.1	RP11-312J18.6	2.08	putative novel transcript; Transcript Identified by AceView	NonCoding		RP11-317G22.2	foklor
TC0900010022.hg.1	RP11-405L18.4	2.08		Multiple_Complex		RP11-319C21.1	gacha
TC0700013096.hg.1	RP11-796I2.1	2.08	novel transcript	NonCoding		RP11-362I1.1	gawzoybu
TC1800006735.hg.1	RP11-861E21.2	2.08	novel transcript, antisense SPIRE1	NonCoding		RP11-365H22.2	GGT1
TC1500008098.hg.1	SCARNA15	2.08	small Cajal body-specific RNA 15; small nucleolar RNA host gene 21	Multiple_Complex		RP11-506H20.1	GHR
TC0500011026.hg.1	smostawbu	2.08	Transcript Identified by AceView	Unassigned		smoypabo	glarny
TC1500007221.hg.1	swopaw	2.08	Transcript Identified by AceView	Coding		STARD4-AS1	gleejoyby
TC2000009058.hg.1	TGM2	2.08	transglutaminase 2	Multiple_Complex		stazerbu	glorlaby
TC0500011048.hg.1	tyfler	2.08	Transcript Identified by AceView	Unassigned		TSPAN5	gloygluby
TC0400008642.hg.1	Y_RNA	2.08	Y RNA [Source:RFAM;Acc:RF00019]	NonCoding		zoymerbu	GOT2P5
TC1200006581.hg.1	zarfu	2.08	Transcript Identified by AceView	Unassigned		AC104000.1	goyjeebu
TC2100007737.hg.1		2.08		NonCoding		AC108044.1	GS1-72M22.1
TC0200012180.hg.1		2.08		NonCoding		AL844165.1	HCG15
TC0200011494.hg.1		2.08		NonCoding		ARL4AP1	HPDL
TC1700009418.hg.1		2.08		NonCoding		boysmoy	HSD17B7
TC0100016264.hg.1		2.08		NonCoding		CHSY1	HSPE1P16
TC0200008446.hg.1		2.08		NonCoding		HMMR	ID2-AS1
TC0200009052.hg.1		2.08		NonCoding		ITGB5	IFITM1
TC0500011886.hg.1		2.08		NonCoding		jawgeybo	IGKV1OR-3
TC0600010098.hg.1		2.08		NonCoding		klarklu	jormoy
TC0600011804.hg.1		2.08		NonCoding		klerchey	kahura
TC0700013447.hg.1		2.08		NonCoding		korbarbo	kikemo
TC1100011567.hg.1		2.08		NonCoding		LOC101929680	kisira
TC0500012118.hg.1	AC114296.1	2.07		Precursor_microRNA		lorby	KRT38
TC0600007012.hg.1	CD83	2.07	CD83 molecule	Multiple_Complex		mawzor	kufo
TC2000006799.hg.1	DSTN	2.07	destrin (actin depolymerizing factor)	Multiple_Complex		MIR518A1	laflawby
TC0400012147.hg.1	feefloy	2.07	Transcript Identified by AceView	Unassigned		MTND6P9	lajee
TC0800011646.hg.1	HAS2	2.07	hyaluronan synthase 2	Multiple_Complex		MT-TC	LARS
TSUnmapped00000002.hg.1	HMBS	2.07	hydroxymethylbilane synthase	NonCoding		perzu	lastawby
TC0900009347.hg.1	kawspaw	2.07	Transcript Identified by AceView	Coding		RNU6-923P	lawswarbu
TC0700013518.hg.1	LOC101927630	2.07	uncharacterized LOC101927630; Transcript Identified by AceView; novel transcript	NonCoding		RP5-855D21.2	LDHBP3
TC1700008864.hg.1	lyseebo	2.07	Transcript Identified by AceView	Coding		RP11-4B16.3	leygloyby
TC0100017019.hg.1	mimo	2.07	Transcript Identified by AceView	Coding		RP11-386I14.3	LINC01280
TC1400010614.hg.1	PCNXL4	2.07	pecanex-like 4 (Drosophila)	NonCoding		RP11-479J7.1	LINC01451
TC0200008044.hg.1	RNU6-111P	2.07	RNA, U6 small nuclear 111, pseudogene [Source:HGNC Symbol;Acc:HGNC:47074]	Small_RNA		RP11-782C8.3	LITAF
TC1500007974.hg.1	RP11-5O23.1	2.07		Pseudogene		RPL7P57	LOC101928201
TC0200014627.hg.1	RP11-17G11.1	2.07		Multiple_Complex		sornuby	LOC100131792
TC1000011435.hg.1	RP11-477L16.2	2.07		Multiple_Complex		tobo	lorveybo
TC0400007531.hg.1	RP11-571I18.5	2.07	novel transcript, antisense to CHIC2	NonCoding		torroby	LTBP2
TC0400007755.hg.1	RP11-704M14.1	2.07	novel transcript, antisense to UGT2B11	Multiple_Complex		TUBB2A	MACSL1
TC0600011669.hg.1	skargluby	2.07	Transcript Identified by AceView	Multiple_Complex		WBP11	MAMLD1
TC2000007499.hg.1	SPINT5P	2.07	serine peptidase inhibitor, Kunitz type 5, pseudogene [Source:HGNC Symbol;Acc:HGNC:16161]	Multiple_Complex		zermar	mawfler
TC0700012760.hg.1	ZC3HAV1L	2.07	zinc finger CCCH-type, antiviral 1-like	Multiple_Complex		zysneeby	mawgeybu
TC0200010171.hg.1		2.07		NonCoding		AC079398.1	MDK
TC0200013194.hg.1		2.07		NonCoding		blabo	meyspaby
TC1500008687.hg.1		2.07		NonCoding		CNOT7P2	MIR16-2
TC0100016301.hg.1		2.07		NonCoding		CTA-125H2.2	MIR507
TC2000008834.hg.1		2.07		NonCoding		fleyshaby	MIR4309
TC0900009736.hg.1		2.07		NonCoding		jawpabu	MIR6761
TC0Y00006594.hg.1		2.07		NonCoding		jysharby	monumi
TC0600009319.hg.1		2.07		NonCoding		klawdabu	MTMR10
TC0700007484.hg.1		2.07		NonCoding		L3MBTL4	MYO1G
TC0800008464.hg.1		2.07		NonCoding		LOC101927418	narjoyby
TC0600006619.hg.1		2.07		NonCoding		LOC101927866	neyuma
TC0800007861.hg.1		2.07		NonCoding		LOC399815	nimomo
TC0500012888.hg.1		2.07		NonCoding		MGST1	NLRC5
TC1400009475.hg.1		2.07		NonCoding		MYO1D	noyvee
TC1300009636.hg.1		2.07		NonCoding		PFN1P8	NT5C3
TC1300009195.hg.1		2.07		NonCoding		poyslorbu	nyfloy
TC1000010549.hg.1		2.07		Coding		RNU6-1326P	OGFOD1P1
TC0400011058.hg.1		2.07		NonCoding		ROR2	ORC1
TC1200006812.hg.1		2.07		NonCoding		RP1-292L20.3	parar
TC1100010572.hg.1		2.07		NonCoding		RP11-327F22.4	parkubu
TC1100010677.hg.1		2.07		NonCoding		RP11-421B23.2	PCBP2P1
TC1100009373.hg.1		2.07		NonCoding		RP11-497H16.7	PDK1
TC1300009215.hg.1	AL391123.1	2.06		Precursor_microRNA		sherplarbu	plarmobo
TC0700006463.hg.1	beyfloybu	2.06	Transcript Identified by AceView	Coding		SLC38A2	POLHP1
TC1600008139.hg.1	CES4A	2.06	carboxylesterase 4A	Multiple_Complex		sporchoby	POLR2J_
TC1700010887.hg.1	CTB-39G8.2	2.06	putative novel transcript	NonCoding		steeklawby	PPIAP16
TC0500011533.hg.1	CTD-2278B20.1	2.06		Multiple_Complex		teeswuby	RAI14
TC1700007641.hg.1	DHRS11	2.06	dehydrogenase/reductase (SDR family) member 11	Multiple_Complex		TRAJ55	rardabu
TC0700012276.hg.1	DOCK4	2.06	dedicator of cytokinesis 4	Multiple_Complex		vawjyby	RASSF5
TC0300011311.hg.1	FAM107A	2.06	family with sequence similarity 107, member A	Multiple_Complex		wusmoyby	reeshaw
TC1200008479.hg.1	fawchu	2.06	Transcript Identified by AceView	Unassigned		Y10196.1	rerblee
TC1400007059.hg.1	flapu	2.06	Transcript Identified by AceView	Unassigned		yakimo	rerleebu
TC1900010661.hg.1	glajer	2.06	Transcript Identified by AceView	Coding		AC078816.1	RN7SL513P
TC1500007786.hg.1	jujawby	2.06	Transcript Identified by AceView	Coding		blerzarby	RNA5SP118
TC0500007353.hg.1	KATNBL1P4	2.06	katanin p80 subunit B-like 1 pseudogene 4 [Source:HGNC Symbol;Acc:HGNC:49054]	Multiple_Complex		CCNE1	RND3
TC0700011521.hg.1	klorkar	2.06	Transcript Identified by AceView	Unassigned		CTD-2012K14.3	RNF148
TC1200007755.hg.1	LOC100132010	2.06	Transcript Identified by AceView, Entrez Gene ID(s) 100132010	Unassigned		DEFB105A	RNU4ATAC7P
TC0800011823.hg.1	MIR5194	2.06	microRNA 5194	Precursor_microRNA		FAF2P1	RNU5A-3P
TC0400008393.hg.1	moysterbu	2.06	Transcript Identified by AceView	Unassigned		flupawbu	RNU6-234P
TC1900007080.hg.1	MTATP6P27	2.06	mitochondrially encoded ATP synthase 6 pseudogene 27 [Source:HGNC Symbol;Acc:HGNC:52183]	Multiple_Complex		IL18R1	RNU6-241P
TC0100015555.hg.1	plarbey	2.06	Transcript Identified by AceView	Unassigned		jerboy	RNU6-1041P
TC1400009601.hg.1	RP1-261D10.2	2.06	novel transcript, antisense to SIPA1L1; Transcript Identified by AceView	Multiple_Complex		jorsparby	RNU7-111P
TC0100016281.hg.1	RP11-9L18.2	2.06		Pseudogene		joyfley	RNY4P17
TC1700009559.hg.1	RP11-333E1.2	2.06	novel transcript	NonCoding		KB-1471A8.1	rorgla
TC0500007884.hg.1	RP11-342F17.1	2.06		Multiple_Complex		kleepoyby	RP4-593M8.1
TC0800006909.hg.1	RP11-618M23.2	2.06	novel transcript	NonCoding		lakawbu	RP11-58O15.1
TC1100007434.hg.1	RP11-702F3.1	2.06	putative novel transcript	NonCoding		LOC101929988	RP11-59E19.4
TC1200009269.hg.1	suney	2.06	Transcript Identified by AceView	Coding		MPZL1	RP11-77B22.2
TC0300009282.hg.1	TIPARP	2.06	TCDD-inducible poly(ADP-ribose) polymerase	Multiple_Complex		ONECUT1	RP11-82O18.2
TC0800011071.hg.1	TMEM64	2.06	transmembrane protein 64	Multiple_Complex		OR4A49P	RP11-153N17.1
TC0900011151.hg.1	TMEM245	2.06	transmembrane protein 245	Multiple_Complex		PALLD	RP11-463H24.1
TC0600011380.hg.1	XXbac-BPG252P9.9	2.06	novel transcript antisense to TUBB	NonCoding		parwuby	RP11-642D21.1
TC1000011301.hg.1	zoyloy	2.06	Transcript Identified by AceView	Unassigned		plerklawbu	RP11-710N8.3
TC2100007149.hg.1		2.06		NonCoding		RN7SL191P	RP11-719K4.6
TC0100009942.hg.1		2.06		NonCoding		RP1-223H12.5	RP11-788A4.1
TC0200011689.hg.1		2.06		NonCoding		RP5-967N21.11	RP11-856F16.2
TC2200008456.hg.1		2.06		NonCoding		RP11-340A13.3	RP11-884K10.7
TC0200012348.hg.1		2.06		NonCoding		sleystoyby	RPL5P18
TC0100015664.hg.1		2.06		NonCoding		sneemeebu	RPS12P27
TC0100016610.hg.1		2.06		NonCoding		spanaw	RPUSD3
TC1800007737.hg.1		2.06		NonCoding		sparflo	sawroy
TC1800008972.hg.1		2.06		NonCoding		speygo	SCN2A
TC0500008428.hg.1		2.06		NonCoding		swalor	skerkobo
TC0900007302.hg.1		2.06		NonCoding		UBR5	slaku
TC0X00010191.hg.1		2.06		NonCoding		zerreyby	SLCO2A1
TC0700012308.hg.1		2.06		NonCoding		zeymy	SLCO3A1
TC1300007628.hg.1		2.06		NonCoding		ZNF815P	slerfloybu
TC1300009655.hg.1		2.06		NonCoding		zoskawby	slerzar
TC0200016350.hg.1		2.06		NonCoding		zusparbu	sleyvor
TC1200007553.hg.1		2.06		NonCoding		ACTN4P2	smeyskabu
TC0400007177.hg.1		2.06		NonCoding		beypu	SMYD4
TC0200009092.hg.1	AC012363.13	2.05	putative novel transcript	NonCoding		blerswobu	smyru
TC0400007511.hg.1	DANCR	2.05	differentiation antagonizing non-protein coding RNA; microRNA 4449	Multiple_Complex		CYCSP25	snorbawbo
TC2200006961.hg.1	dorwa	2.05	Transcript Identified by AceView	Coding		DUSP5	SNORD99
TC0700006849.hg.1	EEF1A1P27	2.05	eukaryotic translation elongation factor 1 alpha 1 pseudogene 27 [Source:HGNC Symbol;Acc:HGNC:37900]	Pseudogene		DYNLRB2	SNRPCP8
TC0400008663.hg.1	HSPA4L	2.05	heat shock 70kDa protein 4-like	Multiple_Complex		ERO1B	snysnorby
TC1600009188.hg.1	LA16c-360H6.3	2.05	novel transcript	NonCoding		FAM73A	sorkorbu
TC1200007650.hg.1	loyfar	2.05	Transcript Identified by AceView	Unassigned		fawnoybu	spawbee
TC2000008237.hg.1	MAVS	2.05	Jeck2013 ANTISENSE, coding, INTERNAL, OVEXON, UTR3 best transcript NM_020746	NonCoding		flojee	speyma
TC1700010855.hg.1	poyda	2.05	Transcript Identified by AceView	Unassigned		gloysnu	SPIN4
TC2000007015.hg.1	PYGB	2.05	phosphorylase, glycogen; brain	Multiple_Complex		HIGD1AP5	spyzobu
TC1700007603.hg.1	RASL10B	2.05	RAS-like, family 10, member B	Multiple_Complex		ITPRIPL2	stargo
TC0500011383.hg.1	RN7SKP34	2.05	RNA, 7SK small nuclear pseudogene 34 [Source:HGNC Symbol;Acc:HGNC:45758]	NonCoding		LA16c-60G3.6	STK19
TC0100012155.hg.1	RNU5F-8P	2.05	RNA, U5F small nuclear 8, pseudogene [Source:HGNC Symbol;Acc:HGNC:42531]	Small_RNA		LINC00297	styjer
TC1700008265.hg.1	RP11-294J22.6	2.05	novel transcript, antisense to ANKRD40	NonCoding		LOC100996263	sushor
TC1700007106.hg.1	skarkly	2.05	Transcript Identified by AceView	Coding		LOC643802	sweezerby
TC0200013569.hg.1	skoyjabu	2.05	Transcript Identified by AceView	Unassigned		MEIS1	swovuby
TC1300008768.hg.1	slorcha	2.05	Transcript Identified by AceView	Unassigned		morplorbu	swypey
TC0500013137.hg.1	smeesporbu	2.05	Transcript Identified by AceView	Unassigned		mortubu	SYNE1
TC0600007496.hg.1	susnoybu	2.05	Transcript Identified by AceView	Unassigned		MSTO2P	tawtey
TC1200010474.hg.1	swafla	2.05	Transcript Identified by AceView	Unassigned		nasimi	TCONS_l2_00023773
TC1100008487.hg.1	tarmoy	2.05	Transcript Identified by AceView	Unassigned		nomami	teynybo
TC1100010035.hg.1	tomer	2.05	Transcript Identified by AceView	Coding		OR51N1P	TMSB4XP4
TC0200010101.hg.1		2.05		NonCoding		peeblorby	TRAV24
TC0200012509.hg.1		2.05		Coding		porslorby	TTTY21
TC0100008616.hg.1		2.05		NonCoding		RNF115	tuplorbu
TC0100007355.hg.1		2.05		NonCoding		RNU7-30P	UBAP2andSNORD121B
TC1900007534.hg.1		2.05		NonCoding		RP11-221H10.2	vergyby
TC1800006971.hg.1		2.05		NonCoding		RP11-382A18.3	verry
TC1800008894.hg.1		2.05		NonCoding		RP11-529A4.10	VPS35P1
TC2000008539.hg.1		2.05		NonCoding		RP11-864G5.7	warchee
TC1600009727.hg.1		2.05		NonCoding		RPL17P49	WTH3DI
TC2000008039.hg.1		2.05		NonCoding		SERPINA3	zamy
TC0900009483.hg.1		2.05		NonCoding		sheystyby	ZDHHC20P4
TC0900008001.hg.1		2.05		NonCoding		SLC6A10P	ZNF671
TC0500012319.hg.1		2.05		NonCoding		smustabu	ZNF674
TC0800011806.hg.1		2.05		NonCoding		snaflu	ZUFSP
TC0500012640.hg.1		2.05		NonCoding		SPTBN1	ABCA7
TC0900006448.hg.1		2.05		NonCoding		stuskee	AC006028.11
TC0400012678.hg.1		2.05		NonCoding		TCEAL6	AC006509.7
TC0X00011287.hg.1		2.05		NonCoding		teesweyby	AC008674.1
TC0X00010616.hg.1		2.05		NonCoding		veesaby	AC034187.1
TC0600012178.hg.1		2.05		NonCoding		votawbo	AGKP1
TC0700006729.hg.1		2.05		NonCoding		zaney	AMOTL2
TC1300007649.hg.1		2.05		NonCoding		zapuby	APLP1
TC1200009407.hg.1		2.05		NonCoding		zeyteyby	ASS1P11
TC0300009303.hg.1		2.05		NonCoding		AC079779.5	bamerby
TC1000007297.hg.1		2.05		NonCoding		AC092910.1	bapubu
TC0400009950.hg.1		2.05		NonCoding		AP001439.2	barsarbu
TC0400009983.hg.1		2.05		NonCoding		blarky	BARX1
TC1000008135.hg.1		2.05		NonCoding		BLNK	BCL2L14
TC1000007773.hg.1		2.05		NonCoding		boybyby	beeplarbu
TC0300013901.hg.1		2.05		NonCoding		bP-2171C21.3	berko
TC1100008541.hg.1	AAMDC	2.04	adipogenesis associated, Mth938 domain containing	Multiple_Complex		BPHL	blorer
TC0200015294.hg.1	AC073973.1	2.04		Precursor_microRNA		chawsar	burer
TC0700008679.hg.1	AC079796.1	2.04		Precursor_microRNA		chuney	C1orf100
TC0800010974.hg.1	AC103816.1	2.04		Precursor_microRNA		COX6CP15	C1R
TC0500007613.hg.1	fusmobu	2.04	Transcript Identified by AceView	Unassigned		DDX3P1	C5orf42
TC0600011139.hg.1	HIST1H4G	2.04	histone cluster 1, H4g	Coding		deyverbo	CCDC12
TC1100007978.hg.1	MEN1	2.04	Jeck2013 ANTISENSE, CDS, coding, INTERNAL, OVCODE, OVEXON best transcript NM_130803	NonCoding		faspy	CDH13
TC1400008305.hg.1	MIR409	2.04	microRNA 409	Multiple_Complex		fyspybu	chaper
TC1100008030.hg.1	MIR4690	2.04	microRNA 4690	Precursor_microRNA		gaspoy	cheezee
TC0200008627.hg.1	NPAS2	2.04	neuronal PAS domain protein 2	Multiple_Complex		GCKR	chorshybu
TC0100012782.hg.1	RP3-477M7.5	2.04		Multiple_Complex		gleyboyby	chorsno
TC0100007546.hg.1	RP5-1053E7.2	2.04		Multiple_Complex		gloyneeby	chulobo
TC1000007520.hg.1	RP11-38L15.8	2.04	novel transcript	NonCoding		HSD17B4	CIART
TC1300009813.hg.1	RP11-365P13.6	2.04		Pseudogene		kernerby	CLIP1
TC0100014663.hg.1	RP11-386I14.4	2.04	novel transcript, antisense to DNAJB4	NonCoding		keyfeebo	Clostridiales-1
TC2000006503.hg.1	RPL7P2	2.04	ribosomal protein L7 pseudogene 2	Multiple_Complex		LOC100129770	CNNM3
TC1600011367.hg.1	SPNS1	2.04	spinster homolog 1 (Drosophila)	Multiple_Complex		MSANTD2P1	COG3
TC0900010747.hg.1	typlarbu	2.04	Transcript Identified by AceView	Coding		MSTO1	COQ4
TC0800006592.hg.1	USP17L1	2.04	ubiquitin specific peptidase 17-like family member 1	Coding		NDUFA4P2	CTD-2036P10.3
TC1200012328.hg.1	zoytybo	2.04	Transcript Identified by AceView	Unassigned		nortawbo	DPP8
TC0100007152.hg.1		2.04		NonCoding		plyglo	DYRK1B
TC2100007611.hg.1		2.04		NonCoding		RN7SKP245	EIF4A2P2
TC2200009060.hg.1		2.04		NonCoding		RNA5SP279	farjer
TC2200007956.hg.1		2.04		NonCoding		RNU6-1026P	fawwoy
TC1600006881.hg.1		2.04		NonCoding		RP11-322F10.2	flarskee
TC1500010498.hg.1		2.04		NonCoding		RP11-397O4.1	flublar
TC1900010213.hg.1		2.04		NonCoding		RP11-697H9.3	FMR1NB
TC0100014820.hg.1		2.04		NonCoding		RPL9P16	futee
TC0200009653.hg.1		2.04		NonCoding		RWDD4	garbu
TC1900010692.hg.1		2.04		NonCoding		sloyby	gertaw
TC0500010473.hg.1		2.04		NonCoding		snarbleyby	geychor
TC0900011383.hg.1		2.04		NonCoding		snargubu	gloymarbu
TC0700008877.hg.1		2.04		NonCoding		SNORD67	GLUD1P7
TC0600011785.hg.1		2.04		NonCoding		snorsmaby	glujeebo
TC0700007365.hg.1		2.04		NonCoding		snosloy	GPER1
TC0600010643.hg.1		2.04		NonCoding		SOD2P1	gybaw
TC0700006760.hg.1		2.04		NonCoding		spyroybu	HIGD2A
TC0600006655.hg.1		2.04		NonCoding		sterply	HMGA1
TC0600008857.hg.1		2.04		NonCoding		studo	hohoma
TC0600008203.hg.1		2.04		NonCoding		swoychoyby	ILF3-AS1
TC1200009344.hg.1		2.04		NonCoding		voykla	jarsweyby
TC0200013710.hg.1		2.04		NonCoding		woybubu	juvee
TC1300009484.hg.1		2.04		NonCoding		AC006150.1	KDM3A
TC0300011170.hg.1		2.04		NonCoding		AC093162.5	keeseeby
TC1100006526.hg.1		2.04		NonCoding		AC114271.2	KIAA1614
TC1100006951.hg.1		2.04		NonCoding		AF146191.4	KLLN
TC1100008198.hg.1		2.04		NonCoding		blusmaw	kloky
TC1100010737.hg.1		2.04		NonCoding		C7orf46	kloyspar
TC0200011219.hg.1	ACKR3	2.03	atypical chemokine receptor 3	Multiple_Complex		chawnubo	konome
TC0900009307.hg.1	ARRDC1	2.03	arrestin domain containing 1	Multiple_Complex		cherkorby	koysher
TC1600009232.hg.1	beero	2.03	Transcript Identified by AceView	Coding		chydobu	koyshy
TC1700007645.hg.1	CTB-75G16.3	2.03	Transcript Identified by AceView, Entrez Gene ID(s) 79922; novel transcript	Multiple_Complex		CTD-2262B20.1	kuhiya
TC2000007068.hg.1	DEFB117	2.03	defensin beta 117 (pseudogene) [Source:HGNC Symbol;Acc:HGNC:18098]	Multiple_Complex		DNAJC8P1	LAMA5
TC0900010267.hg.1	dorpybu	2.03	Transcript Identified by AceView	Unassigned		duchoy	lamaw
TC1400007434.hg.1	fabarby	2.03	Transcript Identified by AceView	Coding		Evf1_2	LCN2
TC0100017110.hg.1	FCMR	2.03	Fc fragment of IgM receptor	Multiple_Complex		feebobu	LINC01488
TC0100006995.hg.1	foyzabo	2.03	Transcript Identified by AceView	Coding		forkee	LOC100130964
TC1600008880.hg.1	glysney	2.03	Transcript Identified by AceView	Coding		fycheebu	LOC100379224
TC0X00010068.hg.1	jyvar	2.03	Transcript Identified by AceView	Coding		GNL2P1	LOC101927513
TC0300008602.hg.1	KALRN	2.03	Transcript Identified by AceView, Entrez Gene ID(s) 8997	Unassigned		HSD17B10	LOC105372441
TC1400007978.hg.1	kayomi	2.03	Transcript Identified by AceView	Coding		INE1	LOC105375844
TC0300009956.hg.1	korsworby	2.03	Transcript Identified by AceView	Coding		katero	METTL4
TC1900007336.hg.1	larkee	2.03	Transcript Identified by AceView	Coding		KB-1107E3.1	MIR516A2
TC0100007135.hg.1	LOC101927876	2.03	uncharacterized LOC101927876; novel transcript	NonCoding		kleyweybu	MIR548AW
TC1200006959.hg.1	PTPRO	2.03	Transcript Identified by AceView, Entrez Gene ID(s) 5800	Unassigned		KLHDC9	MIR3152
TC0900007324.hg.1	RP11-160N1.11	2.03		Pseudogene		kutara	MIR4704
TC0400012494.hg.1	RP11-376O6.2	2.03	novel transcript	NonCoding		LINC01229	MIR5581
TC1700007316.hg.1	RPL34P31	2.03	ribosomal protein L34 pseudogene 31	Multiple_Complex		LOC101928650	MIR6757
TC0600010890.hg.1	sarblor	2.03	Transcript Identified by AceView	NonCoding		LOC101929199	MIR6833
TC0100007638.hg.1	SERINC2	2.03	serine incorporator 2	Multiple_Complex		LOC729867	moymee
TC1100012656.hg.1	snajorby	2.03	Transcript Identified by AceView	Unassigned		MIR3945	MRPS18CP4
TC0700007951.hg.1	steyslerbu	2.03	Transcript Identified by AceView	Coding		MIR4261	MTND2P14
TC0100014729.hg.1	stymarbo	2.03	Transcript Identified by AceView	Coding		MTND6P22	MYCBP2-AS1
TC0700009469.hg.1	TRBJ1-3	2.03	T cell receptor beta joining 1-3	Coding		narspybu	nago
TC0700006590.hg.1	vachuby	2.03	Transcript Identified by AceView	Coding		NAT1	nawcheeby
TC1500010403.hg.1	zorswy	2.03	Transcript Identified by AceView	Coding		perskyby	nawtarbu
TC0100008557.hg.1		2.03		NonCoding		PTMAP3	NBEAL2
TC1600008349.hg.1		2.03		NonCoding		ranira	neydar
TC0900008251.hg.1		2.03		NonCoding		RP3-364H10.1	NPY6R
TC0900007175.hg.1		2.03		NonCoding		RP11-483E23.9	nukley
TC0X00006690.hg.1		2.03		NonCoding		RP11-65J3.3	NXPH4
TC0600013003.hg.1		2.03		NonCoding		RP11-82L7.4	OR1D2
TC0600007342.hg.1		2.03		NonCoding		RPS6P8	OR2M4
TC0800010311.hg.1		2.03		NonCoding		RPS26P49	pawtar
TC0800006854.hg.1		2.03		NonCoding		rysku	PLAC8L1
TC0300006449.hg.1		2.03		NonCoding		SH3D19	pleywoy
TC0400008590.hg.1		2.03		NonCoding		sharbleyby	plotorby
TC1100012856.hg.1		2.03		NonCoding		slawstorby	ployswyby
TC0400007567.hg.1		2.03		NonCoding		spawflu	plusmee
TC0400007150.hg.1		2.03		NonCoding		spytubo	PMF1
TC0200014241.hg.1	AC079776.4	2.02		Pseudogene		stoyfee	PRNP
TC0700011483.hg.1	AC211476.1	2.02		Precursor_microRNA		terkla	PRSS1
TC1400006913.hg.1	BRMS1L	2.02	breast cancer metastasis-suppressor 1-like	Multiple_Complex		TIAL1	PRSS23
TC0400008622.hg.1	COILP2	2.02	Transcript Identified by AceView, Entrez Gene ID(s) 494447	Unassigned		TRGV7	rawamo
TC0600010058.hg.1	dorsnerbu	2.02	Transcript Identified by AceView	Unassigned		VTRNA1-3	RFC1
TC0100009863.hg.1	dukarbo	2.02	Transcript Identified by AceView	Coding		ZNF577	RN7SKP18
TC0300007658.hg.1	flanubo	2.02	Transcript Identified by AceView	Coding		zorcher	RN7SKP73
TC0600013879.hg.1	florsnerbu	2.02	Transcript Identified by AceView	Coding		AC000067.1	RN7SL751P
TC0200007533.hg.1	FOXN2	2.02	forkhead box N2	Multiple_Complex		AC009310.1	RNU4-23P
TC1000009612.hg.1	KLF6	2.02	Kruppel-like factor 6	Multiple_Complex		AC023137.2	RNU5D-2P
TC1500010110.hg.1	LINC00597	2.02	long intergenic non-protein coding RNA 597	NonCoding		AC026700.1	RNU6-50P
TC1100012346.hg.1	NCAM1-AS1	2.02	NCAM1 antisense RNA1	Multiple_Complex		ARHGAP15	RNU6-317P
TC0400007563.hg.1	nesiyu	2.02	Transcript Identified by AceView	Unassigned		beykluby	RNU6-1059P
TC0300011631.hg.1	rorswerby	2.02	Transcript Identified by AceView	Unassigned		C2orf40	RNU7-40P
TC0800008482.hg.1	royveeby	2.02	Transcript Identified by AceView	Unassigned		chujobu	RNY4P28
TC0300009578.hg.1	RP11-114M1.1	2.02	novel transcript	NonCoding		COPS8	rogu
TC0900006850.hg.1	RP11-321L2.3	2.02		Pseudogene		CPP	rohora
TC1500010843.hg.1	RP11-382B18.5	2.02		Multiple_Complex		CTD-2377D24.6	rozer
TC1500006455.hg.1	RP11-467L19.8	2.02		Multiple_Complex		CTD-2517O10.5	RP1-73A14.1
TC0400007754.hg.1	RP13-644M16.2	2.02		Multiple_Complex		DNAJC1	RP4-633O19__A.1
TC2000008141.hg.1	RPS10L	2.02		Pseudogene		FAIM	RP11-15I11.2
TC0500009161.hg.1	SAP30L	2.02	SAP30-like	Multiple_Complex		farswu	RP11-62C3.10
TC2000007621.hg.1	seysobo	2.02	Transcript Identified by AceView	Unassigned		fawpaw	RP11-96D1.8
TC0400009859.hg.1	speyflyby	2.02	Transcript Identified by AceView	Coding		flasmee	RP11-182L7.1
TC1000010243.hg.1	staklybu	2.02	Transcript Identified by AceView	Unassigned		flyree	RP11-239A17.1
TC0200014810.hg.1	stygarbo	2.02	Transcript Identified by AceView	Coding		FUK	RP11-297B17.2
TC0500007135.hg.1	tuhime	2.02	Transcript Identified by AceView	Unassigned		fysu	RP11-370I10.10
TC1700006989.hg.1	ZNF29P	2.02	zinc finger protein 29, pseudogene	Multiple_Complex		glyloyby	RP11-399K21.12
TC1500009941.hg.1		2.02		NonCoding		kloyjo	RP11-436P7.2
TC1600008552.hg.1		2.02		NonCoding		kofybo	RP11-530C5.4
TC0200007638.hg.1		2.02		NonCoding		MED21	RP11-596C23.2
TC0900009843.hg.1		2.02		NonCoding		MIR545	RP11-597D13.7
TC0900007413.hg.1		2.02		NonCoding		MIR1305	RP11-655C2.3
TC0X00008370.hg.1		2.02		NonCoding		MRPS25	RP11-1000B6.8
TC0600009726.hg.1		2.02		NonCoding		MTFR1	RP11-96G10.1
TC0700007239.hg.1		2.02		NonCoding		neyfaw	ruyuro
TC0800010249.hg.1		2.02		NonCoding		rasamu	SC22CB-109E1.1
TC1400006673.hg.1		2.02		NonCoding		RBM5-AS1	SCARNA20
TC1200006589.hg.1		2.02		NonCoding		renumo	SDCBP2-AS1
TC1200006598.hg.1		2.02		NonCoding		rofly	sherflerbu
TC0700010873.hg.1	AC010132.10	2.01	putative novel transcript	NonCoding		RP1-137D17.2	shujarbu
TC1200010015.hg.1	AC010168.1	2.01		Multiple_Complex		RP11-15A1.4	shysnerby
TC1200007329.hg.1	AC087897.1	2.01		Precursor_microRNA		RP11-54A9.1	skoykerbu
TC1200009676.hg.1	AKAP3	2.01	A kinase (PRKA) anchor protein 3	Multiple_Complex		RP11-337C18.4	skupoybo
TC0400011272.hg.1	CHCHD2P7	2.01	coiled-coil-helix-coiled-coil-helix domain containing 2 pseudogene 7 [Source:HGNC Symbol;Acc:HGNC:39591]	Multiple_Complex		RP11-395N3.2	skurerbu
TC1500009071.hg.1	CTD-2033D15.1	2.01	novel transcript, antisense to THBS1	NonCoding		RP11-756G20.1	slawbabu
TC1400007623.hg.1	flawchoybu	2.01	Transcript Identified by AceView	Coding		RPEP4	slawgu
TC0100013492.hg.1	garlubo	2.01	Transcript Identified by AceView	Unassigned		slorvuby	SMIM15
TC2000008989.hg.1	gleyzer	2.01	Transcript Identified by AceView	Unassigned		snuzerbu	smozubo
TC1500006728.hg.1	GOLGA8N	2.01	golgin A8 family, member N; golgin A8 family, member H	Multiple_Complex		sparly	sneyzee
TC1500009459.hg.1	gozo	2.01	Transcript Identified by AceView	Unassigned		spyserby	SNORD42
TC0100008503.hg.1	HOOK1	2.01	hook microtubule-tethering protein 1	Multiple_Complex		STOM	SNORD89
TC0100016020.hg.1	ISG20L2	2.01	interferon stimulated exonuclease gene 20kDa like 2	Multiple_Complex		sumuri	speypoyby
TC1100011290.hg.1	keymey	2.01	Transcript Identified by AceView	Coding		sychaw	SRP9
TC0200012867.hg.1	klawlar	2.01	Transcript Identified by AceView	Unassigned		teyborby	STXBP6
TC1700011503.hg.1	kutama	2.01	Transcript Identified by AceView	Unassigned		TRERNA1	SVBP
TC0900011422.hg.1	RP11-244O19.1	2.01	novel transcript, overlapping TTLL11	NonCoding		TUB-AS1	swawsworby
TC0400011924.hg.1	RP11-310A13.2	2.01		Multiple_Complex		wosmawbu	sworkabu
TC1000012283.hg.1	sinoro	2.01	Transcript Identified by AceView	Coding		XXbac-BPG181M17.6	swoydoby
TC1200010415.hg.1	SLC2A13	2.01	solute carrier family 2 (facilitated glucose transporter), member 13	Multiple_Complex		YWHAZP8	tawjybu
TC0900011827.hg.1	smawswor	2.01	Transcript Identified by AceView	Coding		zeesteybu	TBC1D23
TC0100011762.hg.1	sneywerbo	2.01	Transcript Identified by AceView	Coding		AGPAT4	TBCAP3
TC0900011345.hg.1	SNORA70C	2.01	small nucleolar RNA, H/ACA box 70C; ribosomal protein L10 pseudogene 3	Multiple_Complex		C22orf29	TCONS_l2_00007550
TC0400008322.hg.1	susnarby	2.01	Transcript Identified by AceView	Coding		COL5A1	TINAG
TC1000012438.hg.1	SVILP1	2.01	supervillin pseudogene 1	Multiple_Complex		CTD-2055G21.1	TLR1
TC0300006925.hg.1	TGFBR2	2.01	transforming growth factor beta receptor II	Multiple_Complex		CTD-3018O17.5	TMX3
TC0200010008.hg.1		2.01		NonCoding		DEAR	tosoru
TC0200010245.hg.1		2.01		NonCoding		DFNB59	TRIM22andOR56B1andOR52N3P
TC1600007770.hg.1		2.01		NonCoding		fadoybu	UBE2FP2
TC0200012437.hg.1		2.01		NonCoding		GJA6P	UBTD2
TC1500008200.hg.1		2.01		NonCoding		goyvawby	varler
TC1900010015.hg.1		2.01		NonCoding		jawflu	vasweybu
TC0200008704.hg.1		2.01		NonCoding		jeelerby	vogy
TC1700007324.hg.1		2.01		NonCoding		jopley	vuswoybu
TC0400012575.hg.1		2.01		NonCoding		LINC00607	weeko
TC0900011907.hg.1		2.01		NonCoding		LINC01394	WRAP53
TC0X00006644.hg.1		2.01		NonCoding		minaro	XPNPEP3
TC0X00006746.hg.1		2.01		NonCoding		MIR4500	YES1
TC0600010373.hg.1		2.01		NonCoding		poyly	yumami
TC0600010601.hg.1		2.01		NonCoding		PSMC1P4	ZNF205-AS1
TC0700007243.hg.1		2.01		NonCoding		ROCK1P1	ZNF441
TC0600007239.hg.1		2.01		NonCoding		RP4-570O12.2	ZNF705E
TC0600007358.hg.1		2.01		NonCoding		RP11-109E12.1	ZNF720P1
TC0300010179.hg.1		2.01		NonCoding		RP11-320A16.1	ZNF772
TC1200007945.hg.1		2.01		NonCoding		RP11-326K13.4	zoyklu
TC0300009268.hg.1		2.01		NonCoding		RP11-419M24.5	ZSWIM8
TC0300009992.hg.1		2.01		NonCoding		RPL36AP51	AC002314.4
TC1500006634.hg.1		2.01		NonCoding		slerdo	AC005863.1
TC1400009858.hg.1		2.01		NonCoding		smowaw	AC018463.4
TC1300008891.hg.1		2.01		NonCoding		spanor	AC073215.1
TC0200016600.hg.1		2.01		NonCoding		teynarbu	AC087348.1
TC1000010934.hg.1		2.01		NonCoding		THOC3	AC091320.1
TC1100010878.hg.1		2.01		NonCoding		TMEM191C	AC092896.1
TC0200010367.hg.1	AC020550.7	2		Multiple_Complex		vatyby	AC104981.1
TC0500011943.hg.1	C5orf63	2	chromosome 5 open reading frame 63	Multiple_Complex		ZDHHC8	AC108039.3
TC0500011293.hg.1	CTD-2248H3.1	2		Multiple_Complex		ZNF385D-AS2	ACTG2
TC0800011986.hg.1	deylu	2	Transcript Identified by AceView	Unassigned		AC008277.1	ADGRB1
TC0900010878.hg.1	FANCC	2	Fanconi anemia complementation group C	Multiple_Complex		AC093818.1	AFTPH
TC1100011634.hg.1	flawglawbu	2	Transcript Identified by AceView	Coding		blorfeebo	AL138810.1
TC0700010680.hg.1	glylarby	2	Transcript Identified by AceView	Unassigned		blyrorbo	ANKRD18B
TC11_KI270721v1_random00006437.hg.1	H19	2	Homo sapiens H19, imprinted maternally expressed transcript (non-protein coding) (H19), transcript variant 1, long non-coding RNA.; Homo sapiens microRNA 675 (MIR675), microRNA.; Homo sapiens H19, imprinted maternally expressed transcript (non-protein coding) (H19), transcript variant 2, long non-coding RNA.; Homo sapiens H19, imprinted maternally expressed transcript (non-protein coding) (H19), …	Multiple_Complex		blyworbo	ANKRD50
TC1300009594.hg.1	H2AFZP3	2	H2A histone family member Z pseudogene 3 [Source:HGNC Symbol;Acc:HGNC:38013]	Pseudogene		BTF3P8	AP000563.2
TC0100010220.hg.1	KIRREL-IT1	2	KIRREL intronic transcript 1 (non-protein coding) [Source:HGNC Symbol;Acc:HGNC:41412]; putative novel transcript; KIRREL intronic transcript 1 [Source:HGNC Symbol;Acc:HGNC:41412]	NonCoding		burobu	AP000648.5
TC1500009195.hg.1	LOC100190923	2	Transcript Identified by AceView, Entrez Gene ID(s) 100190923	Unassigned		CEACAMP3	ASB1
TC0200014861.hg.1	morlerbo	2	Transcript Identified by AceView	Coding		COX7B2	ATP9A
TC1900008524.hg.1	munera	2	Transcript Identified by AceView	Unassigned		CTC-366B18.2	bargeeby
TC1800008559.hg.1	neyso	2	Transcript Identified by AceView	Unassigned		deyseyby	bawswer
TC1100010793.hg.1	nujyby	2	Transcript Identified by AceView	Unassigned		FAM71F1	berley
TC0300013758.hg.1	plornawbo	2	Transcript Identified by AceView	Coding		fleysnyby	blarmabo
TC1100009314.hg.1	RNU6-256P	2	RNA, U6 small nuclear 256, pseudogene [Source:HGNC Symbol;Acc:HGNC:47219]	Small_RNA		flyflobu	blawjee
TC1600010979.hg.1	RNU6-1191P	2	RNA, U6 small nuclear 1191, pseudogene [Source:HGNC Symbol;Acc:HGNC:48154]	Small_RNA		GBE1	blawraw
TC1500006842.hg.1	RP11-83J16.1	2		Multiple_Complex		GXYLT1P2	blerko
TC1200009035.hg.1	RP11-240G22.1	2		Multiple_Complex		HIGD1A	BTN2A2
TC0300011873.hg.1	RP11-280H21.1	2	putative novel transcript	NonCoding		jyso	C1GALT1C1L
TC0600010774.hg.1	RP11-339A7.1	2		Pseudogene		kleeplabu	C1orf112
TC1100011156.hg.1	RP11-783K16.14	2	novel transcript	NonCoding		KLF15	C5orf49
TC1200012796.hg.1	RP11-972K6.1	2		Pseudogene		koklee	CA13
TC1900011592.hg.1	sleyky	2	Transcript Identified by AceView	Unassigned		LOC105377443	CAMK2B
TC0500010185.hg.1	smagor	2	Transcript Identified by AceView	Coding		LOC400794	CCNI
TC1200010318.hg.1	spargoby	2	Transcript Identified by AceView	Coding		MIR7154	CD24P4
TC0800010287.hg.1	steewerby	2	Transcript Identified by AceView	Unassigned		neever	CD52
TC1900006540.hg.1	storbloy	2	Transcript Identified by AceView	Coding		nerlarbo	CELF5
TC0200014727.hg.1	tagarbo	2	Transcript Identified by AceView	Coding		netira	CENPV
TC1700011623.hg.1	teyvubu	2	Transcript Identified by AceView	Unassigned		NUP50	cheedoy
TC1300008273.hg.1	U6	2	U6 spliceosomal RNA [Source:RFAM;Acc:RF00026]	Small_RNA		POLR2KP2	chorrer
TC1500007220.hg.1		2		NonCoding		pusmarbu	CLNK
TC0200012122.hg.1		2		NonCoding		RN7SL75P	CLPX
TC0100009396.hg.1		2		NonCoding		RNU6-556P	CTB-113P19.5
TC0100011258.hg.1		2		NonCoding		roglarby	CTD-2213F21.1
TC0500009390.hg.1		2		NonCoding		RP6-27P15.2	CTD-2245F17.9
TC0900007022.hg.1		2		NonCoding		RP11-9D8.1	CTD-2311M21.4
TC0500010890.hg.1		2		NonCoding		RP11-67P15.1	CUBNP2
TC0500006453.hg.1		2		NonCoding		RP11-664I21.6	DAD1L
TC0700010421.hg.1		2		NonCoding		RP11-669M2.2	DOLPP1
TC0600007110.hg.1		2		NonCoding		RP11-770J1.7	doykly
TC0600007917.hg.1		2		NonCoding		RP11-804F13.2	doysaw
TC0200014763.hg.1		2		NonCoding		RPL35AP35	ERICH6-AS1
TC1500007018.hg.1		2		NonCoding		slerzo	ESPL1
TC1300009381.hg.1		2		NonCoding		snorkeebu	EVA1A
TC0200016741.hg.1		2		NonCoding		SRPX	flarreebu
TC0200015961.hg.1		2		NonCoding		stazerby	flyra
TC1000010601.hg.1		2		NonCoding		SUMO2P8	fubawbu
TC1000008136.hg.1		2		NonCoding		swumaw	gawsmer
TC0300012488.hg.1		2		NonCoding		TMBIM1	GCM2
TC0X00008143.hg.1	bodo	1.99	Transcript Identified by AceView	Coding		torgerbu	geyjer
TC0200016581.hg.1	C2orf88	1.99	chromosome 2 open reading frame 88	Multiple_Complex		vyjeybu	gleeblobu
TC0300013351.hg.1	choywawbo	1.99	Transcript Identified by AceView	NonCoding		wafeyby	gleeshorbu
TC0500013326.hg.1	CTC-347C20.1	1.99	novel transcript	NonCoding		zaflobu	GRN
TC0Y00007250.hg.1	DAZ3	1.99	deleted in azoospermia 3	Coding		zeejorby	GYG1
TC1500007218.hg.1	DCAF13P3	1.99	DDB1 and CUL4 associated factor 13 pseudogene 3	Multiple_Complex		AC011754.1	hikemu
TC2200007620.hg.1	FBLN1	1.99	fibulin 1	Multiple_Complex		AC104417.1	IER2
TC0300009620.hg.1	GAPDHP36	1.99	glyceraldehyde 3 phosphate dehydrogenase pseudogene 36 [Source:HGNC Symbol;Acc:HGNC:37790]	Multiple_Complex		AL079334.1	IGSF10
TC1700010491.hg.1	glasmee	1.99	Transcript Identified by AceView	Unassigned		AL135784.1	jeegubo
TC0500011240.hg.1	HOMER1	1.99	homer scaffolding protein 1	Multiple_Complex		AL138999.1	jortee
TC0500009124.hg.1	jeesneebu	1.99	Transcript Identified by AceView	Coding		ATL1	jyforby
TC0800011829.hg.1	kumore	1.99	Transcript Identified by AceView	Unassigned		blorbo	kajer
TC0800007791.hg.1	laworbu	1.99	Transcript Identified by AceView	Unassigned		BUB1	kawjer
TC0700012892.hg.1	mawloyby	1.99	Transcript Identified by AceView	Coding		CLEC2L	KCNQ3
TC1900008794.hg.1	MIR516B2	1.99	microRNA 516b-2	Precursor_microRNA		DAOA-AS1_2	KCTD15
TC1900007754.hg.1	NUDT19	1.99	nudix hydrolase 19	Multiple_Complex		EEPD1	keewy
TC0X00009063.hg.1	plerder	1.99	Transcript Identified by AceView	Coding		ERCC5	klarsmobu
TC0200012416.hg.1	ploklaw	1.99	Transcript Identified by AceView	Unassigned		fermerbu	KLF3
TC0200008668.hg.1	rarjubu	1.99	Transcript Identified by AceView	Coding		glawklar	koyo
TC1300009641.hg.1	rotabo	1.99	Transcript Identified by AceView	Unassigned		hosemu	KRTAP5-2
TC0100007425.hg.1	RP1-125I3.4	1.99		Multiple_Complex		IGFBP7-AS1	KRTAP5-8
TC1700006619.hg.1	RP11-104O19.4	1.99	novel transcript	NonCoding		jorwer	KRTAP26-1
TC0100011506.hg.1	RP11-552D8.1	1.99	novel transcript	NonCoding		jucheybu	LAMTOR3P2
TC0100007693.hg.1	S100PBP	1.99	S100P binding protein	Multiple_Complex		KCNK2	lawkloy
TC0800011990.hg.1	sarcheyby	1.99	Transcript Identified by AceView	Coding		klasheybu	LHFPL3-AS2
TC0100015771.hg.1	SEMA6C	1.99	sema domain, transmembrane domain (TM), and cytoplasmic domain, (semaphorin) 6C	Multiple_Complex		LARP4	LOC101929234
TC0400009145.hg.1	skerga	1.99	Transcript Identified by AceView	Unassigned		LINC00886	losmarby
TC0300013852.hg.1	ST3GAL6	1.99	ST3 beta-galactoside alpha-2,3-sialyltransferase 6	Multiple_Complex		MIR577	LRRC38
TC1600009235.hg.1	SUB1P3	1.99	SUB1 homolog, transcriptional regulator pseudogene 3 [Source:HGNC Symbol;Acc:HGNC:43993]	Multiple_Complex		MIR3123	LRRD1
TC0400007686.hg.1	swargla	1.99	Transcript Identified by AceView	Coding		mosyby	LYST
TC0X00007421.hg.1	wardaw	1.99	Transcript Identified by AceView	Unassigned		rarnorbo	machoy
TC1500007264.hg.1		1.99		NonCoding		RHOB	mahama
TC1500009342.hg.1		1.99		NonCoding		RN7SKP28	mahora
TC0200010991.hg.1		1.99		NonCoding		RN7SL414P	MAP1LC3P
TC0200013089.hg.1		1.99		NonCoding		RNF141	MEAF6
TC1600006850.hg.1		1.99		NonCoding		RNU5F-6P	meechaby
TC0100014733.hg.1		1.99		NonCoding		RNU6-429P	MIR337
TC1900010239.hg.1		1.99		NonCoding		RNU7-2P	MIRLET7G
TC1900008740.hg.1		1.99		NonCoding		RP1-217P22.2	MLLT10
TC1600009625.hg.1		1.99		NonCoding		RP5-906A24.1	MTMR3
TC0Y00006504.hg.1		1.99		NonCoding		RP11-74C3.1	muty
TC0X00010649.hg.1		1.99		NonCoding		RP11-173D14.3	MX2
TC0600009471.hg.1		1.99		NonCoding		RP11-354H21.2	NAALADL2-AS2
TC0600012120.hg.1		1.99		NonCoding		saswee	NEDD4L
TC1400008524.hg.1		1.99		NonCoding		sawmybo	norklaby
TC1300009608.hg.1		1.99		NonCoding		sehima	nusteeby
TC1300008874.hg.1		1.99		NonCoding		SMAD5-AS1_4	OR4F15
TC1000006673.hg.1		1.99		NonCoding		sneekar	OR6B1
TC1200008436.hg.1	barjoby	1.98	Transcript Identified by AceView	Unassigned		SNORD114-11	papobo
TC1200012748.hg.1	CD163L1	1.98	CD163 molecule-like 1	Multiple_Complex		spymerbo	parlaw
TC1100006908.hg.1	CENPUP1	1.98	centromere protein U pseudogene 1 [Source:HGNC Symbol;Acc:HGNC:49889]	Multiple_Complex		TFRC	PCNPP1
TC0700007086.hg.1	dacheyby	1.98	Transcript Identified by AceView	NonCoding		TMEM104	persworby
TC0800009649.hg.1	DEFB108P4	1.98	defensin, beta 108, pseudogene 4	Multiple_Complex		TPRG1-AS1	PGDP1
TC2000008269.hg.1	derto	1.98	Transcript Identified by AceView	Coding		TRPS1	PHLDA3
TC1000007641.hg.1	DKK1	1.98	dickkopf WNT signaling pathway inhibitor 1	Multiple_Complex		veeshaw	plorsey
TC0800010756.hg.1	jorbla	1.98	Transcript Identified by AceView	Unassigned		VPS13D	plupleebu
TC0900006608.hg.1	kawsper	1.98	Transcript Identified by AceView	Coding		vytawbu	PREPL
TC1100009949.hg.1	kogley	1.98	Transcript Identified by AceView	Coding		wanaro	QRICH1
TC1200012634.hg.1	KRT7	1.98	keratin 7, type II	Multiple_Complex		zarfloy	RANP5
TC1100011783.hg.1	MIR4300	1.98	microRNA 4300	Precursor_microRNA		ZDHHC4P1	RASGRP3
TC0100009938.hg.1	MLLT11	1.98	myeloid/lymphoid or mixed-lineage leukemia; translocated to, 11	Multiple_Complex		AC021749.1	rawjar
TC1800008897.hg.1	moni	1.98	Transcript Identified by AceView	Unassigned		AC063976.2	rawsarbo
TC0600010930.hg.1	plyfleyby	1.98	Transcript Identified by AceView	Coding		AC072052.7	RBMXP1
TC0100015192.hg.1	PSRC1	1.98	proline/serine-rich coiled-coil 1	Multiple_Complex		AL354749.1	reestubu
TC0200012609.hg.1	rorkly	1.98	Transcript Identified by AceView	Unassigned		baker	RN7SKP25
TC0900009527.hg.1	RP11-87N24.3	1.98	putative novel transcript	NonCoding		borspoybu	RN7SKP68
TC1600007522.hg.1	RP11-388M20.1	1.98	novel transcript, antisense to PYCARD	NonCoding		CCDC112	RNA5SP180
TC1600007993.hg.1	RP11-407G23.4	1.98	novel transcript, sense to intronic to ARL2BP	NonCoding		cheezer	RNU6-421P
TC0600010011.hg.1	RP11-732M18.4	1.98	novel transcript, sense overlapping TULP4	NonCoding		doygerby	RNU6-600P
TC0400008946.hg.1	RP11-752L20.5	1.98	novel transcript; Transcript Identified by AceView	NonCoding		duberby	RNU6-670P
TC0300012646.hg.1	sawdobu	1.98	Transcript Identified by AceView	Unassigned		FOXO1	RNU6-1213P
TC0200010491.hg.1	shawgybu	1.98	Transcript Identified by AceView	Unassigned		glyver	RNU6-1216P
TC2000006501.hg.1	SIRPA	1.98	signal-regulatory protein alpha	Coding		GTF3C2-AS1	RNY5
TC0200013565.hg.1	skawjabu	1.98	Transcript Identified by AceView	Unassigned		gusteeby	RP1L1
TC0600014241.hg.1	TBC1D7	1.98	TBC1 domain family, member 7	Multiple_Complex		jerfobu	RP11-145M4.1
TC1700009956.hg.1	torsly	1.98	Transcript Identified by AceView	Coding		koyplar	RP5-1102E8.3
TC0700009470.hg.1	TRBJ1-4	1.98	T cell receptor beta joining 1-4	Coding		leeklerbu	RP11-17M16.2
TC0100015598.hg.1	TXNIP	1.98	thioredoxin interacting protein	Multiple_Complex		LLNLR-284B4.1	RP11-49G10.3
TC0800012290.hg.1	UBXN8	1.98	UBX domain protein 8	Multiple_Complex		LOC401467	RP11-95I16.4
TC1600008143.hg.1		1.98		NonCoding		MIR450A2	RP11-159G9.5
TC1500007606.hg.1		1.98		NonCoding		MIR550B2	RP11-224O19.5
TC1600006917.hg.1		1.98		NonCoding		MIR4529	RP11-290L1.2
TC0200012698.hg.1		1.98		NonCoding		MIR4699	RP11-362M19.1
TC0100009165.hg.1		1.98		NonCoding		NEGR1	RP11-408A13.4
TC0100016201.hg.1		1.98		NonCoding		NOS3	RP11-511H23.2
TC0200007390.hg.1		1.98		NonCoding		ODF2L	RP11-529E15.1
TC0900010455.hg.1		1.98		NonCoding		plasluby	RP11-530N7.2
TC0X00008432.hg.1		1.98		NonCoding		raslar	RP11-571M6.17
TC0900011802.hg.1		1.98		NonCoding		REXO1L5P	RP11-583F2.6
TC0600010469.hg.1		1.98		NonCoding		RNU6-89P	RP11-616M22.3
TC0600010784.hg.1		1.98		NonCoding		RNU6-376P	RP11-753A21.1
TC0600010686.hg.1		1.98		NonCoding		RNU7-95P	RP11-885N19.6
TC0500012855.hg.1		1.98		NonCoding		roseebu	RPL26P3
TC0600008401.hg.1		1.98		NonCoding		RP5-1049N15.2	rublorbu
TC1300007061.hg.1		1.98		NonCoding		RP11-57J16.1	SCRG1
TC0300009440.hg.1		1.98		NonCoding		RP11-128N14.4	SEC22B
TC0300009407.hg.1		1.98		NonCoding		RP11-355N15.2	SERPINB1
TC1200010033.hg.1		1.98		NonCoding		RP11-404E12.1	SFRP1
TC1300009402.hg.1		1.98		NonCoding		RP11-484D2.2	SGCD
TC1000011517.hg.1		1.98		NonCoding		RP11-973H7.3	shargeyby
TC1000007365.hg.1		1.98		NonCoding		RPL31P23	sharnor
TC1000007743.hg.1		1.98		NonCoding		RPS10P27	sharvy
TC1000009114.hg.1		1.98		NonCoding		RPSAP52	sheytee
TC0100015204.hg.1	cherpeebu	1.97	Transcript Identified by AceView	Unassigned		SDR42E1P3	shoferbu
TC0700013454.hg.1	HYALP1	1.97	hyaluronoglucosaminidase pseudogene 1	Multiple_Complex		SEPW1	shufley
TC0200007307.hg.1	jarjeybu	1.97	Transcript Identified by AceView	Coding		SLC27A4	shychuby
TC0300008913.hg.1	kerdybu	1.97	Transcript Identified by AceView	Unassigned		SLC39A5	skawty
TC0100015164.hg.1	meypawbu	1.97	Transcript Identified by AceView	Unassigned		sloynawbo	skeeboy
TC1200009834.hg.1	MFAP5	1.97	microfibrillar associated protein 5	Multiple_Complex		smeyparbo	skeejey
TC0700011001.hg.1	nasmobu	1.97	Transcript Identified by AceView	Multiple_Complex		snawku	skornee
TC0800007102.hg.1	PTK2B	1.97	protein tyrosine kinase 2 beta	Multiple_Complex		SNORA1	skoyskarby
TC0700012320.hg.1	RAC1P6	1.97	ras-related C3 botulinum toxin substrate 1 pseudogene 6 [Source:HGNC Symbol;Acc:HGNC:42006]	Multiple_Complex		sperrawby	skoyvy
TC1200012768.hg.1	RERG	1.97	RAS-like, estrogen-regulated, growth inhibitor	Multiple_Complex		spyfoybo	slababy
TC0500009050.hg.1	RP11-44B19.1	1.97	novel transcript antisense to SH3TC2	NonCoding		steykawby	SMAD5
TC0300007618.hg.1	RP11-359I18.1	1.97		Pseudogene		storslor	smaslerby
TC2200007390.hg.1	ryfee	1.97	Transcript Identified by AceView	Coding		suneybu	smeeflubu
TC2100007941.hg.1	skarmaw	1.97	Transcript Identified by AceView	Unassigned		swarbyby	smerforbo
TC0X00007470.hg.1	skeyler	1.97	Transcript Identified by AceView	Coding		swyver	snasnybu
TC0100009144.hg.1	skoroybo	1.97	Transcript Identified by AceView	Unassigned		TSEN2P1	sneeblee
TC1000009559.hg.1	snarroby	1.97	Transcript Identified by AceView	Coding		TSHR	SNORA3
TC0100012292.hg.1	snawbor	1.97	Transcript Identified by AceView	Coding		USP9YP18	SNORA4
TC1500006592.hg.1	SNORD115-15	1.97	small nucleolar RNA, C/D box 115-15	Small_RNA		varflubu	SNORD114-12
TC0300009695.hg.1	stamarbu	1.97	Transcript Identified by AceView	Coding		ZFAND4	SPAST
TC1300008090.hg.1	stysto	1.97	Transcript Identified by AceView	Unassigned		AC079767.3	speenabo
TC0600009478.hg.1	TAAR7P	1.97	trace amine associated receptor 7, pseudogene	Multiple_Complex		AC106795.1	spolorby
TC0Y00007202.hg.1	USP9YP17	1.97	ubiquitin specific peptidase 9, Y-linked pseudogene 17 [Source:HGNC Symbol;Acc:HGNC:38753]	Multiple_Complex		AC113610.1	sposkor
TC1800006479.hg.1	zashaw	1.97	Transcript Identified by AceView	Coding		blawcha	STAT5B
TC0400011305.hg.1	zyflor	1.97	Transcript Identified by AceView	Unassigned		CARD8-AS1	stawbeebo
TC0100009581.hg.1		1.97		NonCoding		CD80	stoywa
TC1700006902.hg.1		1.97		NonCoding		chysaw	sukeme
TC0X00011201.hg.1		1.97		NonCoding		CMTM4	sweemorby
TC0X00011035.hg.1		1.97		NonCoding		CPPED1	swerzyby
TC0600009284.hg.1		1.97		NonCoding		CSNK2A3	swunu
TC0700011620.hg.1		1.97		NonCoding		CTB-111H14.1	TAAR6
TC0700012184.hg.1		1.97		NonCoding		DEFB105B	terroyby
TC1200011702.hg.1		1.97		NonCoding		FAM63B	torlaw
TC0300009203.hg.1		1.97		NonCoding		FAM206A	TYW1B
TC0300007632.hg.1		1.97		NonCoding		fleepybo	U7
TC1000010607.hg.1		1.97		NonCoding		fleybo	VIT
TC0400008506.hg.1		1.97		NonCoding		FRG1DP	voterbu
TC0400011252.hg.1		1.97		NonCoding		goyryby	yaka
TC1000008837.hg.1		1.97		NonCoding		HIGD1AP16	zablorby
TC1100011402.hg.1		1.97		NonCoding		jeespeyby	zazu
TC1100011215.hg.1		1.97		NonCoding		jorderbo	ZBTB44
TC0300013089.hg.1		1.97		NonCoding		KCTD9P5	ZNF10
TC0700010699.hg.1	AC074338.5	1.96		Multiple_Complex		ketora	ZNF165
TC1600008300.hg.1	AC106736.1	1.96		Precursor_microRNA		klawper	AC007365.2
TC0900009991.hg.1	AL354932.1	1.96		Precursor_microRNA		MAPK6PS4	AC009945.4
TC0800011826.hg.1	ASAP1	1.96	ArfGAP with SH3 domain, ankyrin repeat and PH domain 1; ASAP1 intronic transcript 2	Multiple_Complex		MIR1185-2	AC018450.1
TC1600008511.hg.1	barzu	1.96	Transcript Identified by AceView	Unassigned		OR7E126P	AC026797.1
TC1600006882.hg.1	beywarbu	1.96	Transcript Identified by AceView	Coding		PIGF	AC067945.2
TC0200013557.hg.1	blornorbo	1.96	Transcript Identified by AceView	Coding		PPIAP10	AC099535.1
TC1200006555.hg.1	CCND2	1.96	cyclin D2	Multiple_Complex		PROS1	AC116609.2
TC0200007590.hg.1	CHAC2	1.96	ChaC, cation transport regulator homolog 2 (E. coli)	Coding		RAB28P2	AKR7A3
TC1600008444.hg.1	cherro	1.96	Transcript Identified by AceView	Coding		RNU7-80P	AL121988.1
TC1100012805.hg.1	daglubu	1.96	Transcript Identified by AceView	Coding		RP11-76P2.4	AL357095.1
TC0700009561.hg.1	duko	1.96	Transcript Identified by AceView	Unassigned		RP11-120K9.2	AL360297.1
TC0100006467.hg.1	FAM87B	1.96	family with sequence similarity 87, member B	NonCoding		RP11-121A14.2	AL590007.1
TC0500009108.hg.1	GPX3	1.96	glutathione peroxidase 3	Multiple_Complex		RP11-382H24.2	ARID1A
TC0600009502.hg.1	hemime	1.96	Transcript Identified by AceView	Coding		RPS11P7	BCL10
TC1400010492.hg.1	IGHV4-28	1.96	immunoglobulin heavy variable 4-28	Coding		SAMD12	BIVM-ERCC5
TC0700008400.hg.1	klujy	1.96	Transcript Identified by AceView	Coding		shorpoyby	buso
TC2100007899.hg.1	KRTAP19-9P	1.96	keratin associated protein 19-9, pseudogene [Source:HGNC Symbol;Acc:HGNC:18950]	Multiple_Complex		shuswer	C21orf2
TC0200012719.hg.1	LINC01185	1.96	long intergenic non-protein coding RNA 1185	NonCoding		slawdoybu	CALR4P
TC0100015394.hg.1	LOC101929023	1.96	uncharacterized LOC101929023; novel transcript; Transcript Identified by AceView	Multiple_Complex		smarplu	CEMIP
TC1600010017.hg.1	lospaw	1.96	Transcript Identified by AceView	Coding		sneyneybu	CENPK
TC0100017371.hg.1	MIR215	1.96	microRNA 215	Precursor_microRNA		SP110	cheeza
TC0100014470.hg.1	MIR3671	1.96	microRNA 3671	Precursor_microRNA		sparby	CHRM5
TC0500013395.hg.1	NUDCD2	1.96	NudC domain containing 2	Multiple_Complex		sparsmeeby	CHRND
TC1000011382.hg.1	PANK1	1.96	pantothenate kinase 1	Multiple_Complex		sperklabu	CPEB3
TC0600013039.hg.1	RP1-172I22.1	1.96		Multiple_Complex		stafleyby	CTD-2298J14.2
TC1500009923.hg.1	RP11-138H8.3	1.96	novel transcript, antisense to novel protein; Transcript Identified by AceView	NonCoding		swaplybu	dawter
TC0600011020.hg.1	RP11-204E9.1	1.96	putative novel transcript	NonCoding		swuly	DIEXF
TC0100012706.hg.1	RP11-334N17.1	1.96	novel transcript, antisense to CAMTA1	NonCoding		tokami	dorlawbu
TC0100008244.hg.1	RP11-492I2.1	1.96		Multiple_Complex		vaskeebu	DSCC1
TC1500009850.hg.1	RP11-502I4.3	1.96	novel transcript	NonCoding		weeborbu	DUX4L13
TC1400007173.hg.1	RP11-589M4.1	1.96	novel transcript antisense to GNPNAT1; Transcript Identified by AceView	NonCoding		ZNF498	dymaby
TC1400008527.hg.1	RP11-754I20.3	1.96		Pseudogene		ZNF652	EEF1GP2
TC0300010665.hg.1	shoyfubo	1.96	Transcript Identified by AceView	Unassigned		AC106801.1	flaree
TC1600010462.hg.1	skasta	1.96	Transcript Identified by AceView	Unassigned		AC114973.1	flawchor
TC0800010263.hg.1	skorskarbu	1.96	Transcript Identified by AceView	Unassigned		BCAP29	florsnyby
TC1900008344.hg.1	sorvoy	1.96	Transcript Identified by AceView	Coding		BCL2L1	forchu
TC0200013560.hg.1	starlu	1.96	Transcript Identified by AceView	Unassigned		blablabu	fusee
TC0300006943.hg.1	sworjeebo	1.96	Transcript Identified by AceView	Coding		blyfabu	FUT10
TC0600010352.hg.1	swoylaw	1.96	Transcript Identified by AceView	Unassigned		boderby	fycho
TC0Y00006838.hg.1	USP9YP26	1.96	ubiquitin specific peptidase 9, Y-linked pseudogene 26 [Source:HGNC Symbol;Acc:HGNC:38762]	Multiple_Complex		CBLN4	geegly
TC2200007628.hg.1	weeror	1.96	Transcript Identified by AceView	Coding		chawno	glasnarby
TC0300011328.hg.1	wunybo	1.96	Transcript Identified by AceView	Unassigned		CRYM	GOLGA8K
TC0100015248.hg.1	Y_RNA	1.96	Y RNA [Source:RFAM;Acc:RF00019]	NonCoding		CTB-191D16.1	GTSE1
TC1200009533.hg.1	Y_RNA	1.96	Y RNA [Source:RFAM;Acc:RF00019]	NonCoding		CTC-457L16.1	GUSBP9
TC1900010597.hg.1	YIF1B	1.96	Yip1 interacting factor homolog B (S. cerevisiae)	Multiple_Complex		dawva	HDAC1P2
TC1600007609.hg.1		1.96		NonCoding		DPP3	IFI6
TC0200010376.hg.1		1.96		NonCoding		FEM1AP2	IL27RA
TC0200012571.hg.1		1.96		NonCoding		flerblabu	jurer
TC1500010161.hg.1		1.96		NonCoding		forpyby	keeny
TC0100008657.hg.1		1.96		NonCoding		fosawbo	kercho
TC0200010833.hg.1		1.96		NonCoding		glardybu	koyskerby
TC0200012651.hg.1		1.96		NonCoding		HSPA1B	KRTAP4-1
TC1700008783.hg.1		1.96		NonCoding		HSPE1P10	leyglu
TC0100016594.hg.1		1.96		NonCoding		kawwer	LINC00266-4P
TC0100016770.hg.1		1.96		NonCoding		keyko	LOC105370306
TC0200008652.hg.1		1.96		NonCoding		kloykor	LOC338797
TC2000007893.hg.1		1.96		NonCoding		klygoy	LONP1
TC1700008235.hg.1		1.96		NonCoding		leezubu	MAPK6PS5
TC0900010045.hg.1		1.96		NonCoding		LOC100507642	merberbu
TC0900007937.hg.1		1.96		NonCoding		LOC101927062	mimiro
TC0900007613.hg.1		1.96		NonCoding		meeklawby	motaby
TC0900011415.hg.1		1.96		NonCoding		merori	muzeyby
TC0X00008306.hg.1		1.96		NonCoding		MIR6723	mysky
TC0500007005.hg.1		1.96		NonCoding		NFKBIA	nafer
TC0700009170.hg.1		1.96		NonCoding		NPM1P31	NAP1L4
TC0600014164.hg.1		1.96		NonCoding		PDCD5	NCOA2
TC0600014013.hg.1		1.96		NonCoding		PDCD5P2	noykee
TC0800007759.hg.1		1.96		NonCoding		PNO1	OR5E1P
TC0600006498.hg.1		1.96		NonCoding		PTGES3P2	OR7E109P
TC0700012848.hg.1		1.96		NonCoding		RNU6-267P	pasmarbu
TC0Y00006921.hg.1		1.96		NonCoding		RNU6-948P	PDE3B
TC1200008990.hg.1		1.96		NonCoding		RNU6-1289P	PDZK1IP1
TC1400009729.hg.1		1.96		NonCoding		RNU6ATAC9P	peeklo
TC1300009420.hg.1		1.96		NonCoding		roysweebu	pofoy
TC1300009620.hg.1		1.96		NonCoding		RP5-1180E21.5	puzeebu
TC0200016377.hg.1		1.96		NonCoding		RP11-2J18.1	PYCARD
TC1000011788.hg.1		1.96		NonCoding		RP11-12D5.3	pyflawbu
TC1200007198.hg.1		1.96		NonCoding		RP11-81A1.7	rawrobo
TC0400006869.hg.1		1.96		NonCoding		RP11-393N4.1	RBMS3-AS1
TC1100010319.hg.1		1.96		NonCoding		RP11-497D6.5	RGR
TC0300013480.hg.1		1.96		NonCoding		RP11-665C14.1	RNA5SP400
TC0300014023.hg.1		1.96		NonCoding		RP11-686D22.5	RNF6
TC0700010543.hg.1	AC004540.4	1.95	novel transcript; Transcript Identified by AceView	Multiple_Complex		RP11-946L16.2	RNU4-85P
TC1000009803.hg.1	AL138898.1	1.95		Precursor_microRNA		RP3-526F5.2	RNY4P9
TC0100008856.hg.1	AL357973.1	1.95		Precursor_microRNA		RPL5P32	RP1-69E11.3
TC0900006743.hg.1	bleyshey	1.95	Transcript Identified by AceView	Coding		SHANK2	RP5-1011O1.2
TC1600007256.hg.1	bloyza	1.95	Transcript Identified by AceView; novel transcript	NonCoding		shofoy	RP11-64K12.10
TC0800010027.hg.1	CTD-3107M8.1	1.95		Multiple_Complex		skakubo	RP11-74C1.2
TC1400007715.hg.1	deyshabu	1.95	Transcript Identified by AceView	Coding		skanorby	RP11-274E7.1
TC0100014431.hg.1	DLEU2_6	1.95	Deleted in lymphocytic leukemia 2 conserved region 6 [Source:RFAM;Acc:RF02110]	NonCoding		skarslawby	RP11-353N4.1
TC2000008588.hg.1	gloser	1.95	Transcript Identified by AceView	Coding		skeeskarby	RP11-362K14.5
TC1900011113.hg.1	GYS1	1.95	glycogen synthase 1 (muscle)	Multiple_Complex		sleeshy	RP11-433O3.1
TC1200006946.hg.1	H2AFJ	1.95	H2A histone family, member J	Multiple_Complex		snamu	RP11-504P24.4
TC1500007514.hg.1	jerstaw	1.95	Transcript Identified by AceView	Unassigned		SNRPFP1	RP11-555J4.3
TC0300008618.hg.1	karbeybu	1.95	Transcript Identified by AceView	Coding		SULT1A1	RP11-572O17.1
TC1600008676.hg.1	kyswoy	1.95	Transcript Identified by AceView	Unassigned		swukarbu	RP11-640N20.5
TC1500008993.hg.1	lawzaw	1.95	Transcript Identified by AceView	Coding		SYPL2	RP11-1293J14.1
TC1800008039.hg.1	morraw	1.95	Transcript Identified by AceView	Coding		TCEAL3	RP11-66B24.5
TC1900007546.hg.1	PCGF7P	1.95	polycomb group ring finger 7 pseudogene	Pseudogene		TMEM108	RPL14
TC0X00007594.hg.1	plormu	1.95	Transcript Identified by AceView	Unassigned		tornuby	RPL21P24
TC0100015682.hg.1	RNU1-59P	1.95	RNA, U1 small nuclear 59, pseudogene [Source:HGNC Symbol;Acc:HGNC:48401]	Multiple_Complex		tuhiru	SDHCP1
TC1100007212.hg.1	RP1-181J22.1	1.95		Multiple_Complex		tuvar	seelar
TC0100014215.hg.1	RP4-631H13.4	1.95		Multiple_Complex		veysmey	SEL1L
TC1400008709.hg.1	RP11-124D2.1	1.95		Multiple_Complex		voyglu	serdabo
TC0X00008598.hg.1	RP11-298A8.2	1.95	putative novel transcript	NonCoding		vykaby	shorjeebu
TC0X00007085.hg.1	RP11-342D14.1	1.95	novel transcript	NonCoding		zersher	skeystorbu
TCUn_KI270742v100006440.hg.1	RP11-423O2.5	1.95	Salzman2013 ALT_DONOR, downstream_end, ncRNA, OVERLAPTX, OVEXON best transcript TCONS_l2_00002625; Salzman2013 ANNOTATED, INTERNAL, ncRNA, OVERLAPTX, OVEXON best transcript TCONS_l2_00002625; Salzman2013 ANNOTATED, ncRNA, OVERLAPTX, OVEXON best transcript TCONS_l2_00002625; Transcript Identified by AceView	NonCoding		AC092295.4	SLC5A5
TC1000008867.hg.1	RP11-566F5.2	1.95		Multiple_Complex		AC128709.4	SLC7A5
TC0300012135.hg.1	shobawbu	1.95	Transcript Identified by AceView	Unassigned		AIM1	smarsnawby
TC1000009508.hg.1	TUBB8	1.95	tubulin, beta 8 class VIII	Multiple_Complex		CH507-42P11.2	smarveybo
TC0Y00006710.hg.1	USP9YP10	1.95	ubiquitin specific peptidase 9, Y-linked pseudogene 10 [Source:HGNC Symbol;Acc:HGNC:38454]	Multiple_Complex		CTD-2526A2.6	snawspawbu
TC1600006894.hg.1	washor	1.95	Transcript Identified by AceView	Unassigned		CTD-2528A14.1	sneyjoy
TC1000011441.hg.1	XRCC6P1	1.95	X-ray repair complementing defective repair in Chinese hamster cells 6 pseudogene 1 [Source:HGNC Symbol;Acc:HGNC:45183]	Pseudogene		dapaw	SNORA16B
TC0400010904.hg.1	YTHDC1	1.95	YTH domain containing 1	Multiple_Complex		dasmyby	SNORA38B
TC1900010571.hg.1	ZNF793-AS1	1.95	ZNF793 antisense RNA 1 (head to head)	Multiple_Complex		feenawbo	SNORD11B
TC0200012240.hg.1		1.95		NonCoding		flartybu	snugeybo
TC0100008014.hg.1		1.95		NonCoding		fleysheeby	snusmubu
TC0200012697.hg.1		1.95		NonCoding		floydar	sokuma
TC1700010095.hg.1		1.95		NonCoding		GATAD2A	SP3P
TC1900007696.hg.1		1.95		NonCoding		jywar	stawgy
TC1700007656.hg.1		1.95		NonCoding		keyshar	storvybu
TC1700008315.hg.1		1.95		NonCoding		klarbuby	stoykor
TC1600011035.hg.1		1.95		NonCoding		kloyfoybu	stuwar
TC1700006634.hg.1		1.95		NonCoding		koperby	styveebu
TC0500010381.hg.1		1.95		NonCoding		LOC100287636	SUOX
TC0500011298.hg.1		1.95		NonCoding		MIR548AS	sweyplaby
TC0500006987.hg.1		1.95		NonCoding		MIR652	swoyplaw
TC0X00007115.hg.1		1.95		NonCoding		MIR4716	swyko
TC0600010033.hg.1		1.95		NonCoding		neniyu	SYS1-DBNDD2
TC0600010019.hg.1		1.95		NonCoding		PIK3C2A	sytybu
TC0800010095.hg.1		1.95		NonCoding		plerkler	terfarbu
TC0300009015.hg.1		1.95		NonCoding		PTGER4	tikari
TC0300009612.hg.1		1.95		NonCoding		RN7SL564P	TRAF6
TC1000010518.hg.1		1.95		NonCoding		RNU4-65P	UBE2L6
TC1000010069.hg.1		1.95		NonCoding		RNU6-866P	ULBP3
TC1000012274.hg.1		1.95		NonCoding		rorsty	USP32P1
TC0400006977.hg.1		1.95		NonCoding		RP11-3D4.4	varberbu
TC0300013260.hg.1		1.95		NonCoding		RP11-402G3.4	voyfa
TC2200007020.hg.1	AC000041.10	1.94		Pseudogene		RP11-451H23.2	werree
TC0400007080.hg.1	AC006390.4	1.94		Pseudogene		RP11-563K23.1	wurobo
TC0700008583.hg.1	AP1S1	1.94	adaptor-related protein complex 1 sigma 1 subunit	Coding		RP11-665I14.1	wuswer
TC0800009973.hg.1	cherker	1.94	Transcript Identified by AceView	Unassigned		serderbo	yutiri
TC0100007980.hg.1	CTPS1	1.94	CTP synthase 1	Multiple_Complex		SETP12	ZFP62
TC0100007238.hg.1	deykoybu	1.94	Transcript Identified by AceView	Unassigned		sisamu	ZNF37BP
TC0100010693.hg.1	fleekerbo	1.94	Transcript Identified by AceView	NonCoding		sneypoybo	ZNF560
TC1300009044.hg.1	geewerby	1.94	Transcript Identified by AceView	Coding		SNORD38	ZNF713
TC0500011232.hg.1	glorchoby	1.94	Transcript Identified by AceView	Coding		SP140	zoplu
TC0700012113.hg.1	hikumu	1.94	Transcript Identified by AceView	Coding		spoysy	AC005307.1
TC0X00007608.hg.1	klardy	1.94	Transcript Identified by AceView	Coding		swarso	AC006486.10
TC0700010111.hg.1	klyka	1.94	Transcript Identified by AceView	Multiple_Complex		TAF9B	AC007367.1
TC0300007057.hg.1	kofarbo	1.94	Transcript Identified by AceView	Unassigned		TMOD4	AC008992.1
[truncated: 17,696 more rows]
