# Supplementary material for: The nucleoplasmic interactions among Lamin A/C-pRB-LAP2α-E2F1 are modulated by dexamethasone
Source: Sci Rep. 2021 May 12;11:10099. doi: 10.1038/s41598-021-89608-3 (PMC8115688; doi:10.1038/s41598-021-89608-3)
Supplement: Supplementary file 3 — Supplementary Information 3. [file 41598_2021_89608_MOESM3_ESM.xlsx]

## Sheet: WT dex vs WT Module Browser
Module	Nodes in Module	Node Percentage	Samples in Module	Sample Percentage	Node List
0	250	0.1771	0	NaN	ADIRF,AGT,AIFM1,AKR1C3,ANPEP,AOX1,APOBEC3D,APOBEC3F,APOBEC3G,APOL1,ARID1B,ARNTL2,ASCL3,ATF3,ATXN3,AVPI1,BARX1,BAX,BCAP31,BCL2L1,BCL3,BHLHE40,BLID,BLVRB,BRMS1L,CALCOCO1,CAPG,CARD16,CASP8,CASZ1,CCND1,CCND3,CCNG2,CD320,CD81,CDC14A,CDC25A,CDK6,CDKN1B,CEACAM5,CEBPG,CFLAR,CHRNE,CIART,CLDN1,CLOCK,CRYAB,CTPS1,DACT1,DBP,DDIT3,DDX60,DLX1,DNASE2,DPF2,DPF3,DR1,DYRK1B,EEF1A2,ELK1,EPAS1,EPC2,ERN1,ETS2,ETV6,FAI…
1	145	0.1027	0	NaN	ADAMTS1,ALCAM,ANGPT1,ARAF,ARHGAP26,ARHGAP5,ARHGEF28,ASB6,ATP1A1,ATP1A3,ATP1B1,AXL,CACNA1G,CASR,CBLB,CD48,CD86,CDC25B,CDC42EP2,CLNK,CSF1,DAB2,DGKI,DHCR24,DNM1,DNM3,DOK5,EFNA5,EFS,EGFR,EMP2,EPHA10,EPHA2,EPHA4,EPHA6,EPHB2,EPHB6,EPS15L1,ERBB3,ERRFI1,FAIM,FGF5,FGF9,FGFR2,FLRT3,FLT1,FLT3,FNBP1,FNBP1L,GFRA1,GGA3,GIT1,GLCCI1,GLUL,GMFG,GPER1,GPNMB,GPRC5A,GPRC5B,GRN,HGF,IKZF4,IL1R1,IL1RL1,IMPA2,INPP1,INPP4…
2	95	0.0673	0	NaN	AJUBA,AKAP12,ANK1,ANK3,ARFGAP2,ARHGEF2,AURKA,BBS4,BUB1B,CCT4,CDK5RAP2,CENPA,CENPE,CENPJ,CENPP,CENPU,CEP135,CEP68,CEP70,CEP89,CLASP1,CLIP1,COG4,CTDNEP1,CTDSP1,CTDSP2,DAPK3,DIXDC1,DNAH5,DNAI2,DYNC1LI1,EPB41L2,FHL1,GALNT1,GCC1,GOLGB1,IFITM1,IRF9,KCNAB2,KCNAB3,KCND1,KCNQ3,KCNQ5,KCNS1,KCNS2,KIF11,KIF15,KIF18A,LMNB1,MAU2,MIS18BP1,NFASC,NOTO,NUMA1,PDS5B,PGK1,PLEKHF1,RAB7B,RAD21,RASSF3,RASSF4,RCC1,RCC2,R…
3	94	0.0666	0	NaN	ACKR3,ACKR4,AGR2,ALOX5AP,ANG,ANXA2,APOD,ARHGAP24,ATP8B1,CCL28,CCR4,CCR7,CELF2,CKAP4,CNPY3,CSF2RA,CTSK,CXCL13,CXCL16,DES,DMD,ETV1,F3,GBA,GHR,HDGF,HSF2,IDO1,IFNA17,IFNE,IFNG,IFNGR1,IL13RA2,IL15,IL16,IL1A,IL23R,IL27RA,IL4R,IL6,IL6ST,IL7,JAK2,JUN,KCNIP3,KCTD10,LEPR,LIF,LIFR,LTBP2,MAP2K5,MEF2C,MLC1,MS4A1,MT1A,MYH10,MYL9,MYLK,MYLK3,NFATC1,NNMT,PKD1,PKD2,PKD2L2,PLAGL2,PLAT,POSTN,PPP1R12B,PRKX,PRLR,RFTN1…
4	86	0.0609	0	NaN	ACTN4,ACVR2A,ADAM12,AHNAK,AQP3,B3GAT3,B4GALT4,B4GALT5,B4GALT7,BGN,BMP6,CAV1,CD151,CD180,CD44,CHST15,CHST3,CHST6,COL21A1,COL4A5,COL6A6,COL8A1,CSGALNACT1,CSGALNACT2,CTGF,DCN,DSE,DSEL,DST,DUSP14,DUSP5,DUSP6,ECM1,ENG,EXT1,FBLN2,FERMT1,FERMT2,FLNA,FN1,GJC1,GPC4,HS3ST3A1,HS3ST3B1,IBSP,IRAK3,ITGA2,ITGA6,ITGA8,ITGB8,LAMA4,LAMA5,LAMB2,LUM,LY96,MAP2K4,MDK,MMP14,OGN,OMD,P2RX4,PHLDB2,PLA2R1,PLEC,PMP22,PRELP,…
5	74	0.0524	0	NaN	AARS,AMTN,AP4B1,AP4M1,AP4S1,APBB2,APLP2,APP,ASNS,ATF6B,BACE2,BAP1,BST1,CAMK1,CAMKK1,CDK17,CERS5,CERS6,CFDP1,COL4A3BP,CP,CPT1B,CREB3L1,CREB3L3,CREB5,DDRGK1,DEPTOR,DGAT2,DGCR6,EBP,FAM20B,FAM20C,HAPLN1,KAT7,KDM1B,LASP1,LIMA1,MAP2,MAPKAPK5,MBTPS1,MDM4,NFE2,NFE2L3,NUAK1,PCDHGC3,PHGDH,PLAC8,PLPP1,PLPP3,PLSCR1,PLSCR3,POMC,PRKAR1A,PRKD1,PRKG1,QSOX1,RAP1GAP2,RPS6KA4,RPS6KB1,SERAC1,SERPINA10,SHISA5,SLC8A2,…
6	64	0.0453	0	NaN	ADCY4,ADCY9,ADCYAP1R1,ADORA1,ADRA1B,AKAP13,BDKRB1,BDKRB2,EDNRA,GARNL3,GNA12,GNB5,GNG4,GNG7,GPX4,GRK5,GRK7,OPRM1,OR10A4,OR10G8,OR10V1,OR11H12,OR11H4,OR13F1,OR1L1,OR2AK2,OR2B2,OR2K2,OR2T27,OR2T34,OR2T5,OR2T8,OR3A3,OR4C6,OR4D6,OR4F21,OR4N4,OR51V1,OR52A5,OR52I2,OR52N2,OR5B2,OR5F1,OR5P2,OR5V1,OR5W2,OR6C2,OR6C6,OR6N2,OR7A10,OR7C2,OR8B8,OR8G5,OR8I2,OR8K3,OR9G4,OR9Q2,PDE6H,PLA2G4A,PRDX6,PTGER2,RCVRN,RGS7…
7	57	0.0404	0	NaN	ARIH2,ASB1,ASB13,ASB17,COPS8,DTX3L,EIF3F,EIF4E2,FBXL12,FBXL20,FBXL7,FBXO17,FBXO32,FBXO45,FBXW10,FBXW11,HECW2,HUWE1,KBTBD6,KCTD6,KLHL21,KLHL42,KLHL5,MGRN1,MKNK2,MSL1,MSL2,MYCBP2,MYLIP,NEDD4L,NEURL2,PARP14,PARP9,RNF115,RNF13,RNF14,RNF185,RNF19A,SH3RF1,SHMT2,SIAH1,SMURF2,SPSB1,TICAM1,TRIM2,TRIM25,TRIM38,TRIM8,UBA7,UBE2D1,UBE2D4,UBE2E2,UBE2J2,UBE2L6,UBE2S,USP11,ZNRF1
8	51	0.0361	0	NaN	ABHD5,ACAA1,AGPS,AHRR,ARNT2,CABLES2,CCNC,CDK19,CDK8,CRABP2,CROT,CYP1B1,CYP3A4,CYP4A22,DLAT,DLST,EBF1,FABP5,GID8,GK,GSTM4,GSTT2,HMBOX1,IAPP,IDE,IKZF2,MED12,MED30,MED8,MGST1,MGST2,MGST3,MKX,PDK2,PEX10,PEX12,PEX5,PHYH,PLIN2,PLTP,RAB8B,RXRA,RXRB,SCP2,SIX5,SSBP3,SSBP4,TBL1X,TBL1XR1,TGS1,WBP2
9	44	0.0312	0	NaN	BRIX1,CLK2,CSTF3,DIS3L2,DXO,ESRP1,FIP1L1,GCFC2,GPKOW,HNRNPA1,KHDRBS3,KHSRP,LSM2,NFIX,NOVA1,PATL1,PDCD7,POLR2B,POLR3K,PPIL1,PRPF8,PTBP1,RBMX,RGPD5,SART3,SF3A2,SF3B4,SNRNP200,SNRNP35,SNRNP70,SNRPA,SNRPD1,SNUPN,SRSF2,SRSF4,SSB,SUMO4,SYF2,THOC3,THOC6,TXNL4A,UBA2,XPO5,XRN1
10	44	0.0312	0	NaN	ADAMTS14,ATF7IP,CAPN3,CLU,COL18A1,COL24A1,COL27A1,CSTA,CYBB,EFEMP1,FBLN1,GALNT3,HYAL3,IGF1,IGF2,IGFBP2,IGFBP3,IGFBP5,IGFBP6,KRT18,KRT19,KRT6B,KRT7,KRT81,LDHAL6B,MFAP4,MMP1,MMP2,NOV,NT5E,PAPPA,PCOLCE,PCOLCE2,PDE5A,PKP2,PTGIS,RERE,RPTN,SPRR2B,TALDO1,TFAP2A,TFAP2D,TIMP3,TNPO1
11	42	0.0297	0	NaN	ACTR8,ATR,BRIP1,CCNH,CDC7,CDK7,CHEK1,CNPPD1,CUL4B,DDB2,ERCC6,FAAP100,FANCI,FIGNL1,INTS4,MCM7,MCM8,MCMBP,MSH3,NABP1,NELFA,NELFB,ORC6,PSG11,RAD51,RECQL4,RFC3,RHNO1,RPA4,SNAPC1,SSRP1,SUPT16H,TAF13,TAF1C,TAF6,TAF9B,TCEA1,TOP3B,TTF1,USP46,WDR48,WEE1
12	40	0.0283	0	NaN	AIF1,BRWD1,CACNA1C,CD68,CISD2,CRIPT,DLG1,DLG4,DSG1,EPB41L5,EZR,GRIA3,HOMER1,HOMER2,ITPR1,ITPR2,KCNMA1,LCP1,LLGL1,LRFN2,MAGI1,MAP1A,NET1,NETO1,NFATC4,NLGN1,ORAI2,PKP4,PLS3,PPA1,PPIF,PPP3CA,PPP3CB,SEMA4C,STARD13,STC1,STIM1,TCF25,TRPC4,WWC2
13	40	0.0283	0	NaN	ABL1,AKAP6,ARHGEF17,BAIAP2,BOC,BOLA3,CAP2,CDH2,CDH4,CFL2,CNTNAP1,CSRP3,CXCL12,DCC,DSTN,ENAH,EPS8,FMN1,GLRX3,MINK1,MMP24,MYO9B,PDE4B,PDE4D,PDPK1,PODN,PRKCSH,PTPRK,PTPRO,PTPRT,ROBO1,SH3BP1,SLIT2,SLIT3,SMO,SNX12,SORBS3,SPAG9,SRGAP1,VPS13A
14	28	0.0198	0	NaN	ARPC1B,ARPC4-TTLL3,C1QB,C1R,C1S,C2CD5,C3,C4A,C4B,CFB,CFH,COLEC10,DOCK1,EXOC5,FCGR2A,IGHV1-69,IGLV1-47,IGLV2-11,IGLV3-19,LAT,MASP1,MYO10,MYO1C,RALA,RALGAPA1,RALGAPB,SERPING1,TNFAIP2
15	24	0.017	0	NaN	ABCA1,CACNG5,CACNG7,MOB3B,MOB3C,ORMDL2,PHKA1,PHKB,PPP2R2B,PYGB,RAB11B,RAB11FIP1,RER1,SERTAD4,SPTLC1,SPTLC2,STX12,STX17,STX3,STXBP4,VAMP1,VPS16,VPS39,VPS45
16	24	0.017	0	NaN	ARHGDIA,DPYSL3,MCF2,NRP1,P4HB,PLXNA2,PLXNB2,PLXNC1,PLXND1,PPFIBP1,PPFIBP2,PTN,PTPRD,PTPRS,SEMA3A,SEMA3B,SEMA3C,SEMA3D,SEMA4G,SEMA7A,SLITRK1,SLITRK4,STC2,TXNL1
17	21	0.0149	0	NaN	AMBRA1,ATG14,ATG16L1,CAB39L,DENND3,FHOD3,GYG2,GYS1,IRGM,MEIS2,MIOS,PFKFB3,PFKFB4,PRKAG2,RAB33A,RAB39B,SESN2,SQSTM1,ULK1,WDFY3,WIPI1
18	20	0.0142	0	NaN	ADAMTSL1,AMOT,AMOTL2,CDH1,CDH18,CDH6,CTNNAL1,DCHS1,FAT1,FAT3,FAT4,IQGAP2,MMP10,MMP3,MMP8,NF2,PCDHB16,PCDHB4,PCDHB8,PVR
19	17	0.012	0	NaN	CTHRC1,DKK1,DUSP1,DUSP19,FZD6,FZD7,FZD9,LRP5,ROR1,ROR2,RSPO1,SFRP1,SFRP2,TMEM17,WIF1,WNT16,WNT2B
20	13	0.0092	0	NaN	BCL9,CIC,CTBP1,DLC1,FOXP1,KDM6B,KLF4,MAPKAPK3,PCGF5,RING1,TLE4,ZNF503,ZNF608
21	9	0.0064	0	NaN	DNAJC3,NOB1,RPS15,RPS4Y1,SEC61B,SPCS2,SPCS3,SRPRB,SSR3
22	8	0.0057	0	NaN	ERP27,GANAB,HLA-C,HLA-F,MOGS,PDIA3,SEC24C,TAPBP
23	8	0.0057	0	NaN	ADH1B,ALDH3B1,CYP2D6,HSD11B1,TMX4,UGT2B15,UGT2B17,UGT2B4
24	7	0.005	0	NaN	KMT2D,MEIS1,PBX1,PBX2,RARG,RARRES3,ZNF335
25	6	0.0042	0	NaN	MT1E,MT1G,MT1H,MT1M,MT1X,MT2A
26	6	0.0042	0	NaN	G2E3,KANSL1,KANSL1L,KANSL3,OGT,TRAK1
27	5	0.0035	0	NaN	HERC2,KDM4A,MDC1,UBE2V2,ZBTB5
28	5	0.0035	0	NaN	ARSA,ARSD,ARSE,STS,SUMF1
29	4	0.0028	0	NaN	NCAPG2,SET,TNFRSF11B,TNFSF13
30	4	0.0028	0	NaN	MRPL10,MRPL52,MTIF2,OXA1L
31	4	0.0028	0	NaN	ATP6V0A1,ATP6V1B1,ATP6V1G1,ATP6V1G2
32	4	0.0028	0	NaN	ECSIT,NDUFAF6,NDUFB3,TRIM59
33	4	0.0028	0	NaN	CLIC2,FKBP1B,FKBP2,TRDN
34	3	0.0021	0	NaN	HACD1,HACD2,TECR
35	3	0.0021	0	NaN	DENND1B,RAB35,TBC1D10B
36	3	0.0021	0	NaN	CD274,PDCD1LG2,TRBV12-3
37	3	0.0021	0	NaN	F2RL2,P2RY10,PRSS3
38	3	0.0021	0	NaN	FTSJ3,MAK16,SURF6
39	3	0.0021	0	NaN	UQCR10,UQCRB,UQCRC1
40	3	0.0021	0	NaN	GABRE,GPR89B,TRAK2
41	3	0.0021	0	NaN	MICU1,MICU3,SLC25A23
42	3	0.0021	0	NaN	CNOT8,PAIP1,TNKS1BP1
43	2	0.0014	0	NaN	DHX37,UTP18
44	2	0.0014	0	NaN	MYNN,RFX7
45	2	0.0014	0	NaN	DBN1,RUFY3
46	2	0.0014	0	NaN	PIGF,PIGG
47	2	0.0014	0	NaN	NKTR,PPIG
48	2	0.0014	0	NaN	RHPN2,TNFRSF10D
49	2	0.0014	0	NaN	STK24,STRN4
50	2	0.0014	0	NaN	EFR3B,TTC7B
51	2	0.0014	0	NaN	NALCN,UNC79
52	2	0.0014	0	NaN	RTP4,TAS2R10
53	2	0.0014	0	NaN	NUDCD2,PPIAL4A
54	2	0.0014	0	NaN	SLC30A5,SLC30A6
55	2	0.0014	0	NaN	AEBP1,CPXM2
56	2	0.0014	0	NaN	ARID5B,PHF2
57	2	0.0014	0	NaN	SLC26A5,SLC26A6
58	2	0.0014	0	NaN	ENOX1,ENOX2
59	2	0.0014	0	NaN	PSG2,PSG4
60	2	0.0014	0	NaN	AMIGO1,AMIGO2
61	2	0.0014	0	NaN	LSAMP,NTM

## Sheet: WT dex vs WT BP modules
Module	GeneSet	RatioOfProteinInGeneSet	NumberOfProteinInGeneSet	ProteinFromModule	P-value	FDR<0.01	Nodes
0	negative regulation of transcription, DNA-templated	0.0364	480	43	1.1102e-16	6.7835e-14	DPF2,DPF3,SMARCC2,DDIT3,CLOCK,TP53,FOXG1,GATA6,TWIST1,ZBTB4,ZNF148,PATZ1,HEXIM2,NR1D2,NR2F2,ID1,ID3,CDKN1B,LIMD1,GLI3,MECOM,SIRT1,RUNX1T1,PER1,TFAP4,KAT6B,KAT6A,GLIS2,SBNO2,SUDS3,ZBTB16,BHLHE40,BCL3,LDB1,SIX1,LDB2,FOXM1,SIN3A,KLF10,IRF1,HDAC6,CIART,IFI16
0	negative regulation of transcription by RNA polymerase II	0.06	792	70	1.1102e-16	6.7835e-14	MYC,JUNB,IFI27,DDIT3,TXNIP,TP53,ATF3,GATA6,TWIST1,GATA1,ZBTB4,ZBTB2,HIVEP1,ZNF148,HEXIM2,NR2F1,NR1D2,NR2F2,ID1,ID3,SNAI2,GLI3,LMCD1,SIRT1,SREBF2,ZEB2,NFX1,MTF2,ASCL3,RELB,MNT,NFIL3,HIPK2,PER1,PER3,RORC,NR3C1,ETS2,CCND3,CCND1,DLX1,FOXO4,FOXO3,PHF21A,GLIS2,SUDS3,DR1,SMAD3,ZBTB16,H1F0,BHLHE40,TCF3,LDB1,FHL2,SIX1,LDB2,FOXM1,IRF2BPL,SIN3A,HIST1H1E,HMG20A,HIST1H1B,DACT1,KLF10,KLF11,ETV6,IFI16,KDM4D,KLF…
0	positive regulation of transcription by RNA polymerase II	0.0822	1085	82	1.1102e-16	6.7835e-14	ZNF292,ELK1,RPS6KA3,ZMIZ1,MYC,ZC3H12A,DPF2,DPF3,JUNB,DDIT3,CLOCK,TP53,ATF3,EPAS1,TWIST1,GATA1,ZNF148,PATZ1,NR2F1,PBX3,NR1D2,FLI1,MLLT10,ADIRF,TCF20,LITAF,GLI3,IKBKB,TEAD2,TEAD4,SIRT1,SREBF2,KAT2B,ZEB2,MTF2,ARNTL2,RELB,ZNF462,ZNF76,HIPK2,PER1,TFAP4,CD81,NR3C1,ETS2,PITX2,HMGN3,KAT6B,MORF4L2,KAT6A,DLX1,FOXO4,FOXO3,NPAS2,GLIS2,SBNO2,DR1,SMAD3,ZBTB16,RGCC,SP1,BCL3,TCF3,CALCOCO1,LDB1,SIX1,LDB2,FOXM1,IR…
0	positive regulation of transcription, DNA-templated	0.0415	548	44	6.6613e-16	3.0509e-13	ELK1,MYC,SMARCC2,DDIT3,CLOCK,TP53,CASZ1,GATA6,GATA1,HIVEP3,NR1D2,NR2F2,FLI1,PHF1,ING1,GLI3,IKBKB,MECOM,TEAD2,MTF2,ARNTL2,AGT,HIPK2,TFAP4,RORC,ETS2,DYRK1B,KAT6B,KAT6A,FOXO3,NPAS2,GLIS2,SMAD3,ZBTB16,SP1,TADA3,BCL3,TCF3,CALCOCO1,FHL2,SIX1,FOXM1,IRF1,KDM3A
0	regulation of transcription, DNA-templated	0.0336	443	32	1.3113e-10	4.7995e-08	DDIT3,CLOCK,TP53,ZNF22,ZBTB4,PATZ1,NR1D2,SNAI2,TCF20,LIMD1,TEAD2,TSC22D3,ARNTL2,NFIL3,NR3C1,PITX2,KAT6B,FOXO4,H1FX,H1F0,SP1,BHLHE40,TCF3,LDB1,SIX1,HIST1H1E,HMG20A,HIST1H1A,HIST1H1B,TULP3,PDLIM1,TCF7L1
0	apoptotic process	0.0399	527	32	8.5305e-09	2.6018e-06	RPS6KA3,ZC3H12A,DPF2,IFI27,NAIP,TNFSF14,GADD45B,GADD45A,TNFSF12,MECOM,AIFM1,CEACAM5,SGK1,BCAP31,HIPK3,FAS,BLID,FAIM2,NR3C1,PIM1,SUDS3,ZBTB16,SIX1,CASP8,IFT57,KLF11,NOA1,IRF1,PPP1R15A,NLRC4,CFLAR,BAX
0	regulation of transcription by RNA polymerase II	0.0655	865	42	2.0992e-08	5.479e-06	ELK1,MYC,EPC2,JUNB,SMARCC2,CLOCK,CASZ1,EPAS1,FOXG1,ZNF22,HIVEP3,NR2F2,FLI1,LITAF,MECOM,TEAD4,TSC22D3,ASCL3,ARNTL2,MBNL3,ZNF76,TFAP4,ETS2,PITX2,KDM2A,DLX1,FOXO3,TTC21B,ZNF420,SMAD3,SP1,TADA3,DBP,KLF10,KLF11,ARID1B,ETV6,CEBPG,BARX1,TCF7L1,KLF7,KLF5
0	cellular response to hypoxia	0.0077	102	13	1.1133e-07	2.5495e-05	MYC,TP53,EPAS1,GATA6,TWIST1,TERT,HMOX1,SIRT1,HIPK2,CARD16,FOXO3,RGCC,CFLAR
0	negative regulation of apoptotic process	0.0341	450	27	1.7215e-07	3.4945e-05	IFIT3,RPS6KA3,MYC,TP53,NAIP,GATA6,TWIST1,GATA1,PLK2,ID1,CDKN1B,GLI3,IKBKB,SIRT1,CEACAM5,CRYAB,HIPK3,FAS,FCMR,FAIM2,PIM1,SMAD3,BCL3,BCL2L1,FHL2,SIN3A,CFLAR
0	regulation of cell cycle	0.0084	111	13	2.8777e-07	4.9975e-05	JUNB,GADD45B,GADD45A,ID1,ID3,MECOM,MNT,MOK,HIPK2,CDC25A,FOXM1,IRF1,TRNP1
0	cellular response to ionizing radiation	0.0025	33	8	3.0105e-07	4.9975e-05	CLOCK,TP53,GADD45A,SNAI2,SIRT1,LIG4,IFI16,KDM4D
0	positive regulation of apoptotic process	0.0231	305	21	5.0769e-07	7.7168e-05	IFIT2,RASSF2,RPS6KA2,TXNIP,TP53,HMOX1,GADD45B,GADD45A,ID3,AIFM1,SIRT1,PNMA1,TFAP4,FAS,EEF1A2,FOXO3,SUDS3,ZBTB16,KLF11,NLRC4,BAX
0	negative regulation of DNA-binding transcription factor activity	0.005	66	10	7.1895e-07	0.00010137	DDIT3,TWIST1,HMOX1,ID1,ID3,SIRT1,PIM1,GLIS2,BHLHE40,CEBPG
0	chromosome condensation	0.0013	17	6	1.1118e-06	0.00014454	AIFM1,H1FX,H1F0,HIST1H1E,HIST1H1A,HIST1H1B
0	circadian regulation of gene expression	0.0042	55	9	1.3944e-06	0.00017012	CLOCK,SIRT1,RELB,PER1,PER3,RORC,NPAS2,BHLHE40,CIART
0	chromatin organization	0.0089	117	12	3.1993e-06	0.00036472	HIST2H2AA3,PHF1,SIRT1,MTF2,ZNF462,NR3C1,HMGN3,H2AFJ,HMG20A,HIST1H1B,H2AFZ,TCF7L1
0	histone deacetylation	0.0036	48	8	4.7311e-06	0.00050623	SIRT1,SIRT3,MORF4L2,PHF21A,SUDS3,SIN3A,HDAC6,BRMS1L
0	DNA damage response, signal transduction by p53 class mediator resulting in transcription of p21 class mediator	0.001	13	5	5.9198e-06	0.0005979	RPS6KA6,TP53,HIPK2,TFAP4,FOXM1
0	negative regulation of chromatin silencing	0.0011	14	5	8.444e-06	0.00081063	H1FX,H1F0,HIST1H1E,HIST1H1A,HIST1H1B
0	defense response to virus	0.0135	178	14	9.9571e-06	0.0009061	IFIT1,IFIT3,IFIT2,ZC3H12A,IFI27,APOBEC3D,APOBEC3F,APOBEC3G,IFIH1,DDX60,ISG20,MAP3K14,IRF1,IFI16
0	nucleosome positioning	0.0011	15	5	1.1741e-05	0.001021	H1FX,H1F0,HIST1H1E,HIST1H1A,HIST1H1B
0	cell cycle arrest	0.0101	134	12	1.2301e-05	0.001021	MYC,DDIT3,TP53,GADD45A,CDKN1B,KAT2B,ERN1,FOXO4,SMAD3,CDK6,IRF1,PPP1R15A
0	histone acetylation	0.003	40	7	1.3722e-05	0.001084	DPF2,DPF3,EPC2,CLOCK,KAT6B,MORF4L2,KAT6A
0	circadian rhythm	0.0057	75	9	1.6407e-05	0.0012469	CLOCK,ID1,ID3,ARNTL2,NFIL3,PER1,NPAS2,DBP,KLF10
0	negative regulation of DNA recombination	0.0013	17	5	2.1288e-05	0.001519	H1FX,H1F0,HIST1H1E,HIST1H1A,HIST1H1B
0	extrinsic apoptotic signaling pathway	0.0033	43	7	2.1701e-05	0.001519	IFI27,TNFSF12,FAS,SMAD3,GSK3A,CASP8,BAX
0	positive regulation of pri-miRNA transcription by RNA polymerase II	0.0022	29	6	2.2683e-05	0.0015198	TP53,TERT,SREBF2,SMAD3,SRF,KLF5
0	negative regulation of DNA binding	0.0023	30	6	2.7366e-05	0.0017576	HMOX1,ID1,ID3,ZNF462,TFAP4,IFI16
0	negative regulation of cellular senescence	0.0014	18	5	2.7898e-05	0.0017576	TWIST1,TERT,PLK2,SIRT1,CDK6
0	negative regulation of helicase activity	0.0002	3	3	2.8942e-05	0.0017655	IFIT1,TP53,SIRT1
0	intraciliary transport	0.0014	19	5	3.6001e-05	0.0021241	IFT81,WDR34,TTC30A,IFT27,IFT57
0	negative regulation of extrinsic apoptotic signaling pathway via death domain receptors	0.0026	34	6	5.4462e-05	0.0031043	HMOX1,FAS,FAIM2,BCL2L1,CASP8,CFLAR
0	cellular response to peptide	0.0008	11	4	6.5009e-05	0.0033825	ID1,KLF10,KLF11,KLF5
0	protein deacetylation	0.0008	11	4	6.5009e-05	0.0033825	SIRT1,SIRT3,SIN3A,HDAC6
0	regulation of cell death	0.0003	4	3	6.765e-05	0.0033825	ING1,CRYAB,NOA1
0	activation of cysteine-type endopeptidase activity involved in apoptotic signaling pathway	0.0003	4	3	6.765e-05	0.0033825	SMAD3,CASP8,BAX
0	transcription by RNA polymerase II	0.0207	273	16	8.0022e-05	0.0039211	EPAS1,GATA6,GATA1,ZNF148,NFX1,MNT,NFIL3,NR3C1,FOXO4,DR1,SMAD3,LDB1,KLF11,IRF1,SRF,KLF5
0	histone H3 acetylation	0.0028	37	6	8.6297e-05	0.0041423	KAT2B,PER1,KAT6B,KAT6A,DR1,TADA3
0	cellular response to mechanical stimulus	0.0057	75	8	0.00010872	0.0051097	TNFSF14,GADD45A,AGT,FAS,MAP3K14,SLC2A1,CASP8,IRF1
0	oxygen transport	0.001	13	4	0.00012312	0.0055402	MYC,HBB,HBD,HBA1
0	negative regulation of osteoblast differentiation	0.003	40	6	0.00013144	0.0056753	TWIST1,ID1,ID3,LIMD1,SMAD3,CDK6
0	negative regulation of cell proliferation	0.0287	379	19	0.00013381	0.0056753	IFIT3,RPS6KA2,TP53,GATA1,CDKN1B,ING1,GLI3,KAT2B,MNT,TFAP4,FOXO4,ZBTB16,FUZ,RGCC,CDK6,KLF10,KLF11,IRF1,SRF
0	response to virus	0.0075	99	9	0.00013513	0.0056753	IFIT1,IFIT3,IFIT2,IKBKB,IFIH1,DDX60,ISG20,CDK6,BCL3
0	intrinsic apoptotic signaling pathway in response to DNA damage by p53 class mediator	0.002	26	5	0.00015517	0.006207	TP53,SIRT1,HIPK2,BCL3,IFI16
0	positive regulation of reactive oxygen species metabolic process	0.002	26	5	0.00015517	0.006207	ZC3H12A,TP53,GADD45A,AKR1C3,AGT
0	mitotic cell cycle arrest	0.0011	14	4	0.00016317	0.0063635	GADD45A,CDKN1B,CDC14A,RGCC
0	response to growth factor	0.0011	14	4	0.00016317	0.0063635	MYC,GATA6,TBC1D7,HDAC6
0	negative regulation of cyclin-dependent protein serine/threonine kinase activity	0.002	27	5	0.00018456	0.0070131	HEXIM2,NR2F2,CDKN1B,KAT2B,TFAP4
0	negative regulation of neuron apoptotic process	0.0098	129	10	0.00020841	0.0077111	NAIP,TERT,HMOX1,HIPK2,FAIM2,LIG4,DLX1,BCL2L1,SIX1,BAX
0	regulation of transcription from RNA polymerase II promoter in response to oxidative stress	0.0005	6	3	0.00022203	0.0079931	EPAS1,HMOX1,SIN3A
1	phosphatidylinositol phosphorylation	0.0083	109	19	1.1102e-16	1.4588e-13	CD86,IRS2,FGF5,FGF9,PIP4K2A,HGF,PIK3R1,KL,PI4KB,FGFR2,PIK3CD,PIK3C2A,PIK3C2B,IMPA2,NRG1,INPP1,EGFR,ERBB3,PIKFYVE
1	transmembrane receptor protein tyrosine kinase signaling pathway	0.008	105	18	2.2204e-16	1.4588e-13	EPHB6,CSF1,EPHB2,EPHA4,EPHA6,DOK5,EPHA2,EPHA10,YES1,FGFR2,FLT1,FLT3,NGF,EGFR,ERBB3,SH2B3,AXL,CLNK
1	peptidyl-tyrosine phosphorylation	0.0123	163	19	3.0531e-14	1.3373e-11	EPHB6,TESK2,FGF5,FGF9,EPHB2,EPHA4,EPHA6,HGF,EPHA2,EPHA10,PTK2,FGFR2,FLT1,FLT3,NRG1,EGFR,ERBB3,PTK2B,AXL
1	phosphatidylinositol-3-phosphate biosynthetic process	0.004	53	13	4.5408e-14	1.4894e-11	IRS2,FGF5,FGF9,INPP4B,PIK3R1,KL,SYNJ2,FGFR2,FLT3,PIK3CD,PIK3C2A,PIK3C2B,PIKFYVE
1	inositol phosphate metabolic process	0.0029	38	11	7.3885e-13	1.9432e-10	INPP4B,INPP5B,INPP5A,INPP5D,PLCG2,PLCG1,PLCZ1,IMPA2,PLCB1,INPP1,PLCD3
1	axon guidance	0.0148	195	18	6.955e-12	1.5231e-09	EPHB6,IRS2,EPHB2,EPHA4,EPHA6,DOK5,EPHA2,EPHA10,PIK3R1,EFNA5,FLRT3,PLCG1,PTK2,NRP2,PIK3CD,VLDLR,GFRA1,NCAM1
1	positive regulation of protein kinase B signaling	0.0115	152	16	1.63e-11	3.0481e-09	CD86,IRS2,FGF5,FGF9,HGF,PIK3R1,KL,PTK2,FGFR2,PIK3CD,NRG1,EGFR,ERBB3,ANGPT1,AXL,SPRY2
1	MAPK cascade	0.0167	220	18	4.8553e-11	7.9627e-09	ARAF,IRS2,FGF5,FGF9,HGF,KL,PTK2,SETX,FGFR2,MAP3K12,FLT3,NRG1,GFRA1,EGFR,ERBB3,PTK2B,NCAM1,ANGPT1
1	phosphatidylinositol biosynthetic process	0.0045	59	11	7.6933e-11	1.1232e-08	PIP4K2A,INPP4B,INPP5D,INPP5E,PLCG2,SYNJ2,PI4KB,PIK3C2A,VAC14,PTPN13,PIKFYVE
1	phosphatidylinositol-mediated signaling	0.0034	45	10	1.072e-10	1.4043e-08	IRS2,PIK3R1,PLCG2,PLCG1,PI4KB,PIK3CD,PIK3C2A,PIK3C2B,NGF,PLCB1
1	ephrin receptor signaling pathway	0.0061	80	12	1.2124e-10	1.4427e-08	EPHB6,EPHB2,EPHA4,EPHA6,EPHA2,EPHA10,ARHGEF28,EFNA5,YES1,PTK2,GIT1,DNM1
1	signal transduction	0.0656	866	33	2.2728e-10	2.4773e-08	CD86,IRS2,CBLB,ALCAM,FGF9,PLAU,PGF,INPP4B,TRHDE,INPP5B,INPP5D,LPXN,PLCG1,STAM,ARHGAP26,PI4KB,PIK3CD,VLDLR,IMPA2,SMPD1,PLAUR,GPRC5A,PLCB1,VAC14,GRN,INPP1,EGFR,IL1RL1,GPNMB,ERBB3,PTK2B,VEGFC,AXL
1	vascular endothelial growth factor signaling pathway	0.0009	12	6	5.6417e-09	5.6981e-07	PGF,NRP2,FLT1,FLT3,VEGFC,VEGFA
1	positive regulation of cell migration	0.0155	205	15	9.5294e-09	8.8624e-07	CSF1,IRS2,PLAU,HGF,PIK3R1,PTK2,DAB2,FLT1,PIK3CD,GPER1,EGFR,GPNMB,PTK2B,VEGFA,SPRY2
1	inositol phosphate dephosphorylation	0.0011	14	6	1.3974e-08	1.2157e-06	INPP5B,INPP5A,INPP5E,SYNJ2,IMPA2,INPP1
1	positive regulation of phosphatidylinositol 3-kinase signaling	0.0062	82	10	3.0764e-08	2.5226e-06	IRS2,HGF,PIK3R1,PTK2,FLT1,FLT3,PIK3CD,GPER1,ERBB3,ANGPT1
1	vascular endothelial growth factor receptor signaling pathway	0.0047	62	9	3.5696e-08	2.7486e-06	PGF,PIK3R1,PTK2,NRP2,FLT1,PTK2B,VEGFC,VEGFA,AXL
1	positive regulation of cell proliferation	0.0352	465	21	4.1341e-08	3.0179e-06	CD86,CSF1,IRS2,FGF5,FGF9,CASR,PGF,CDC25B,SHC4,PTK2,FGFR2,FLT1,FLT3,GPER1,EMP2,NRG1,EGFR,ERBB3,PTK2B,VEGFC,VEGFA
1	nervous system development	0.0201	266	15	2.7015e-07	1.864e-05	FGF5,EPHB2,SDCBP2,EFNA5,ST8SIA2,ARHGAP26,VLDLR,SMPD1,NRG1,GFRA1,SLC7A5,PAFAH1B3,ERBB3,VEGFA,AXL
1	intracellular signal transduction	0.0264	348	17	3.0698e-07	1.9954e-05	SDCBP2,DGKI,SHC4,ARHGEF28,STK39,INPP5D,MAP3K12,PLCZ1,NRG1,OXSR1,PLCB1,EFS,SH2B3,PIKFYVE,ASB6,CLNK,PLCD3
1	inositol trisphosphate biosynthetic process	0.0011	14	5	5.7037e-07	3.5363e-05	PLCG2,PLCG1,PLCZ1,PLCB1,PLCD3
1	positive regulation of protein phosphorylation	0.0108	143	11	6.0058e-07	3.5434e-05	HGF,PGF,EFNA5,PTK2,DAB2,GPER1,PLAUR,EGFR,GPNMB,VEGFC,VEGFA
1	negative regulation of epidermal growth factor receptor signaling pathway	0.0022	29	6	9.6547e-07	5.5032e-05	ERRFI1,STAM,EPS15L1,EGFR,SPRY2,SPRY1
1	membrane organization	0.0093	123	10	1.2159e-06	6.3557e-05	FNBP1L,FNBP1,SYNJ2,STAM,SYT9,DAB2,PIK3C2A,SLC2A8,EPS15L1,EGFR
1	angiogenesis	0.0169	223	13	1.2222e-06	6.3557e-05	FGF9,EPHB2,GLUL,PGF,THY1,PTK2,FGFR2,NRP2,FLT1,PTK2B,VEGFC,VEGFA,PLCD3
1	sprouting angiogenesis	0.0024	32	6	1.6968e-06	8.4838e-05	PGF,FLT1,PTK2B,ANGPT1,VEGFC,VEGFA
1	protein autophosphorylation	0.0128	169	11	2.9676e-06	0.00014245	EPHA4,STK39,THY1,PTK2,FGFR2,MAP3K12,FLT1,FLT3,OXSR1,EGFR,PTK2B
1	phosphatidylinositol dephosphorylation	0.0017	22	5	5.0963e-06	0.00023443	INPP5B,INPP5A,INPP5D,INPP5E,SYNJ2
1	positive chemotaxis	0.0032	42	6	7.934e-06	0.00035703	HGF,PGF,GPNMB,ANGPT1,VEGFC,VEGFA
1	positive regulation of cell division	0.0034	45	6	1.1686e-05	0.0005025	FGF5,FGF9,PGF,FGFR2,VEGFC,VEGFA
1	positive regulation of Ras protein signal transduction	0.002	27	5	1.3583e-05	0.00057049	CSF1,IRS2,DGKI,NRG1,NGF
1	regulation of cell adhesion mediated by integrin	0.001	13	4	1.4464e-05	0.00059301	PLAU,EPHA2,LPXN,PTK2
1	multivesicular body assembly	0.0023	30	5	2.2409e-05	0.00087394	VPS28,VTA1,STAM,VPS37C,VPS37B
1	epidermal growth factor receptor signaling pathway	0.0039	51	6	2.3475e-05	0.00089206	PIK3R1,PLCG1,PTK2,PIK3C2A,EGFR,PTK2B
1	phosphatidylinositol 3-kinase signaling	0.0023	31	5	2.6172e-05	0.00096835	PIK3R1,PIK3CD,PIK3C2A,PIK3C2B,ERBB3
1	negative regulation of apoptotic process	0.0341	450	16	3.6417e-05	0.0013021	ARAF,HGF,FAIM,PIK3R1,DHCR24,PTK2,SETX,DAB2,PLAUR,NGF,EGFR,PTK2B,ANGPT1,VEGFA,AXL,SPRY2
1	cell migration	0.0139	183	10	3.7204e-05	0.0013021	EPHA2,PLCG1,FLT1,PIK3CD,PIK3C2A,PTPRF,PIK3C2B,EMP2,EFS,AXL
1	positive regulation of mast cell chemotaxis	0.0005	6	3	4.3594e-05	0.0014822	PGF,VEGFC,VEGFA
1	regulation of signaling receptor activity	0.031	409	15	4.5726e-05	0.001509	CSF1,GMFG,FGF5,FGF9,PLAU,HGF,PGF,KL,NRG1,NGF,CDC42EP2,GRN,GPNMB,VEGFC,VEGFA
1	positive regulation of ERK1 and ERK2 cascade	0.0145	192	10	5.5355e-05	0.0017714	FGFR2,MAP3K12,FLT1,FLT3,GPER1,EGFR,GPNMB,PTK2B,ANGPT1,SPRY2
1	regulation of endothelial cell migration	0.0005	7	3	6.8676e-05	0.0021289	GLUL,PTK2,EMP2
1	bud elongation involved in lung branching	0.0005	7	3	6.8676e-05	0.0021289	FGFR2,SPRY2,SPRY1
1	endocytosis	0.0095	126	8	8.1982e-05	0.0024595	RABGEF1,FNBP1,PIK3C2A,EPS15L1,DNM1,DNM3,SNX33,SORT1
1	positive regulation of MAPK cascade	0.0073	97	7	0.00010558	0.003062	FGF9,DOK5,LPAR1,FGFR2,FLT1,FLT3,GPER1
1	positive regulation of mesenchymal cell proliferation	0.0017	23	4	0.00013025	0.0037772	IRS2,FGF9,FGFR2,VEGFA
1	positive regulation of protein localization to plasma membrane	0.0036	48	5	0.00020089	0.0056249	EPHB2,EPHA2,PIK3R1,GPER1,EGFR
1	fibroblast growth factor receptor signaling pathway	0.0059	78	6	0.00023638	0.0062955	FGF5,FGF9,FLRT3,KL,SETX,FGFR2
1	positive regulation of protein kinase activity	0.0038	50	5	0.00024213	0.0062955	CSF1,CDC25B,PTK2,VLDLR,PTK2B
1	lipid catabolic process	0.0038	50	5	0.00024213	0.0062955	PLD2,PLCZ1,PLCB1,PAFAH1B3,PLCD3
1	phosphate-containing compound metabolic process	0.0008	11	3	0.00025813	0.0067113	INPP5D,IMPA2,INPP1
1	positive regulation of phosphatidylinositol 3-kinase activity	0.0021	28	4	0.00027429	0.0068573	PTK2,FLT1,FLT3,PTK2B
1	endosome transport via multivesicular body sorting pathway	0.0009	12	3	0.00033246	0.007979	VPS37C,VPS37B,SORT1
1	commissural neuron axon guidance	0.0009	12	3	0.00033246	0.007979	EPHB2,NCAM1,VEGFA
1	positive regulation of peptidyl-serine phosphorylation	0.0064	84	6	0.00034964	0.008175	ARAF,SH2D3C,EGFR,ANGPT1,VEGFA,SPRY2
1	viral life cycle	0.0023	30	4	0.00035544	0.008175	VPS28,VTA1,VPS37C,VPS37B
1	ERBB2 signaling pathway	0.0023	30	4	0.00035544	0.008175	PIK3R1,NRG1,EGFR,ERBB3
1	positive regulation of peptidyl-tyrosine phosphorylation	0.0065	86	6	0.00039559	0.0088062	HGF,EFNA5,YES1,PTK2B,ANGPT1,VEGFA
1	peptidyl-tyrosine autophosphorylation	0.0023	31	4	0.00040186	0.0088062	YES1,PTK2,EGFR,PTK2B
1	cellular potassium ion homeostasis	0.001	13	3	0.00041934	0.0088062	ATP1B1,ATP1A3,ATP1A1
1	sodium ion export across plasma membrane	0.001	13	3	0.00041934	0.0088062	ATP1B1,ATP1A3,ATP1A1
1	activation of transmembrane receptor protein tyrosine kinase activity	0.001	13	3	0.00041934	0.0088062	EFNA5,NRG1,ANGPT1
1	positive regulation of epithelial cell proliferation	0.0043	57	5	0.00043873	0.0088123	FGF9,GLUL,FGFR2,EGFR,VEGFA
1	positive regulation of angiogenesis	0.0093	123	7	0.00044062	0.0088123	HGF,PGF,PLCG1,FLT1,PTK2B,VEGFC,VEGFA
1	activation of protein kinase activity	0.0067	88	6	0.00044613	0.0089227	STK39,EMP2,OXSR1,GPRC5B,GPRC5A,VEGFA
1	establishment or maintenance of transmembrane electrochemical gradient	0.0011	14	3	0.0005196	0.009365	ATP1B1,ATP1A3,ATP1A1
1	negative regulation of epidermal growth factor-activated receptor activity	0.0011	14	3	0.0005196	0.009365	ERRFI1,CBLB,GPRC5A
1	cell communication by electrical coupling involved in cardiac conduction	0.0011	14	3	0.0005196	0.009365	ATP1B1,ATP1A3,ATP1A1
1	induction of positive chemotaxis	0.0011	14	3	0.0005196	0.009365	PGF,VEGFC,VEGFA
1	signal transduction by trans-phosphorylation	0.0002	3	2	0.00052028	0.009365	STK39,OXSR1
1	regulation of morphogenesis of a branching structure	0.0002	3	2	0.00052028	0.009365	PGF,FGFR2
1	chemokine (C-X-C motif) ligand 12 signaling pathway	0.0002	3	2	0.00052028	0.009365	STK39,OXSR1
2	cell division	0.0245	324	20	1.4777e-13	7.8023e-11	NUMA1,SYCP1,BUB1B,KIF11,SMC3,MIS18BP1,RCC1,DYNC1LI1,MAU2,PDS5B,AURKA,EPB41L2,RAD21,CLASP1,USP9X,RCC2,CENPE,CENPJ,TACC1,SYCP3
2	mitotic spindle organization	0.0031	41	7	2.2506e-08	5.58e-06	KIF11,RCC1,AURKA,CLASP1,STIL,CENPE,TACC1
2	ciliary basal body-plasma membrane docking	0.0072	95	9	3.1704e-08	5.58e-06	TCTN2,CDK5RAP2,CEP135,TMEM67,CEP70,CLASP1,TUBB4A,CENPJ,CEP89
2	mitotic cell cycle	0.0108	143	10	8.7737e-08	1.1581e-05	BUB1B,KIF11,SMC3,KIF15,CLIP1,TUBB2A,AURKA,TUBA3E,TUBB4A,CENPE
2	microtubule-based movement	0.0045	59	7	2.5927e-07	2.7224e-05	KIF11,KIF15,DNAI2,DYNC1LI1,DNAH5,CENPE,KIF18A
2	microtubule cytoskeleton organization	0.0072	95	8	4.6149e-07	4.0611e-05	BBS4,CDK5RAP2,DYNC1LI1,TUBB2A,TUBA3E,CLASP1,TUBB4A,TACC1
2	positive regulation of microtubule polymerization	0.0017	22	5	6.2321e-07	4.6741e-05	NUMA1,CDK5RAP2,CLIP1,SLAIN2,CLASP1
2	retrograde vesicle-mediated transport, Golgi to ER	0.0061	80	7	1.9362e-06	0.0001123	KIF11,KIF15,COG4,ARFGAP2,SURF4,CENPE,KIF18A
2	regulation of G2/M transition of mitotic cell cycle	0.0061	80	7	1.9362e-06	0.0001123	CDK5RAP2,CEP135,AURKA,CEP70,CLASP1,TUBB4A,CENPJ
2	G2/M transition of mitotic cell cycle	0.0091	120	8	2.5883e-06	0.00013459	CDK5RAP2,CEP135,AJUBA,AURKA,CEP70,CLASP1,TUBB4A,CENPJ
2	potassium ion transmembrane transport	0.0067	88	7	3.6034e-06	0.00017296	KCND1,KCNAB2,KCNAB3,KCNQ3,KCNQ5,KCNS1,KCNS2
2	establishment of mitotic spindle orientation	0.0017	23	4	2.4779e-05	0.0010903	NUMA1,CDK5RAP2,ARHGEF2,CENPA
2	microtubule bundle formation	0.0018	24	4	2.9218e-05	0.0011687	NUMA1,CDK5RAP2,CLIP1,CLASP1
2	regulation of microtubule cytoskeleton organization	0.002	26	4	3.981e-05	0.0014186	DIXDC1,CEP70,CLASP1,KIF18A
2	negative regulation of G2/M transition of mitotic cell cycle	0.0007	9	3	4.053e-05	0.0014186	FHL1,AURKA,RAD21
2	centriole-centriole cohesion	0.0008	10	3	5.5311e-05	0.0018253	SYNE2,CEP68,CEP135
2	CENP-A containing nucleosome assembly	0.0023	31	4	7.8299e-05	0.0024273	MIS18BP1,CENPA,CENPU,CENPP
2	chromosome segregation	0.0047	62	5	8.8575e-05	0.0025687	NUMA1,RCC1,CDK5RAP2,USP9X,CENPE
2	sensory processing	0.0002	2	2	9.9372e-05	0.0026378	BBS4,TTC8
2	meiotic cell cycle	0.0048	64	5	0.00010266	0.0026378	NUMA1,SMC3,SMC1B,RAD21,SYCP3
2	cilium assembly	0.0114	150	7	0.00010551	0.0026378	TCTN2,BBS4,DNAI2,DNAH5,TMEM67,TTC8,CEP89
2	non-motile cilium assembly	0.003	39	4	0.00018782	0.0045076	BBS4,TTC8,CENPJ,CEP89
2	regulation of cilium assembly	0.003	40	4	0.00020671	0.0045476	SYNE2,NOTO,TBC1D17,TBC1D15
2	centriole replication	0.0012	16	3	0.00021966	0.0048325	CDK5RAP2,CEP135,CENPJ
2	microtubule nucleation	0.0013	17	3	0.00026212	0.0055046	SLAIN2,CLASP1,CENPJ
2	ER to Golgi vesicle-mediated transport	0.0133	176	7	0.0002783	0.005566	COG4,ANK3,ANK1,ARFGAP2,DYNC1LI1,SPTA1,GOLGB1
2	protein localization to centrosome	0.0014	18	3	0.00030956	0.0058816	BBS4,AURKA,STIL
2	positive regulation of organelle organization	0.0003	4	2	0.00039382	0.0070887	ANK1,SURF4
3	cytokine-mediated signaling pathway	0.0211	278	18	1.0669e-12	1.0861e-09	IL23R,GHR,JAK2,IL13RA2,IL4R,IFNGR1,IFNA17,IL16,LIFR,F3,IL1A,IFNE,IL6ST,CSF2RA,SOCS5,LIF,IL6,IL7
3	positive regulation of tyrosine phosphorylation of STAT protein	0.0052	68	8	3.417e-08	1.5949e-05	IL23R,GHR,JAK2,IL15,IFNG,IL6ST,LIF,IL6
3	JAK-STAT cascade	0.0021	28	6	5.9207e-08	1.5949e-05	PKD2,PKD1,GHR,JAK2,SOCS2,SOCS5
3	immune response	0.0285	376	15	6.2793e-08	1.5949e-05	TNFAIP1,CXCL13,IL27RA,CCR7,CCR4,IL4R,IL15,IL16,IL1A,TLR7,LIF,SMAD6,ACKR4,ACKR3,CCL28
3	humoral immune response	0.0043	57	7	1.914e-07	3.8854e-05	MEF2C,IFNA17,IFNG,IFNE,MS4A1,IL6,IL7
3	leukemia inhibitory factor signaling pathway	0.0003	4	3	3.5355e-06	0.00059749	LIFR,IL6ST,LIF
3	regulation of signaling receptor activity	0.031	409	13	6.1746e-06	0.00089532	CXCL13,CXCL16,IL15,IFNA17,IL16,IL1A,IFNG,IFNE,LIF,IL6,IL7,HDGF,CCL28
3	positive regulation of cytosolic calcium ion concentration	0.0109	144	8	8.9486e-06	0.0011365	CXCL13,PKD1,CCR7,JAK2,CCR4,ACKR4,ACKR3,CCL28
3	positive regulation of peptidyl-serine phosphorylation of STAT protein	0.0014	19	4	1.1304e-05	0.0011929	IFNA17,IFNG,IFNE,LIF
3	activation of Janus kinase activity	0.0005	6	3	1.1811e-05	0.0011929	GHR,JAK2,PRLR
3	tyrosine phosphorylation of STAT protein	0.0006	8	3	2.7712e-05	0.0023386	JAK2,IL15,LIF
3	muscle organ development	0.0063	83	6	2.9472e-05	0.0023386	SGCE,SGCD,SGCA,MEF2C,ETV1,DMD
3	angiogenesis	0.0169	223	9	2.9983e-05	0.0023386	LEPR,ANXA2,VEZF1,ANG,PRKX,APOD,JUN,ARHGAP24,ACKR3
3	positive regulation of interleukin-12 production	0.0019	25	4	3.2808e-05	0.0023622	IL23R,CCR7,IFNG,IDO1
3	detection of mechanical stimulus	0.0008	10	3	5.3576e-05	0.0035896	PKD2L2,PKD2,PKD1
3	negative regulation of smooth muscle cell proliferation	0.0022	29	4	5.8142e-05	0.0036629	IL15,IFNG,ANG,APOD
3	interleukin-35-mediated signaling pathway	0.0008	11	3	7.0947e-05	0.0037554	IL27RA,JAK2,IL6ST
3	interleukin-27-mediated signaling pathway	0.0008	11	3	7.0947e-05	0.0037554	IL27RA,JAK2,IL6ST
3	positive regulation of astrocyte differentiation	0.0008	11	3	7.0947e-05	0.0037554	SERPINE2,IL6ST,LIF
3	response to exogenous dsRNA	0.0023	31	4	7.5107e-05	0.0037554	IFNA17,IFNE,SLC3A2,RFTN1
3	B cell proliferation	0.0024	32	4	8.4822e-05	0.0038907	MEF2C,IFNA17,IFNE,MS4A1
3	muscle contraction	0.0076	101	6	8.6487e-05	0.0038907	MYLK,SGCA,TNNT1,MYL9,DES,SNTB1
3	growth hormone receptor signaling pathway	0.0009	12	3	9.1641e-05	0.0038907	GHR,JAK2,SOCS2
3	cell-cell signaling by wnt	0.0002	2	2	9.7267e-05	0.0038907	PKD2,PKD1
3	mesonephric tubule development	0.0002	2	2	9.7267e-05	0.0038907	PKD2,PKD1
3	interleukin-6-mediated signaling pathway	0.001	13	3	0.00011592	0.0041732	JAK2,IL6ST,IL6
3	regulation of interferon-gamma-mediated signaling pathway	0.001	13	3	0.00011592	0.0041732	JAK2,IFNGR1,IFNG
3	JAK-STAT cascade involved in growth hormone signaling pathway	0.001	13	3	0.00011592	0.0041732	GHR,JAK2,PRLR
3	cell chemotaxis	0.0052	68	5	0.00012926	0.0045241	CCR7,CCR4,ACKR4,ACKR3,CCL28
3	chemotaxis	0.0086	114	6	0.00016625	0.0054864	CXCL16,CCR7,CCR4,ACKR4,ACKR3,CCL28
3	calcium-mediated signaling	0.0056	74	5	0.00019086	0.0061075	SGCD,CCR7,CCR4,ACKR4,ACKR3
3	aorta development	0.0014	18	3	0.00029998	0.0092995	PKD2,MYH10,SMAD6
4	extracellular matrix organization	0.0162	214	20	1.1102e-16	9.6478e-14	TNC,IBSP,ITGB8,CSGALNACT1,ITGA2,BGN,DCN,MMP14,ADAM12,ITGA8,COL8A1,COL4A5,ITGA6,CD44,LAMA5,LAMA4,FBLN2,LAMB2,LUM,FN1
4	glycosaminoglycan biosynthetic process	0.0027	35	10	5.0515e-14	2.1924e-11	XYLT2,HS3ST3B1,B4GALT7,HS3ST3A1,SDC4,SDC3,GPC4,B3GAT3,EXT1,SDC1
4	chondroitin sulfate biosynthetic process	0.0018	24	8	5.5762e-12	1.6115e-09	XYLT2,DSE,CSGALNACT1,CSGALNACT2,BGN,DCN,CHST3,CHST15
4	cell adhesion	0.0324	428	18	2.8784e-10	6.2462e-08	TNC,CTGF,IBSP,ITGB8,DST,ITGA2,OMD,ADAM12,COL8A1,COL6A6,CD44,ENG,CD151,LAMA4,THBS2,LAMB2,FN1,FERMT1
4	keratan sulfate biosynthetic process	0.002	27	7	6.9774e-10	1.2071e-07	CHST6,OMD,B4GALT4,B4GALT5,PRELP,LUM,OGN
4	wound healing	0.006	79	9	2.9856e-09	4.2992e-07	TNC,DST,DCN,TGFBR2,PLEC,SDC4,TGFB3,FN1,SDC1
4	heparan sulfate proteoglycan biosynthetic process	0.0014	19	6	3.7835e-09	4.6915e-07	XYLT2,DSE,HS3ST3B1,HS3ST3A1,B3GAT3,EXT1
4	integrin-mediated signaling pathway	0.0068	90	9	9.1088e-09	9.8375e-07	CTGF,ITGB8,DST,ITGA2,ITGA8,ITGA6,LAMA5,FERMT1,FERMT2
4	cell-matrix adhesion	0.0067	88	8	1.3018e-07	1.2498e-05	CTGF,ITGB8,ITGA2,ITGA8,ITGA6,CD44,THBS3,FERMT2
4	chondroitin sulfate proteoglycan biosynthetic process	0.0006	8	4	2.7509e-07	2.3658e-05	XYLT2,CSGALNACT1,CSGALNACT2,B3GAT3
4	dermatan sulfate proteoglycan biosynthetic process	0.0002	3	3	1.1837e-06	8.4648e-05	CSGALNACT1,CSGALNACT2,B3GAT3
4	hemidesmosome assembly	0.0009	12	4	1.3653e-06	8.4648e-05	DST,ITGA6,PLEC,CD151
4	dermatan sulfate biosynthetic process	0.0009	12	4	1.3653e-06	8.4648e-05	DSE,BGN,DCN,DSEL
4	keratan sulfate catabolic process	0.0009	12	4	1.3653e-06	8.4648e-05	OMD,PRELP,LUM,OGN
4	response to wounding	0.0047	62	6	3.6551e-06	0.00020834	TNC,CTGF,MDK,MAP2K4,DST,FN1
4	glycosaminoglycan catabolic process	0.0014	19	4	8.2879e-06	0.00044755	SDC4,SDC3,GPC4,SDC1
4	positive regulation of lipopolysaccharide-mediated signaling pathway	0.0005	7	3	1.4757e-05	0.00070834	CD180,LY96,BMP6
4	negative regulation of MyD88-independent toll-like receptor signaling pathway	0.0005	7	3	1.4757e-05	0.00070834	TLR4,LY96,SARM1
4	positive regulation of collagen biosynthetic process	0.0017	23	4	1.7448e-05	0.00078515	CTGF,ITGA2,ENG,TGFB3
4	negative regulation of cytokine-mediated signaling pathway	0.0006	8	3	2.1925e-05	0.00094276	ECM1,IRAK3,CAV1
4	inactivation of MAPK activity	0.0019	25	4	2.4115e-05	0.00098871	DUSP14,DUSP5,DUSP6,CAV1
4	cell migration	0.0139	183	8	2.7652e-05	0.001025	CTGF,MDK,ITGB8,LAMA5,SDC4,SDC3,TSPAN1,SDC1
4	vasculogenesis	0.004	53	5	2.7702e-05	0.001025	ITGB8,TGFBR2,ENG,GJC1,CAV1
4	glycosaminoglycan metabolic process	0.0007	9	3	3.107e-05	0.0010945	XYLT2,B4GALT7,B3GAT3
4	leukocyte migration	0.0142	187	8	3.2191e-05	0.0010945	PSG1,ITGA6,CD44,SDC4,SDC3,CAV1,FN1,SDC1
4	cartilage development	0.0042	56	5	3.5929e-05	0.0011856	ITGB8,CSGALNACT1,CD44,LUM,BMP6
4	MyD88-dependent toll-like receptor signaling pathway	0.0024	32	4	6.2529e-05	0.0020009	IRAK3,TLR6,TLR4,LY96
4	positive regulation of oxidative stress-induced neuron death	0.0002	2	2	8.3161e-05	0.0023285	TLR6,TLR4
4	protein localization to bicellular tight junction	0.0002	2	2	8.3161e-05	0.0023285	ACTN4,FLNA
4	chondroitin sulfate proteoglycan biosynthetic process, polysaccharide chain biosynthetic process	0.0002	2	2	8.3161e-05	0.0023285	CSGALNACT1,CSGALNACT2
4	wound healing, spreading of cells	0.001	13	3	9.1893e-05	0.002573	CD44,CD151,FLNA
4	activation of MAPK activity	0.0087	115	6	0.00011316	0.0030554	DUSP5,MAP2K4,DUSP6,TLR4,TGFB3,SAA1
4	cellular response to mechanical stimulus	0.0057	75	5	0.00014056	0.0036546	MAP2K4,ITGA2,TLR4,ENG,BMP6
4	establishment of protein localization	0.003	40	4	0.00014674	0.0036686	ITGA2,ITGA8,PHLDB2,FLNA
4	substrate adhesion-dependent cell spreading	0.0031	41	4	0.00016118	0.0038683	ITGA8,LAMA5,FN1,FERMT2
4	extracellular matrix constituent secretion	0.0002	3	2	0.00018632	0.0042854	CTGF,ENG
4	peptide cross-linking via chondroitin 4-sulfate glycosaminoglycan	0.0002	3	2	0.00018632	0.0042854	BGN,DCN
4	retinoid metabolic process	0.0036	48	4	0.0002925	0.0064351	SDC4,SDC3,GPC4,SDC1
4	positive regulation of pathway-restricted SMAD protein phosphorylation	0.0036	48	4	0.0002925	0.0064351	ENG,TGFB3,BMP6,ACVR2A
4	negative regulation of macrophage cytokine production	0.0003	4	2	0.00032984	0.0065968	IRAK3,TGFB3
4	detection of lipopolysaccharide	0.0003	4	2	0.00032984	0.0065968	TLR4,LY96
4	positive regulation of extracellular exosome assembly	0.0003	4	2	0.00032984	0.0065968	SDC4,SDC1
4	B cell proliferation involved in immune response	0.0003	4	2	0.00032984	0.0065968	CD180,TLR4
4	transforming growth factor beta receptor signaling pathway	0.007	93	5	0.0003761	0.007146	TGFBR2,SMURF1,TGFB3,ACVR2A,FERMT2
4	mammary gland development	0.0017	22	3	0.00042695	0.008112	ITGA2,TGFB3,CAV1
4	apoptotic signaling pathway	0.0041	54	4	0.00045488	0.0081878	TLR4,LY96,CAV1,P2RX4
4	TRIF-dependent toll-like receptor signaling pathway	0.0017	23	3	0.00048557	0.0087243	TLR6,TLR4,LY96
4	response to mechanical stimulus	0.0042	55	4	0.00048711	0.0087243	TNC,DCN,TGFBR2,MMP14
4	positive regulation of epithelial to mesenchymal transition involved in endocardial cushion formation	0.0004	5	2	0.0005132	0.0087243	TGFBR2,ENG
4	cell-substrate junction assembly	0.0004	5	2	0.0005132	0.0087243	ITGA6,FN1
4	positive regulation of NLRP3 inflammasome complex assembly	0.0004	5	2	0.0005132	0.0087243	TLR6,TLR4
4	platelet degranulation	0.0078	103	5	0.00059576	0.0095322	ECM1,ACTN4,FLNA,TGFB3,FN1
4	endochondral ossification	0.0019	25	3	0.00061776	0.0098634	CSGALNACT1,MMP14,BMP6
4	focal adhesion assembly	0.0019	25	3	0.00061776	0.0098634	ITGA2,LAMA5,FERMT2
4	angiogenesis	0.0169	223	7	0.00065756	0.0098634	ECM1,CTGF,MMP14,COL8A1,LAMA5,CAV1,FN1
5	cellular protein metabolic process	0.0146	193	11	1.1666e-08	6.533e-06	APP,SERPINA10,QSOX1,APLP2,SHISA5,AMTN,VWA1,FAM20C,MBTPS1,CP,TSPAN15
5	sphingolipid biosynthetic process	0.0028	37	6	7.6214e-08	2.134e-05	COL4A3BP,CERS5,CERS6,PRKD1,PLPP3,PLPP1
5	protein phosphorylation	0.0342	452	12	7.869e-06	0.0014636	APP,RPS6KA4,PRKG1,FAM20B,FAM20C,PRKD1,CAMKK1,NUAK1,CDK17,RPS6KB1,STK17B,CAMK1
5	post-translational protein modification	0.0258	340	10	2.0441e-05	0.0023149	APP,SERPINA10,QSOX1,APLP2,SHISA5,AMTN,VWA1,FAM20C,MBTPS1,CP
5	positive regulation of mitotic cell cycle	0.0022	29	4	2.3687e-05	0.0023149	APP,USP2,ASNS,RPS6KB1
5	intracellular signal transduction	0.0264	348	10	2.4891e-05	0.0023149	RPS6KA4,DEPTOR,PRKAR1A,MAPKAPK5,PRKD1,CAMKK1,NUAK1,APBB2,RPS6KB1,STK17B
5	positive regulation of transcription from RNA polymerase II promoter in response to endoplasmic reticulum stress	0.0008	11	3	3.5863e-05	0.0028691	CREB3L3,CREB3L1,ATF6B
6	detection of chemical stimulus involved in sensory perception of smell	0.0301	397	39	1.1102e-16	1.3767e-14	OR7A10,OR8I2,OR11H12,OR11H4,OR52N2,OR5W2,OR4D6,OR5B2,OR5F1,OR52I2,OR2T8,OR2T5,OR5V1,OR10V1,OR6C6,OR4C6,OR10A4,OR8G5,OR3A3,OR6C2,OR52A5,OR8K3,OR9Q2,OR2K2,OR2T34,OR2AK2,OR8B8,OR13F1,OR4F21,OR2B2,OR2T27,OR4N4,OR6N2,OR5P2,OR1L1,OR51V1,OR10G8,OR7C2,OR9G4
6	G protein-coupled receptor signaling pathway	0.0763	1007	53	1.1102e-16	1.3767e-14	OR7A10,OR8I2,OR11H12,ADRA1B,OR52N2,AKAP13,OR5W2,EDNRA,ADORA1,BDKRB2,BDKRB1,OR4D6,OR5B2,RGS7,OR5F1,OR52I2,OPRM1,OR2T8,OR2T5,OR5V1,ADCY9,OR10V1,OR6C6,OR4C6,OR10A4,OR8G5,OR3A3,OR6C2,OR52A5,ADCYAP1R1,OR8K3,PTGER2,OR9Q2,ADCY4,OR2K2,OR2T34,OR2AK2,GRK5,OR8B8,GNG4,GNG7,GNA12,OR4F21,OR2B2,OR2T27,OR4N4,OR6N2,OR5P2,OR1L1,OR51V1,OR10G8,OR7C2,OR9G4
6	sensory perception of smell	0.01	132	14	2.9976e-15	2.458e-13	OR8I2,OR5W2,OR5B2,OR5F1,OR10V1,OR8G5,OR6C2,OR52A5,OR8K3,OR9Q2,OR8B8,OR5P2,OR51V1,OR9G4
6	adenylate cyclase-modulating G protein-coupled receptor signaling pathway	0.004	53	5	6.5255e-06	0.00040458	ADRA1B,ADCY4,GRK5,GNA12,OR13F1
6	adenylate cyclase-activating adrenergic receptor signaling pathway	0.0014	18	3	9.9201e-05	0.0048608	ADRA1B,ADCY9,OR13F1
6	adenylate cyclase-inhibiting G protein-coupled receptor signaling pathway	0.0044	58	4	0.00019174	0.0078615	EDNRA,ADORA1,ADCY9,ADCY4
7	protein ubiquitination	0.0301	397	28	1.1102e-16	1.0214e-14	UBE2D4,RNF14,UBE2D1,UBE2L6,TRIM8,RNF115,ARIH2,MYLIP,FBXW11,MSL2,KCTD6,HECW2,UBA7,MYCBP2,ASB13,NEDD4L,FBXO45,UBE2J2,ASB17,SMURF2,HUWE1,KLHL21,FBXO32,SPSB1,NEURL2,UBE2S,FBXL7,ASB1
7	ubiquitin-dependent protein catabolic process	0.017	224	23	1.1102e-16	1.0214e-14	UBE2D4,RNF13,RNF14,UBE2D1,UBE2L6,RNF19A,ARIH2,TRIM25,MYLIP,DTX3L,KCTD6,HECW2,USP11,NEDD4L,FBXO45,FBXL20,SMURF2,SIAH1,HUWE1,SPSB1,UBE2S,RNF185,FBXL7
7	protein polyubiquitination	0.0133	176	25	1.1102e-16	1.0214e-14	RNF14,UBE2D1,RNF115,TRIM2,RNF19A,ARIH2,MYLIP,FBXW10,DTX3L,FBXW11,FBXO17,KLHL42,HECW2,MGRN1,NEDD4L,UBE2J2,FBXL20,ZNRF1,SMURF2,SIAH1,HUWE1,FBXO32,FBXL12,SPSB1,FBXL7
7	post-translational protein modification	0.0258	340	18	2.8866e-15	1.9917e-13	FBXW10,FBXW11,FBXO17,KCTD6,KLHL42,ASB13,ASB17,FBXL20,KLHL21,FBXO32,FBXL12,SPSB1,KBTBD6,KLHL5,NEURL2,COPS8,FBXL7,ASB1
7	protein K48-linked ubiquitination	0.0039	52	9	1.7302e-12	9.5159e-11	UBE2D4,UBE2D1,RNF115,ARIH2,DTX3L,UBE2E2,NEDD4L,ZNRF1,TRIM38
7	proteasome-mediated ubiquitin-dependent protein catabolic process	0.012	158	11	8.0146e-11	3.6867e-09	TRIM2,FBXW11,KLHL42,HECW2,NEDD4L,FBXO45,ZNRF1,SMURF2,SIAH1,SPSB1,TRIM38
7	protein K63-linked ubiquitination	0.0028	37	5	6.4099e-07	2.4998e-05	UBE2D4,RNF115,ARIH2,UBE2E2,UBE2S
7	ISG15-protein conjugation	0.0005	6	3	2.696e-06	9.1664e-05	UBE2L6,UBE2E2,UBA7
7	protein autoubiquitination	0.0042	55	5	4.3856e-06	0.00013157	RNF13,SH3RF1,RNF115,DTX3L,RNF185
7	protein monoubiquitination	0.0023	30	4	9.5633e-06	0.00025821	TRIM25,MGRN1,NEDD4L,HUWE1
7	SCF-dependent proteasomal ubiquitin-dependent protein catabolic process	0.0031	41	4	3.2207e-05	0.00080519	FBXW11,FBXL20,FBXL12,FBXL7
7	positive regulation of protein localization to nucleus	0.0019	25	3	0.00018401	0.0042321	TRIM8,DTX3L,PARP9
7	protein K27-linked ubiquitination	0.0004	5	2	0.00022574	0.0044734	UBE2D4,UBE2S
7	negative regulation of type I interferon production	0.0021	28	3	0.00025616	0.0044734	UBE2L6,TRIM25,UBA7
7	positive regulation of protein targeting to mitochondrion	0.0021	28	3	0.00025616	0.0044734	ARIH2,UBE2J2,HUWE1
7	positive regulation of protein catabolic process	0.0054	71	4	0.00026314	0.0044734	MYLIP,HECW2,NEDD4L,SMURF2
7	protein K11-linked ubiquitination	0.0023	30	3	0.00031314	0.0048624	UBE2D4,UBE2E2,UBE2S
7	protein K29-linked ubiquitination	0.0005	6	2	0.00032416	0.0048624	UBE2D4,UBE2S
7	positive regulation of double-strand break repair via nonhomologous end joining	0.0005	7	2	0.00044	0.00616	DTX3L,PARP9
7	protein K6-linked ubiquitination	0.0006	8	2	0.0005731	0.0074503	UBE2D4,UBE2S
7	negative regulation of sodium ion transmembrane transporter activity	0.0007	9	2	0.00072332	0.0094032	HECW2,NEDD4L
8	protein targeting to peroxisome	0.0049	65	9	4.2899e-12	1.2698e-09	CROT,IDE,SCP2,ACAA1,PHYH,AGPS,PEX5,PEX10,PEX12
8	xenobiotic metabolic process	0.0047	62	7	4.865e-09	7.2002e-07	CYP1B1,AHRR,MGST3,MGST1,MGST2,CYP3A4,ARNT2
8	glutathione derivative biosynthetic process	0.0015	20	4	1.243e-06	0.00012181	MGST3,MGST1,MGST2,GSTM4
8	transcription initiation from RNA polymerase II promoter	0.0123	163	7	3.1439e-06	0.00023265	CCNC,MED12,MED8,RXRB,RXRA,MED30,CDK8
8	positive regulation of transcription by RNA polymerase II	0.0822	1085	15	9.5453e-06	0.00056317	CCNC,IKZF2,MED12,SIX5,EBF1,TBL1XR1,AHRR,WBP2,RXRB,RXRA,TBL1X,ARNT2,CDK8,SSBP3,SSBP4
8	protein import into peroxisome matrix	0.0008	11	3	1.1688e-05	0.0005727	PEX5,PEX10,PEX12
8	regulation of lipid metabolic process	0.0062	82	5	1.7112e-05	0.00071868	TBL1XR1,PLIN2,RXRA,TGS1,TBL1X
8	fatty acid beta-oxidation using acyl-CoA oxidase	0.0011	14	3	2.3899e-05	0.00088428	CROT,SCP2,ACAA1
8	response to organonitrogen compound	0.0011	15	3	2.9315e-05	0.00093809	MGST3,MGST1,MGST2
8	lipid metabolic process	0.0077	102	5	4.809e-05	0.0013946	MGST3,MGST2,CYP3A4,PLTP,FABP5
8	membrane lipid catabolic process	0.0002	3	2	6.5341e-05	0.0016989	CYP1B1,MGST2
8	protein import into peroxisome membrane	0.0005	6	2	0.00025943	0.0057075	RAB8B,PEX5
8	lipid hydroxylation	0.0005	6	2	0.00025943	0.0057075	CYP4A22,CYP3A4
8	glutathione metabolic process	0.0025	33	3	0.00029724	0.0062421	MGST1,GSTT2,GSTM4
8	omega-hydroxylase P450 pathway	0.0006	8	2	0.00045894	0.0087199	CYP4A22,CYP1B1
9	RNA splicing	0.0111	147	15	1.1102e-16	8.6597e-15	SF3B4,PDCD7,PRPF8,PTBP1,SART3,SNRPD1,KHSRP,SNRNP35,SF3A2,THOC3,THOC6,NOVA1,ESRP1,SRSF2,SRSF4
9	mRNA splicing, via spliceosome	0.0174	230	25	1.1102e-16	8.6597e-15	SF3B4,PDCD7,CSTF3,PRPF8,PTBP1,SART3,FIP1L1,SNRPD1,SNRNP70,POLR2B,HNRNPA1,TXNL4A,SNRNP35,PPIL1,SF3A2,GPKOW,LSM2,GCFC2,SYF2,NOVA1,SRSF2,SRSF4,SNRNP200,RBMX,SNRPA
9	mRNA processing	0.0105	138	9	7.5864e-10	3.9449e-08	SF3B4,KHDRBS3,PRPF8,PTBP1,KHSRP,SF3A2,ESRP1,SRSF2,SRSF4
9	RNA splicing, via transesterification reactions	0.0019	25	5	2.4857e-08	9.6942e-07	SF3B4,PRPF8,KHSRP,TXNL4A,SRSF4
9	mRNA 3'-end processing	0.0043	57	6	3.9707e-08	1.2309e-06	CSTF3,FIP1L1,THOC3,THOC6,SRSF2,SRSF4
9	regulation of alternative mRNA splicing, via spliceosome	0.0047	62	6	6.4954e-08	1.6888e-06	PTBP1,SART3,HNRNPA1,SRSF2,SRSF4,RBMX
9	RNA export from nucleus	0.0032	42	5	3.1902e-07	7.0185e-06	HNRNPA1,THOC3,THOC6,SRSF2,SRSF4
9	spliceosomal complex assembly	0.0018	24	4	1.3984e-06	2.6571e-05	SNRPD1,TXNL4A,SF3A2,GCFC2
9	RNA metabolic process	0.0033	43	4	1.3763e-05	0.00023397	PTBP1,POLR2B,HNRNPA1,RBMX
9	mRNA export from nucleus	0.0073	96	5	1.7427e-05	0.00026141	FIP1L1,THOC3,THOC6,SRSF2,SRSF4
9	negative regulation of mRNA splicing, via spliceosome	0.0015	20	3	4.3942e-05	0.000609	PTBP1,SRSF4,RBMX
9	positive regulation of mRNA splicing, via spliceosome	0.0016	21	3	5.075e-05	0.000609	SF3B4,SNRNP70,RBMX
9	import into nucleus	0.0016	21	3	5.075e-05	0.000609	SNRPD1,HNRNPA1,SNUPN
9	spliceosomal snRNP assembly	0.002	26	3	9.5204e-05	0.0010472	SART3,SNRPD1,SNUPN
9	regulation of RNA splicing	0.0021	28	3	0.00011836	0.0011836	SNRNP70,CLK2,ESRP1
9	fibroblast growth factor receptor signaling pathway	0.0059	78	4	0.00013692	0.0012322	PTBP1,POLR2B,HNRNPA1,ESRP1
9	viral mRNA export from host cell nucleus	0.0006	8	2	0.00034148	0.0030733	THOC3,THOC6
9	IRES-dependent viral translational initiation	0.0007	9	2	0.00043127	0.0034502	PTBP1,SSB
9	nuclear mRNA surveillance	0.0007	9	2	0.00043127	0.0034502	XRN1,DXO
9	spliceosomal tri-snRNP complex assembly	0.0009	12	2	0.00076185	0.005333	PRPF8,SART3
9	miRNA metabolic process	0.0011	14	2	0.0010326	0.0072281	KHSRP,XPO5
9	mRNA catabolic process	0.0012	16	2	0.001343	0.009401	KHSRP,DXO
10	cornification	0.0082	108	9	8.9782e-11	3.7439e-08	KRT81,CSTA,SPRR2B,RPTN,KRT6B,KRT7,KRT19,KRT18,PKP2
10	cellular protein metabolic process	0.0146	193	9	1.3606e-08	2.4946e-06	IGFBP6,IGFBP5,MMP1,MMP2,IGFBP3,IGFBP2,IGF2,IGF1,PAPPA
10	regulation of insulin-like growth factor receptor signaling pathway	0.0006	8	4	1.7947e-08	2.4946e-06	IGFBP6,IGFBP5,IGFBP3,IGFBP2
10	keratinization	0.007	92	6	6.4388e-07	6.6964e-05	KRT81,KRT6B,KRT7,KRT19,KRT18,PKP2
10	type B pancreatic cell proliferation	0.0007	9	3	4.108e-06	0.00034096	IGFBP5,IGFBP3,NOV
10	positive regulation of insulin-like growth factor receptor signaling pathway	0.001	13	3	1.2266e-05	0.00084633	IGFBP5,IGFBP3,IGF1
10	positive regulation of peptidase activity	0.0011	14	3	1.5284e-05	0.00090175	PCOLCE2,FBLN1,PCOLCE
10	positive regulation of activated T cell proliferation	0.0018	24	3	7.5229e-05	0.0034703	IGFBP2,IGF2,IGF1
10	extracellular matrix organization	0.0162	214	6	7.5442e-05	0.0034703	COL18A1,FBLN1,COL27A1,COL24A1,MMP1,MMP2
10	regulation of cell growth	0.0052	69	4	8.5688e-05	0.0035132	IGFBP6,IGFBP5,IGFBP3,IGFBP2
10	carbohydrate metabolic process	0.0059	78	4	0.00013692	0.0050615	HYAL3,GALNT3,TALDO1,LDHAL6B
10	viral process	0.0265	350	7	0.00014887	0.0050615	FBLN1,TNPO1,ATF7IP,MMP1,KRT7,KRT19,KRT18
10	positive regulation of vascular smooth muscle cell proliferation	0.0024	32	3	0.00017504	0.0056012	IGFBP5,MMP2,IGF1
10	embryo implantation	0.0026	34	3	0.00020898	0.0060604	FBLN1,PTGIS,MMP2
10	cellular response to UV-B	0.0006	8	2	0.00034148	0.0092199	HYAL3,MFAP4
10	collagen catabolic process	0.0032	42	3	0.00038668	0.0094064	ADAMTS14,MMP1,MMP2
10	platelet degranulation	0.0078	103	4	0.00039193	0.0094064	CLU,TIMP3,IGF2,IGF1
11	DNA replication	0.0094	124	12	2.8866e-15	6.5814e-13	MCM7,MCM8,RECQL4,BRIP1,ORC6,CHEK1,SUPT16H,RFC3,CDC7,SSRP1,RPA4,ATR
11	transcription by RNA polymerase II	0.0207	273	12	2.7614e-11	3.148e-09	CCNH,TAF1C,NELFB,NELFA,TAF9B,SUPT16H,TAF13,SSRP1,CDK7,TCEA1,TAF6,ERCC6
11	DNA repair	0.0153	202	10	5.1074e-10	3.8817e-08	RECQL4,CHEK1,SUPT16H,ACTR8,SSRP1,DDB2,RAD51,MSH3,NABP1,ATR
11	transcription elongation from RNA polymerase II promoter	0.0055	73	7	3.0121e-09	1.7169e-07	CCNH,NELFB,NELFA,SUPT16H,SSRP1,CDK7,TCEA1
11	DNA damage checkpoint	0.0023	31	5	4.9839e-08	2.2427e-06	BRIP1,CHEK1,RPA4,RHNO1,ATR
11	snRNA transcription by RNA polymerase II	0.0053	70	6	8.5172e-08	3.2365e-06	SNAPC1,TAF13,CDK7,INTS4,NABP1,TAF6
11	transcription-coupled nucleotide-excision repair	0.0055	73	6	1.0881e-07	3.482e-06	CCNH,RFC3,CDK7,TCEA1,ERCC6,CUL4B
11	double-strand break repair via homologous recombination	0.0061	81	6	1.9941e-07	4.9853e-06	WDR48,MCM8,RECQL4,RAD51,RPA4,NABP1
11	regulation of signal transduction by p53 class mediator	0.0061	81	6	1.9941e-07	4.9853e-06	CHEK1,TAF9B,SUPT16H,TAF13,SSRP1,TAF6
11	G1/S transition of mitotic cell cycle	0.0071	94	6	4.7289e-07	1.0403e-05	MCM7,MCM8,ORC6,CDC7,RPA4,CUL4B
11	nucleotide-excision repair, preincision complex assembly	0.0022	29	4	2.2088e-06	4.2907e-05	CCNH,DDB2,CDK7,CUL4B
11	mitotic recombination	0.0006	8	3	2.3308e-06	4.2907e-05	RAD51,MSH3,RPA4
11	termination of RNA polymerase I transcription	0.0023	30	4	2.5239e-06	4.2907e-05	CCNH,TTF1,TAF1C,CDK7
11	cellular response to DNA damage stimulus	0.0171	226	7	5.8073e-06	9.0303e-05	MCM7,MCM8,CHEK1,RAD51,NABP1,CUL4B,ATR
11	DNA unwinding involved in DNA replication	0.0008	11	3	6.0202e-06	9.0303e-05	MCM7,RAD51,RPA4
11	interstrand cross-link repair	0.0034	45	4	1.2355e-05	0.00017298	FAAP100,FANCI,RAD51,ATR
11	regulation of double-strand break repair via homologous recombination	0.0012	16	3	1.8328e-05	0.00023826	FIGNL1,CHEK1,RAD51
11	DNA replication initiation	0.0019	25	3	6.8572e-05	0.00082286	MCM7,ORC6,RPA4
11	reciprocal meiotic recombination	0.002	27	3	8.601e-05	0.0010321	RAD51,MSH3,RPA4
11	pyrimidine dimer repair	0.0004	5	2	0.00011645	0.0012809	DDB2,ERCC6
11	transcription initiation from RNA polymerase I promoter	0.0024	32	3	0.00014165	0.0013952	CCNH,TAF1C,CDK7
11	transcription initiation from RNA polymerase II promoter	0.0123	163	5	0.00014841	0.0013952	CCNH,TAF9B,TAF13,CDK7,TAF6
11	cellular response to ionizing radiation	0.0025	33	3	0.00015502	0.0013952	FIGNL1,RAD51,RHNO1
11	base-excision repair	0.0026	34	3	0.00016918	0.0015226	RECQL4,RPA4,ERCC6
11	nucleotide-excision repair, DNA incision, 5'-to lesion	0.0028	37	3	0.00021663	0.0017682	RFC3,DDB2,CUL4B
11	DNA damage response, detection of DNA damage	0.0029	38	3	0.00023417	0.0017682	WDR48,RFC3,CUL4B
11	nucleotide-excision repair, DNA incision	0.0029	38	3	0.00023417	0.0017682	RFC3,DDB2,CUL4B
11	nucleotide-excision repair	0.003	39	3	0.0002526	0.0017682	BRIP1,DDB2,RPA4
11	negative regulation of G0 to G1 transition	0.003	39	3	0.0002526	0.0017682	CHEK1,CDC7,RAD51
11	positive regulation of helicase activity	0.0006	8	2	0.00029635	0.0020745	MSH3,RPA4
11	negative regulation of transcription elongation from RNA polymerase II promoter	0.0008	10	2	0.00046124	0.0027674	NELFB,NELFA
11	response to UV-B	0.0008	10	2	0.00046124	0.0027674	DDB2,ERCC6
11	DNA topological change	0.0008	10	2	0.00046124	0.0027674	TOP3B,RPA4
11	DNA duplex unwinding	0.0039	51	3	0.00055048	0.0033029	RECQL4,BRIP1,ERCC6
11	UV-damage excision repair	0.0008	11	2	0.000557	0.0033079	DDB2,CUL4B
11	telomere maintenance via recombination	0.0008	11	2	0.000557	0.0033079	RAD51,RPA4
11	protein deubiquitination	0.0168	222	5	0.00060831	0.0033079	WDR48,TAF9B,USP46,ACTR8,DDB2
11	regulation of cyclin-dependent protein serine/threonine kinase activity	0.004	53	3	0.00061517	0.0033079	CCNH,CNPPD1,CDK7
11	seminiferous tubule development	0.0009	12	2	0.00066158	0.0033079	WDR48,BRIP1
11	histone H2A monoubiquitination	0.0009	12	2	0.00066158	0.0033079	DDB2,CUL4B
11	cell cycle	0.0173	229	5	0.00069926	0.0034963	CCNH,CHEK1,FANCI,ACTR8,RHNO1
11	replicative senescence	0.001	13	2	0.00077491	0.0038745	CHEK1,ATR
11	positive regulation of DNA-templated transcription, elongation	0.0011	14	2	0.00089695	0.0044847	SUPT16H,ERCC6
11	negative regulation of DNA replication	0.0011	15	2	0.0010276	0.0051382	TTF1,ATR
11	DNA recombination	0.005	66	3	0.0011552	0.0052591	RECQL4,ACTR8,RAD51
11	DNA-templated transcription, initiation	0.0013	17	2	0.0013148	0.0052591	TAF13,TAF6
11	protein stabilization	0.0123	162	4	0.0015979	0.0063917	CCNH,MCM8,TAF9B,CDK7
11	DNA-dependent DNA replication	0.0016	21	2	0.0019906	0.0079624	MCMBP,RFC3
11	nucleotide-excision repair, preincision complex stabilization	0.0016	21	2	0.0019906	0.0079624	DDB2,CUL4B
11	nucleotide-excision repair, DNA damage recognition	0.0017	23	2	0.0023785	0.0095139	DDB2,CUL4B
11	global genome nucleotide-excision repair	0.002	26	2	0.0030216	0.009588	DDB2,CUL4B
11	regulation of transcription from RNA polymerase II promoter in response to UV-induced DNA damage	0.0001	1	1	0.0031007	0.009588	CHEK1
11	DNA replication-independent nucleosome organization	0.0001	1	1	0.0031007	0.009588	SUPT16H
11	regulation of protein monoubiquitination	0.0001	1	1	0.0031007	0.009588	WDR48
11	removal of nonhomologous ends	0.0001	1	1	0.0031007	0.009588	MSH3
11	positive regulation of exoribonuclease activity	0.0001	1	1	0.0031007	0.009588	TCEA1
11	cellular response to vitamin	0.0001	1	1	0.0031007	0.009588	BRIP1
11	cell division	0.0245	324	5	0.003196	0.009588	MCMBP,CDC7,ACTR8,CDK7,WEE1
12	receptor localization to synapse	0.0008	10	4	2.9426e-08	1.3389e-05	NLGN1,NETO1,DLG1,DLG4
12	regulation of store-operated calcium entry	0.0008	10	3	4.2035e-06	0.00072214	HOMER1,HOMER2,STIM1
12	calcineurin-NFAT signaling cascade	0.0008	11	3	5.5832e-06	0.00072214	PPP3CA,PPP3CB,NFATC4
12	actin filament bundle assembly	0.003	39	4	6.3906e-06	0.00072214	AIF1,PLS3,LCP1,EZR
12	chemical homeostasis within a tissue	0.0002	2	2	1.783e-05	0.0016225	HOMER1,HOMER2
12	regulation of insulin secretion	0.0048	64	4	4.3889e-05	0.0031971	ITPR1,ITPR2,CACNA1C,PPP3CB
12	positive regulation of excitatory postsynaptic potential	0.0019	25	3	6.3645e-05	0.0031971	NLGN1,NETO1,DLG4
12	calcium ion transport	0.0054	71	4	6.5471e-05	0.0031971	ITPR1,CACNA1C,PPP3CA,TRPC4
12	AMPA glutamate receptor clustering	0.0003	4	2	7.1046e-05	0.0031971	NLGN1,DLG4
12	cortical microtubule organization	0.0003	4	2	7.1046e-05	0.0031971	DLG1,EZR
12	negative regulation of p38MAPK cascade	0.0005	6	2	0.00015924	0.0054082	DLG1,EZR
12	establishment of centrosome localization	0.0005	6	2	0.00015924	0.0054082	DLG1,EZR
12	calcineurin-mediated signaling	0.0005	6	2	0.00015924	0.0054082	PPP3CA,PPP3CB
12	regulation of cardiac conduction	0.0027	36	3	0.00018571	0.0054082	ITPR1,ITPR2,STIM1
12	astral microtubule organization	0.0005	7	2	0.00021633	0.0054082	DLG1,EZR
12	actin filament network formation	0.0005	7	2	0.00021633	0.0054082	PLS3,LCP1
12	voluntary musculoskeletal movement	0.0005	7	2	0.00021633	0.0054082	ITPR1,MAP1A
12	store-operated calcium entry	0.0005	7	2	0.00021633	0.0054082	STIM1,ORAI2
12	establishment of protein localization	0.003	40	3	0.00025262	0.0058102	NLGN1,CRIPT,DLG4
12	T cell activation	0.0033	43	3	0.00031186	0.0065491	PPP3CA,PPP3CB,DLG1
12	regulation of synaptic plasticity	0.0033	43	3	0.00031186	0.0065491	PPP3CB,NFATC4,MAP1A
12	negative regulation of chromatin binding	0.0007	9	2	0.00035624	0.0067685	PPP3CA,NFATC4
12	negative regulation of dendrite morphogenesis	0.0007	9	2	0.00035624	0.0067685	PPP3CA,NFATC4
12	cellular protein-containing complex localization	0.0008	10	2	0.00043896	0.0079013	DLG1,EZR
12	cellular response to cAMP	0.0037	49	3	0.00045571	0.0079519	ITPR2,STC1,EZR
12	cell-cell adhesion	0.0092	121	4	0.00049537	0.0079519	DLG1,DLG4,DSG1,PKP4
12	response to calcium ion	0.0039	51	3	0.00051167	0.0079519	PPP3CA,HOMER1,KCNMA1
12	inositol phosphate-mediated signaling	0.0008	11	2	0.00053012	0.0079519	ITPR1,ITPR2
12	protein kinase A signaling	0.0008	11	2	0.00053012	0.0079519	LCP1,EZR
12	regulation of ventricular cardiac muscle cell action potential	0.0008	11	2	0.00053012	0.0079519	CACNA1C,DLG1
12	positive regulation of adenylate cyclase activity	0.0009	12	2	0.00062968	0.0081859	CACNA1C,STIM1
12	G protein-coupled glutamate receptor signaling pathway	0.0009	12	2	0.00062968	0.0081859	HOMER1,HOMER2
12	protein localization to synapse	0.0009	12	2	0.00062968	0.0081859	NLGN1,DLG4
13	axon guidance	0.0148	195	9	6.0442e-09	1.8135e-06	PTPRO,ROBO1,CDH4,BOC,SLIT3,SLIT2,DCC,ENAH,CXCL12
13	Roundabout signaling pathway	0.0005	7	4	7.1116e-09	1.8135e-06	ROBO1,SLIT3,SLIT2,MYO9B
13	negative regulation of cell migration	0.0076	101	6	6.1535e-07	0.00010461	PTPRT,PTPRK,ROBO1,SLIT2,SRGAP1,PODN
13	negative regulation of chemokine-mediated signaling pathway	0.0005	6	3	9.1562e-07	0.00011628	ROBO1,SLIT3,SLIT2
13	positive regulation of muscle cell differentiation	0.002	26	4	1.2986e-06	0.00013246	CDH2,BOC,ABL1,SPAG9
13	cell adhesion	0.0324	428	9	4.336e-06	0.00036856	PTPRT,CNTNAP1,PTPRK,ROBO1,CDH4,CDH2,BOC,SORBS3,CXCL12
13	chemorepulsion involved in postnatal olfactory bulb interneuron migration	0.0002	2	2	1.783e-05	0.00099846	ROBO1,SLIT2
13	negative regulation of retinal ganglion cell axon guidance	0.0002	2	2	1.783e-05	0.00099846	PTPRO,SLIT2
13	negative regulation of relaxation of cardiac muscle	0.0002	2	2	1.783e-05	0.00099846	PDE4B,PDE4D
13	apoptotic process involved in luteolysis	0.0002	3	2	4.004e-05	0.0016817	SLIT3,SLIT2
13	chemorepulsion involved in embryonic olfactory bulb interneuron precursor migration	0.0002	3	2	4.004e-05	0.0016817	SLIT3,SLIT2
13	response to cortisol	0.0002	3	2	4.004e-05	0.0016817	SLIT3,SLIT2
13	aortic valve morphogenesis	0.0019	25	3	6.3645e-05	0.0022912	ROBO1,SLIT3,SLIT2
13	cell-cell adhesion mediated by cadherin	0.0019	25	3	6.3645e-05	0.0022912	CDH4,MMP24,CDH2
13	actin filament fragmentation	0.0003	4	2	7.1046e-05	0.0024156	CFL2,DSTN
13	positive regulation of release of sequestered calcium ion into cytosol	0.0022	29	3	9.8513e-05	0.0030539	AKAP6,ABL1,PDPK1
13	cell morphogenesis	0.0062	82	4	0.00011373	0.0034119	PTPRO,CDH4,CDH2,CAP2
13	ventricular septum morphogenesis	0.0026	34	3	0.0001571	0.0041403	ROBO1,SLIT3,SLIT2
13	cAMP catabolic process	0.0005	6	2	0.00015924	0.0041403	PDE4B,PDE4D
13	negative regulation of small GTPase mediated signal transduction	0.0005	7	2	0.00021633	0.0054082	SH3BP1,SLIT2
13	axon extension involved in axon guidance	0.0006	8	2	0.00028201	0.0062043	SLIT3,SLIT2
13	actin filament depolymerization	0.0006	8	2	0.00028201	0.0062043	CFL2,DSTN
13	neuroepithelial cell differentiation	0.0006	8	2	0.00028201	0.0062043	CDH2,ABL1
13	positive regulation of actin filament depolymerization	0.0007	9	2	0.00035624	0.0071248	CFL2,DSTN
13	actin crosslink formation	0.0007	9	2	0.00035624	0.0071248	EPS8,BAIAP2
13	T cell receptor signaling pathway	0.0088	116	4	0.000423	0.008037	ABL1,PDE4B,PDPK1,PDE4D
13	epidermal growth factor receptor signaling pathway	0.0039	51	3	0.00051167	0.0092101	EPS8,ABL1,PDPK1
14	regulation of complement activation	0.008	105	13	1.1102e-16	7.2164e-15	C1QB,C1S,CFH,C1R,IGHV1-69,C3,IGLV2-11,C4B,C4A,IGLV1-47,SERPING1,CFB,IGLV3-19
14	complement activation	0.0066	87	14	1.1102e-16	7.2164e-15	C1QB,COLEC10,C1S,CFH,C1R,IGHV1-69,C3,IGLV2-11,C4B,C4A,IGLV1-47,MASP1,CFB,IGLV3-19
14	complement activation, classical pathway	0.0108	143	11	2.6645e-15	1.1458e-13	C1QB,C1S,C1R,IGHV1-69,C3,IGLV2-11,C4B,C4A,IGLV1-47,SERPING1,IGLV3-19
14	Fc-gamma receptor signaling pathway involved in phagocytosis	0.0098	129	9	3.2444e-12	1.0382e-10	ARPC1B,IGHV1-69,IGLV2-11,IGLV1-47,MYO10,MYO1C,FCGR2A,DOCK1,IGLV3-19
14	proteolysis	0.0295	390	12	5.0696e-12	1.3181e-10	C1QB,COLEC10,C1S,IGHV1-69,C3,IGLV2-11,C4B,C4A,IGLV1-47,MASP1,CFB,IGLV3-19
14	positive regulation of apoptotic cell clearance	0.0004	5	3	1.5778e-07	3.3134e-06	C3,C4B,C4A
14	complement activation, alternative pathway	0.0009	12	3	2.1605e-06	3.8888e-05	CFH,C3,CFB
14	Fc-epsilon receptor signaling pathway	0.0087	115	5	3.4492e-06	5.5186e-05	IGHV1-69,IGLV2-11,IGLV1-47,IGLV3-19,LAT
14	immune response	0.0285	376	7	8.1607e-06	0.00011425	C1R,IGHV1-69,C3,IGLV2-11,IGLV1-47,IGLV3-19,LAT
14	innate immune response	0.031	409	7	1.4065e-05	0.00018285	C1QB,C1S,C1R,IGHV1-69,C4B,C4A,SERPING1
14	receptor-mediated endocytosis	0.0131	173	5	2.4511e-05	0.00026962	IGHV1-69,IGLV2-11,IGLV1-47,MASP1,IGLV3-19
14	negative regulation of endopeptidase activity	0.007	93	4	3.7951e-05	0.00037951	C3,C4B,C4A,SERPING1
14	regulation of immune response	0.0146	193	5	4.1191e-05	0.00041191	IGHV1-69,C3,IGLV2-11,IGLV1-47,IGLV3-19
14	positive regulation of glucose transmembrane transport	0.0005	7	2	9.7796e-05	0.00088017	C2CD5,C3
14	immunoglobulin production	0.0039	51	3	0.00015727	0.0012582	IGLV2-11,IGLV1-47,IGLV3-19
14	complement activation, lectin pathway	0.0008	11	2	0.00024028	0.0019223	COLEC10,MASP1
14	exocytosis	0.0059	78	3	0.00054233	0.0037963	RALA,TNFAIP2,EXOC5
14	leukocyte migration	0.0142	187	4	0.00054417	0.0038092	IGHV1-69,IGLV2-11,IGLV1-47,IGLV3-19
14	phagocytosis, engulfment	0.0077	102	3	0.0011739	0.0070431	IGHV1-69,C3,DOCK1
14	positive regulation of protein targeting to membrane	0.0021	28	2	0.0015239	0.0091433	C2CD5,MYO1C
15	intracellular protein transport	0.0211	278	7	2.369e-07	3.0323e-05	STX12,STX17,RAB11B,STX3,VPS45,VPS39,VPS16
15	sphinganine biosynthetic process	0.0002	2	2	5.2899e-06	0.00033355	SPTLC1,SPTLC2
15	vesicle docking	0.0017	23	3	7.9416e-06	0.00033355	STX12,STX17,STX3
15	vesicle fusion	0.0023	30	3	1.7491e-05	0.00052793	STX12,STX17,STX3
15	sphingomyelin biosynthetic process	0.0003	4	2	2.1117e-05	0.00052793	SPTLC1,SPTLC2
15	positive regulation of lipophagy	0.0004	5	2	3.2962e-05	0.0006922	SPTLC1,SPTLC2
15	sphingosine biosynthetic process	0.0005	6	2	4.7417e-05	0.00085351	SPTLC1,SPTLC2
15	neurotransmitter receptor internalization	0.0005	7	2	6.4475e-05	0.00090265	CACNG7,CACNG5
15	neurotransmitter receptor transport, postsynaptic endosome to lysosome	0.0005	7	2	6.4475e-05	0.00090265	CACNG7,CACNG5
15	postsynaptic neurotransmitter receptor diffusion trapping	0.0007	9	2	0.00010637	0.0012764	CACNG7,CACNG5
15	retrograde transport, endosome to plasma membrane	0.001	13	2	0.00022103	0.0024313	RAB11B,VPS39
15	regulated exocytosis	0.0011	15	2	0.00029368	0.0029368	RAB11B,RAB11FIP1
15	regulation of AMPA receptor activity	0.0014	18	2	0.00042162	0.0037544	CACNG7,CACNG5
15	ceramide biosynthetic process	0.0014	19	2	0.0004693	0.0037544	SPTLC1,SPTLC2
15	transmission of nerve impulse	0.0014	19	2	0.0004693	0.0037544	CACNG7,CACNG5
15	cholesterol efflux	0.0016	21	2	0.00057214	0.0045771	ABCA1,STX12
15	autophagosome maturation	0.0018	24	2	0.00074503	0.0052152	STX17,VPS16
15	glycogen metabolic process	0.002	27	2	0.00094008	0.0056405	PHKA1,PHKB
15	positive regulation of synaptic transmission, glutamatergic	0.002	27	2	0.00094008	0.0056405	CACNG7,CACNG5
15	regulation of vacuole fusion, non-autophagic	0.0001	1	1	0.001665	0.0099898	VPS16
16	semaphorin-plexin signaling pathway	0.0026	34	11	1.1102e-16	2.8089e-14	NRP1,SEMA7A,PLXND1,SEMA3C,SEMA3D,SEMA3A,SEMA3B,SEMA4G,ARHGDIA,PLXNA2,PLXNB2
16	negative regulation of axon extension involved in axon guidance	0.002	26	7	2.7423e-14	3.4552e-12	NRP1,SEMA7A,SEMA3C,SEMA3D,SEMA3A,SEMA3B,SEMA4G
16	semaphorin-plexin signaling pathway involved in axon guidance	0.0009	12	6	5.6177e-14	4.7189e-12	NRP1,PLXND1,SEMA3A,PLXNA2,PLXNB2,PLXNC1
16	positive regulation of axonogenesis	0.0023	30	6	1.344e-11	8.4671e-10	PLXND1,SLITRK1,ARHGDIA,PLXNA2,PLXNB2,PLXNC1
16	negative chemotaxis	0.0026	34	6	2.8355e-11	1.4177e-09	SEMA7A,SEMA3C,SEMA3D,SEMA3A,SEMA3B,SEMA4G
16	neural crest cell migration	0.0033	44	6	1.3172e-10	5.5324e-09	SEMA7A,SEMA3C,SEMA3D,SEMA3A,SEMA3B,SEMA4G
16	dichotomous subdivision of terminal units involved in salivary gland branching	0.0004	5	4	1.8108e-10	6.519e-09	NRP1,PLXND1,SEMA3C,SEMA3A
16	negative regulation of cell adhesion	0.0031	41	5	9.2744e-09	2.8751e-07	PLXND1,ARHGDIA,PLXNA2,PLXNB2,PLXNC1
16	positive regulation of cell migration	0.0155	205	6	1.1269e-06	3.1554e-05	SEMA7A,SEMA3C,SEMA3D,SEMA3A,SEMA3B,SEMA4G
16	regulation of cell shape	0.0104	137	5	3.4631e-06	8.6578e-05	PLXND1,PTN,PLXNA2,PLXNB2,PLXNC1
16	regulation of GTPase activity	0.0048	63	4	4.2692e-06	9.8192e-05	PLXND1,PLXNA2,PLXNB2,PLXNC1
16	regulation of cell migration	0.0055	73	4	7.608e-06	0.00015183	PLXND1,PLXNA2,PLXNB2,PLXNC1
16	synaptic membrane adhesion	0.0017	22	3	7.9913e-06	0.00015183	PTPRS,PTPRD,SLITRK1
16	basal dendrite arborization	0.0002	3	2	1.3021e-05	0.00019531	NRP1,SEMA3A
16	facioacoustic ganglion development	0.0002	3	2	1.3021e-05	0.00019531	NRP1,SEMA3A
16	gonadotrophin-releasing hormone neuronal migration to the hypothalamus	0.0002	3	2	1.3021e-05	0.00019531	NRP1,SEMA3A
16	semaphorin-plexin signaling pathway involved in neuron projection guidance	0.0003	4	2	2.3123e-05	0.00027748	NRP1,SEMA3A
16	ventral trunk neural crest cell migration	0.0003	4	2	2.3123e-05	0.00027748	NRP1,SEMA3A
16	sympathetic neuron projection extension	0.0003	4	2	2.3123e-05	0.00027748	NRP1,SEMA3A
16	sympathetic neuron projection guidance	0.0003	4	2	2.3123e-05	0.00027748	NRP1,SEMA3A
16	trigeminal nerve structural organization	0.0004	5	2	3.6092e-05	0.00039701	NRP1,SEMA3A
16	branchiomotor neuron axon guidance	0.0004	5	2	3.6092e-05	0.00039701	NRP1,SEMA3A
16	trigeminal ganglion development	0.0004	5	2	3.6092e-05	0.00039701	NRP1,SEMA3A
16	transmembrane receptor protein tyrosine phosphatase signaling pathway	0.0005	6	2	5.1918e-05	0.00046726	PTN,PTPRD
16	neural crest cell migration involved in autonomic nervous system development	0.0005	6	2	5.1918e-05	0.00046726	NRP1,SEMA3A
16	axonogenesis involved in innervation	0.0005	6	2	5.1918e-05	0.00046726	NRP1,SEMA3A
16	axon extension involved in axon guidance	0.0006	8	2	9.2103e-05	0.00082892	NRP1,SEMA3A
16	negative regulation of neuron projection development	0.004	53	3	0.00010787	0.00091167	PTPRS,SEMA3A,DPYSL3
16	positive regulation of synapse assembly	0.0041	54	3	0.00011396	0.00091167	PTPRD,SLITRK1,SLITRK4
16	facial nerve structural organization	0.0007	9	2	0.00011644	0.00093155	NRP1,SEMA3A
16	sympathetic ganglion development	0.0007	9	2	0.00011644	0.00093155	NRP1,SEMA3A
16	regulation of postsynaptic density assembly	0.0008	11	2	0.00017358	0.0012151	PTPRS,PTPRD
16	limb bud formation	0.0008	11	2	0.00017358	0.0012151	SEMA3C,PLXNA2
16	nerve development	0.001	13	2	0.00024192	0.0016935	NRP1,SEMA3A
16	axon guidance	0.0148	195	4	0.00033652	0.0023556	NRP1,SEMA3C,SEMA3A,SEMA3B
16	axonal fasciculation	0.0014	19	2	0.0005135	0.0033416	NRP1,SEMA3A
16	positive regulation of neuron projection development	0.007	93	3	0.00055693	0.0033416	PTN,DPYSL3,PLXNB2
16	negative regulation of axonogenesis	0.0016	21	2	0.00062597	0.0037558	MCF2,ARHGDIA
16	cellular response to hypoxia	0.0077	102	3	0.0007273	0.0043638	PTN,STC2,P4HB
16	regulation of presynapse assembly	0.002	27	2	0.0010282	0.0055231	PTPRD,SLITRK1
16	branching involved in blood vessel morphogenesis	0.002	27	2	0.0010282	0.0055231	NRP1,PLXND1
16	endothelial cell migration	0.002	27	2	0.0010282	0.0055231	NRP1,PLXND1
16	outflow tract septum morphogenesis	0.0021	28	2	0.0011046	0.0055231	NRP1,SEMA3C
16	positive regulation of filopodium assembly	0.0022	29	2	0.0011837	0.0059184	NRP1,DPYSL3
16	neural tube development	0.0022	29	2	0.0011837	0.0059184	SEMA3C,PLXNA2
16	spinal cord development	0.0023	30	2	0.0012654	0.0063269	PTPRS,PTN
16	VEGF-activated neuropilin signaling pathway involved in axon guidance	0.0001	1	1	0.0017406	0.0069623	NRP1
16	protein localization to early endosome	0.0001	1	1	0.0017406	0.0069623	NRP1
16	olfactory lobe development	0.0001	1	1	0.0017406	0.0069623	SEMA7A
16	rod bipolar cell differentiation	0.0001	1	1	0.0017406	0.0069623	PTN
16	neural crest cell migration involved in sympathetic nervous system development	0.0001	1	1	0.0017406	0.0069623	SEMA3A
16	negative regulation of neuromuscular junction development	0.0001	1	1	0.0017406	0.0069623	PTN
16	cardiac endothelial to mesenchymal transition	0.0001	1	1	0.0017406	0.0069623	SEMA3C
16	otic placode development	0.0001	1	1	0.0017406	0.0069623	NRP1
16	positive regulation of cytokine activity	0.0001	1	1	0.0017406	0.0069623	NRP1
16	chemorepulsion of axon	0.0001	1	1	0.0017406	0.0069623	SEMA3B
16	basal dendrite development	0.0001	1	1	0.0017406	0.0069623	NRP1
16	response to ciliary neurotrophic factor	0.0001	1	1	0.0017406	0.0069623	PTN
16	cerebellum development	0.0032	42	2	0.0024489	0.0097954	PTPRS,PTN
17	macroautophagy	0.006	79	7	2.9668e-11	4.7765e-09	PRKAG2,WIPI1,AMBRA1,ATG14,ATG16L1,ULK1,SQSTM1
17	autophagosome assembly	0.0042	55	6	2.6876e-10	2.1501e-08	WIPI1,AMBRA1,ATG14,IRGM,ATG16L1,ULK1
17	response to mitochondrial depolarisation	0.0005	6	3	1.2406e-07	4.9623e-06	AMBRA1,ATG14,SQSTM1
17	mitophagy	0.0005	6	3	1.2406e-07	4.9623e-06	AMBRA1,ATG14,SQSTM1
17	regulation of protein complex stability	0.0007	9	3	4.1741e-07	1.3357e-05	ATG14,IRGM,SQSTM1
17	autophagy	0.008	105	5	5.8209e-07	1.5134e-05	RAB39B,WIPI1,AMBRA1,ULK1,SQSTM1
17	protein lipidation involved in autophagosome assembly	0.0003	4	2	1.9201e-05	0.00044163	IRGM,ATG16L1
17	autophagy of mitochondrion	0.0027	36	3	2.5987e-05	0.00047957	WIPI1,AMBRA1,SQSTM1
17	autophagy of host cells involved in interaction with symbiont	0.0004	5	2	2.9973e-05	0.00047957	IRGM,ULK1
17	fructose 2,6-bisphosphate metabolic process	0.0004	5	2	2.9973e-05	0.00047957	PFKFB4,PFKFB3
17	aggrephagy	0.0005	6	2	4.312e-05	0.00060368	WDFY3,SQSTM1
17	fructose metabolic process	0.0007	9	2	9.6741e-05	0.0012576	PFKFB4,PFKFB3
17	cellular response to starvation	0.0049	65	3	0.0001485	0.001782	WIPI1,AMBRA1,ATG14
17	protein localization to phagophore assembly site	0.001	13	2	0.00020107	0.0022118	WIPI1,ATG16L1
17	carbohydrate phosphorylation	0.0013	17	2	0.00034253	0.0034253	PFKFB4,PFKFB3
17	glycogen biosynthetic process	0.0014	18	2	0.00038364	0.0034528	GYS1,GYG2
17	positive regulation of glycolytic process	0.0014	18	2	0.00038364	0.0034528	PFKFB4,PFKFB3
17	positive regulation of peptidyl-threonine phosphorylation	0.002	27	2	0.00085578	0.0068462	PRKAG2,IRGM
17	positive regulation of phosphatidylinositol 3-kinase activity	0.0021	28	2	0.00091946	0.0073557	AMBRA1,ATG14
18	homophilic cell adhesion via plasma membrane adhesion molecules	0.0116	153	11	1.1102e-16	1.4211e-14	PVR,CDH6,CDH1,PCDHB16,FAT1,DCHS1,FAT3,PCDHB4,FAT4,PCDHB8,CDH18
18	calcium-dependent cell-cell adhesion via plasma membrane cell adhesion molecules	0.0033	43	6	4.448e-11	2.8467e-09	CDH6,CDH1,PCDHB16,DCHS1,PCDHB4,CDH18
18	hippo signaling	0.002	27	4	8.2544e-08	3.4669e-06	AMOT,DCHS1,AMOTL2,FAT4
18	adherens junction organization	0.0029	38	4	3.2043e-07	1.0254e-05	PVR,CDH6,CDH1,CDH18
18	cell-cell adhesion mediated by cadherin	0.0019	25	3	7.5548e-06	0.00017609	CDH6,CDH1,CDH18
18	condensed mesenchymal cell proliferation	0.0002	3	2	9.7829e-06	0.00017609	DCHS1,FAT4
18	establishment of cell polarity involved in ameboidal cell migration	0.0002	3	2	9.7829e-06	0.00017609	AMOT,AMOTL2
18	cell adhesion	0.0324	428	6	3.0364e-05	0.0003778	CDH6,PCDHB16,FAT1,PCDHB4,CTNNAL1,PCDHB8
18	cell-cell adhesion	0.0092	121	4	3.039e-05	0.0003778	CDH6,CDH1,FAT1,CDH18
18	cell-cell junction assembly	0.0031	41	3	3.2813e-05	0.0003778	CDH6,CDH1,CDH18
18	collagen catabolic process	0.0032	42	3	3.5239e-05	0.0003778	MMP3,MMP8,MMP10
18	heterophilic cell-cell adhesion via plasma membrane cell adhesion molecules	0.0033	43	3	3.778e-05	0.0003778	PVR,DCHS1,FAT4
18	ossification involved in bone maturation	0.0006	8	2	6.9252e-05	0.00062327	DCHS1,FAT4
18	regulation of neuroinflammatory response	0.0006	8	2	6.9252e-05	0.00062327	MMP3,MMP8
18	synapse assembly	0.0044	58	3	9.138e-05	0.00073104	CDH1,PCDHB16,PCDHB4
18	extracellular matrix disassembly	0.0045	60	3	0.00010097	0.00080774	MMP3,MMP8,MMP10
18	negative regulation of cell-cell adhesion	0.0011	15	2	0.00024192	0.0016297	CDH1,NF2
18	cell morphogenesis	0.0062	82	3	0.00025232	0.0016297	CDH6,CDH1,CDH18
18	extracellular matrix organization	0.0162	214	4	0.00027161	0.0016297	MMP3,MMP8,MMP10,CDH1
18	actin cytoskeleton organization	0.0092	121	3	0.00078075	0.0046845	AMOT,AMOTL2,NF2
18	digestive tract development	0.0023	30	2	0.0009546	0.0057276	DCHS1,FAT4
18	neurogenesis	0.0026	34	2	0.0012217	0.0061084	DCHS1,FAT4
18	Schwann cell proliferation	0.0001	1	1	0.0015137	0.0075686	NF2
18	positive regulation of oxidative stress-induced cell death	0.0001	1	1	0.0015137	0.0075686	MMP3
18	branching involved in ureteric bud morphogenesis	0.0032	42	2	0.0018508	0.0081101	DCHS1,FAT4
18	negative regulation of GTPase activity	0.0033	44	2	0.0020275	0.0081101	IQGAP2,AMOT
19	canonical Wnt signaling pathway	0.0056	74	7	3.217e-12	9.4258e-10	WNT2B,FZD7,FZD6,LRP5,FZD9,SFRP1,SFRP2
19	non-canonical Wnt signaling pathway	0.0015	20	5	4.8613e-11	7.0975e-09	FZD7,FZD6,FZD9,SFRP1,SFRP2
19	Wnt signaling pathway, planar cell polarity pathway	0.0033	44	5	2.4602e-09	2.3864e-07	FZD7,FZD6,ROR1,ROR2,CTHRC1
19	negative regulation of canonical Wnt signaling pathway	0.0091	120	6	6.4018e-09	4.6733e-07	FZD6,DKK1,SFRP1,SFRP2,ROR2,CTHRC1
19	Wnt signaling pathway involved in somitogenesis	0.0003	4	3	1.8849e-08	1.0932e-06	DKK1,SFRP1,SFRP2
19	positive regulation of canonical Wnt signaling pathway	0.0068	90	5	8.5062e-08	4.083e-06	FZD9,SFRP1,SFRP2,ROR2,RSPO1
19	negative regulation of Wnt signaling pathway	0.0031	41	4	2.1428e-07	8.7856e-06	DKK1,SFRP1,SFRP2,WIF1
19	positive regulation of fat cell differentiation	0.0033	43	4	2.5885e-07	9.3184e-06	LRP5,SFRP1,SFRP2,WIF1
19	negative regulation of JUN kinase activity	0.0009	12	3	5.057e-07	1.6182e-05	DUSP19,SFRP1,SFRP2
19	Wnt signaling pathway	0.0134	177	5	2.3421e-06	6.7922e-05	WNT2B,LRP5,WNT16,WIF1,RSPO1
19	negative regulation of planar cell polarity pathway involved in axis elongation	0.0002	2	2	3.116e-06	7.4784e-05	SFRP1,SFRP2
19	regulation of midbrain dopaminergic neuron differentiation	0.0002	2	2	3.116e-06	7.4784e-05	SFRP1,SFRP2
19	anatomical structure development	0.0017	23	3	3.5296e-06	7.7652e-05	WIF1,ROR1,ROR2
19	negative regulation of mesodermal cell fate specification	0.0002	3	2	7.0057e-06	0.00014011	DKK1,SFRP2
19	positive regulation of JUN kinase activity	0.0025	33	3	1.0343e-05	0.00019651	DUSP19,DKK1,ROR2
19	negative regulation of BMP signaling pathway	0.0033	43	3	2.2701e-05	0.00040862	DKK1,SFRP1,SFRP2
19	regulation of receptor internalization	0.0005	6	2	2.7959e-05	0.00044735	DKK1,RSPO1
19	negative regulation of cardiac muscle cell differentiation	0.0005	6	2	2.7959e-05	0.00044735	FZD7,DKK1
19	cell fate commitment	0.0037	49	3	3.3431e-05	0.00050147	WNT2B,WNT16,ROR2
19	positive regulation of osteoblast differentiation	0.0043	57	3	5.2291e-05	0.00073207	LRP5,SFRP2,CTHRC1
19	negative regulation of peptidyl-tyrosine phosphorylation	0.0007	9	2	6.2765e-05	0.00081595	SFRP1,SFRP2
19	cellular response to X-ray	0.0008	10	2	7.7429e-05	0.0010066	SFRP1,SFRP2
19	digestive tract morphogenesis	0.001	13	2	0.00013056	0.0014361	SFRP1,SFRP2
19	hematopoietic stem cell proliferation	0.001	13	2	0.00013056	0.0014361	WNT2B,SFRP2
19	planar cell polarity pathway involved in neural tube closure	0.001	13	2	0.00013056	0.0014361	SFRP1,SFRP2
19	positive regulation of JNK cascade	0.0061	80	3	0.00014195	0.0015614	FZD7,DUSP19,WNT16
19	bone remodeling	0.0011	15	2	0.00017356	0.0017356	LRP5,WNT16
19	male gonad development	0.0066	87	3	0.00018155	0.0018155	WNT2B,SFRP1,SFRP2
19	astrocyte development	0.0013	17	2	0.00022259	0.0022259	ROR1,ROR2
19	negative regulation of ossification	0.0014	18	2	0.00024936	0.0022442	DKK1,SFRP1
19	regulation of neuron projection development	0.0014	18	2	0.00024936	0.0022442	SFRP1,SFRP2
19	neuron differentiation	0.0083	110	3	0.0003603	0.0032427	WNT2B,FZD7,WNT16
19	negative regulation of epithelial to mesenchymal transition	0.0017	23	2	0.00040559	0.0032447	SFRP1,SFRP2
19	positive regulation of apoptotic process	0.0231	305	4	0.00053245	0.0042596	DUSP1,FZD9,SFRP1,SFRP2
19	bone morphogenesis	0.0021	28	2	0.00059883	0.0047906	LRP5,SFRP2
19	Wnt signaling pathway, calcium modulating pathway	0.0025	33	2	0.00082865	0.006434	FZD6,ROR2
19	response to retinoic acid	0.0027	35	2	0.00093073	0.006434	DUSP1,DKK1
19	positive regulation of Wnt signaling pathway	0.0027	35	2	0.00093073	0.006434	SFRP1,RSPO1
19	hair follicle development	0.0028	37	2	0.0010386	0.006434	FZD6,DKK1
19	negative regulation of cell proliferation	0.0287	379	4	0.0011969	0.006434	DUSP1,SFRP1,SFRP2,ROR2
19	negative regulation of osteoblast differentiation	0.003	40	2	0.0012111	0.006434	LRP5,SFRP1
19	negative regulation of canonical Wnt signaling pathway involved in cardiac muscle cell fate commitment	0.0001	1	1	0.0012868	0.006434	DKK1
19	negative regulation of canonical Wnt signaling pathway involved in controlling type B pancreatic cell proliferation	0.0001	1	1	0.0012868	0.006434	SFRP1
19	negative regulation of Wnt-Frizzled-LRP5/6 complex assembly	0.0001	1	1	0.0012868	0.006434	DKK1
19	negative regulation of skeletal muscle acetylcholine-gated channel clustering	0.0001	1	1	0.0012868	0.006434	FZD9
19	positive regulation of Wnt signaling pathway, calcium modulating pathway	0.0001	1	1	0.0012868	0.006434	DKK1
19	macrophage migration	0.0001	1	1	0.0012868	0.006434	ROR2
19	positive regulation of heart induction by negative regulation of canonical Wnt signaling pathway	0.0001	1	1	0.0012868	0.006434	DKK1
19	negative regulation of dermatome development	0.0001	1	1	0.0012868	0.006434	SFRP2
19	negative regulation of Wnt signaling pathway involved in dorsal/ventral axis specification	0.0001	1	1	0.0012868	0.006434	SFRP1
19	stromal-epithelial cell signaling involved in prostate gland development	0.0001	1	1	0.0012868	0.006434	SFRP1
19	negative regulation of ectodermal cell fate specification	0.0001	1	1	0.0012868	0.006434	FZD7
19	positive regulation of midbrain dopaminergic neuron differentiation	0.0001	1	1	0.0012868	0.006434	DKK1
19	convergent extension involved in somitogenesis	0.0001	1	1	0.0012868	0.006434	SFRP1
19	learning or memory	0.0035	46	2	0.0015944	0.0079719	FZD9,DKK1
19	inner ear morphogenesis	0.0038	50	2	0.001878	0.0093902	FZD6,ROR2
20	somatic stem cell population maintenance	0.0039	51	3	1.6013e-05	0.0022418	KLF4,FOXP1,BCL9
20	negative regulation of transcription, DNA-templated	0.0364	480	5	6.3956e-05	0.0044769	RING1,CTBP1,KLF4,FOXP1,CIC

## Sheet: WT dex vs WT path enrich. netw.
GeneSet	RatioOfProteinsInGeneSet	NumberOfProteinsInGeneSet	ProteinsFromNetwork	P-value	FDR <0.01	Nodes
Pathways in cancer(K)	0.0465	526	104	2.1575e-09	2.3085e-06	ARAF,GSTM4,JUN,FN1,IKBKB,MECOM,JAK2,DDB2,EGFR,PIM1,IFNA17,SMO,MSH3,IL6ST,GSTT2,ZBTB16,CXCL12,SP1,FLT3,PIK3CD,ITGA2,ITGA6,LRP5,TP53,EPAS1,LPAR1,PIK3R1,IGF2,IGF1,PTK2,IL15,RXRB,RXRA,VEGFC,VEGFA,CCND3,CCND1,IL4R,IL6,IL7,GNB5,MMP1,MMP2,LAMA5,RALA,LAMA4,GNG4,GNG7,LAMB2,ELK1,MYC,DAPK3,ADCY9,CTBP1,TERT,PLCG2,HMOX1,PLCG1,FZD7,FZD6,FZD9,CDKN1B,GLI3,IFNGR1,PLCB1,ADCY4,RUNX1T1,FGF5,FGF9,CDH1,PGF,ABL1,CDK6,B…
MAPK signaling pathway(K)	0.0261	295	63	2.8782e-07	0.00013279	ARAF,MEF2C,DDIT3,JUN,ECSIT,IKBKB,MECOM,DUSP5,DUSP1,DUSP6,EGFR,FLNA,CDC25B,MAPKAPK3,MAPKAPK5,FLT1,FLT3,SRF,TP53,EPHA2,IGF2,IGF1,PPP3CA,PPP3CB,IL1A,RELB,VEGFC,VEGFA,CACNA1C,CACNA1G,PLA2G4A,MKNK2,ELK1,MYC,NFATC1,CSF1,FGF5,FGF9,MAP2K4,PGF,MAP2K5,MAP3K14,MAP3K12,NGF,CACNG7,CACNG5,ANGPT1,RPS6KA4,RPS6KA3,RPS6KA6,RPS6KA2,IL1R1,MAPK8IP3,GADD45B,GADD45A,FAS,HGF,EFNA5,TGFB3,FGFR2,TGFBR2,ERBB3,GNA12
Proteoglycans in cancer(K)	0.0178	201	48	3.7301e-07	0.00013279	ARAF,FN1,EGFR,FLNA,SMO,PIK3CD,ITGA2,PPP1R12B,ANK3,ANK1,TP53,SDC4,PIK3R1,IGF2,IGF1,PTK2,SDC1,CD44,VEGFA,TFAP4,CCND1,PLAU,CAV1,PDPK1,MMP2,ELK1,MYC,PLCG2,PLCG1,FZD7,FZD6,FZD9,TIMP3,COL21A1,ITPR1,ITPR2,EZR,TWIST1,TLR4,FAS,HGF,WNT2B,PLAUR,WNT16,DCN,ERBB3,LUM,RPS6KB1
PI3K-Akt signaling pathway(K)	0.0313	354	70	9.8859e-07	0.00026395	FN1,IKBKB,JAK2,EGFR,IBSP,IFNA17,FOXO3,FLT1,FLT3,PIK3CD,ITGB8,ITGA2,ITGA8,ITGA6,TP53,EPHA2,LPAR1,PIK3R1,PCK2,IGF2,IGF1,PTK2,RXRA,VEGFC,VEGFA,CCND3,CCND1,IL4R,PRLR,IL6,IL7,GNB5,GHR,PDPK1,CREB5,LAMA5,LAMA4,GNG4,GNG7,LAMB2,CREB3L3,CREB3L1,MYC,CDKN1B,CSF1,TNC,FGF5,FGF9,MAGI1,PGF,CDK6,BCL2L1,NGF,EIF4E2,ANGPT1,GYS1,SGK1,TLR4,HGF,COL4A5,EFNA5,FGFR2,COL6A6,ATF6B,THBS2,THBS4,THBS3,ERBB3,RPS6KB1,PPP2R2B
Regulation of Insulin-like Growth Factor (IGF) transport and uptake by Insulin-like Growth Factor Binding Proteins (IGFBPs)(R)	0.0106	120	33	1.379e-06	0.0002951	C3,FN1,CP,P4HB,C4A,IGF2,IGF1,QSOX1,IL6,PRKCSH,MMP1,MMP2,MBTPS1,LAMB2,SERPINA10,APOL1,CSF1,TNC,CDH2,IGFBP5,IGFBP3,IGFBP2,IGFBP6,DNAJC3,APP,PAPPA,STC2,VWA1,FAM20C,APLP2,SHISA5,CKAP4,AMTN
Hepatocellular carcinoma(K)	0.0149	168	40	3.6567e-06	0.0006509	ARAF,GSTM4,DDB2,EGFR,SHC4,GSTT2,PIK3CD,LRP5,SMARCC2,TP53,PIK3R1,IGF2,CCND1,ELK1,MYC,TERT,PLCG2,HMOX1,PLCG1,FZD7,FZD6,FZD9,CDK6,BCL2L1,DPF3,MGST3,MGST1,MGST2,GADD45B,GADD45A,HGF,SMAD3,TGFB3,WNT2B,WNT16,ARID1B,TGFBR2,TCF7L1,RPS6KB1,BAX
Interleukin-4 and Interleukin-13 signaling(R)	0.0098	111	29	1.4937e-05	0.0021899	FN1,JAK2,RORC,PIM1,FOXO3,SOCS5,TP53,PIK3R1,IL1A,VEGFA,CCND1,IL4R,IL6,MMP1,MMP2,MMP3,LAMA5,MYC,JUNB,HMOX1,IL13RA2,BCL2L1,IL23R,TWIST1,LIF,SAA1,HGF,OPRM1,POMC
Transcriptional misregulation in cancer(K)	0.0165	186	41	1.6466e-05	0.0021899	MEF2C,DDIT3,PBX3,PBX1,FLI1,DUSP6,DDB2,GRIA3,ZBTB16,SP1,FLT1,FLT3,TP53,IGF1,PTK2,RXRB,RXRA,CD86,PLAT,PLAU,IL6,TCF3,LDB1,MMP3,ETV1,ETV6,MYC,CDKN1B,RUNX1T1,IGFBP3,BCL2L1,SIN3A,GADD45B,GADD45A,ARNT2,SIX1,SIX4,WNT16,TGFBR2,MEIS1,BAX
Axon guidance(K)	0.0155	175	39	2.072e-05	0.0024449	SMO,CXCL12,PIK3CD,BOC,EPHB6,EPHB2,EPHA4,EPHA6,EPHA2,PIK3R1,PTK2,NRP1,PPP3CA,PPP3CB,ENAH,SLIT3,SLIT2,PLCG2,PLCG1,NFATC4,CFL2,PLXNC1,SEMA7A,PLXNA2,ABL1,SRGAP1,PLXNB2,TRPC4,SEMA3C,SEMA3D,SEMA3A,SEMA3B,SEMA4C,SEMA4G,PDK1,ROBO1,EFNA5,DCC,LIMK2
p53 signaling pathway(K)	0.0064	72	21	4.7919e-05	0.0051273	DDB2,SESN2,MDM4,TP53,IGF1,CCNG2,CCND3,CCND1,IGFBP3,CDK6,BCL2L1,TP53AIP1,CHEK1,GADD45B,GADD45A,SIAH1,ATR,FAS,SHISA5,CASP8,BAX
Validated transcriptional targets of AP1 family members Fra1 and Fra2(N)	0.0033	37	14	6.1803e-05	0.0055795	JUN,SP1,TXLNG,CCND1,PLAU,IL6,MMP1,MMP2,JUNB,HMOX1,NFATC1,LIF,PLAUR,DCN
Metallothioneins bind metals(R)	0.0008	9	7	6.2691e-05	0.0055795	MT1M,MT1X,MT2A,MT1A,MT1G,MT1H,MT1E
Human T-cell leukemia virus 1 infection(K)	0.0194	219	44	6.9629e-05	0.0057095	JUN,IKBKB,PIK3CD,SRF,TP53,PIK3R1,NRP1,PPP3CA,PPP3CB,IL15,RELB,BUB1B,ETS2,CCND3,CCND1,IL6,TCF3,CREB5,ELK1,CREB3L3,CREB3L1,MYC,ADCY9,TERT,NFATC1,NFATC4,KAT2B,ADCY4,MAP2K4,MAP3K14,BCL2L1,CHEK1,IL1R1,HLA-C,HLA-F,ATR,SMAD3,TGFB3,DLG1,SLC2A1,TGFBR2,VAC14,ATF6B,BAX
Cellular senescence(K)	0.0142	160	35	7.6802e-05	0.005837	SIRT1,CDC25A,SQSTM1,FOXO3,PIK3CD,FOXM1,TP53,PIK3R1,PPP3CA,PPP3CB,IL1A,CCND3,CCND1,FBXW11,PPID,IL6,MYC,NFATC1,NFATC4,HIPK3,HIPK2,IGFBP3,ITPR1,ITPR2,CDK6,CHEK1,HLA-C,HLA-F,GADD45B,GADD45A,ATR,ZFP36L2,SMAD3,TGFB3,TGFBR2
AGE-RAGE signaling pathway in diabetic complications(K)	0.0088	99	25	9.4791e-05	0.0063524	JUN,FN1,JAK2,F3,PIM1,PIK3CD,PIK3R1,IL1A,VEGFC,VEGFA,CCND1,CYBB,IL6,MMP2,PLCG2,PLCG1,NFATC1,CDKN1B,PLCB1,PLCD3,COL4A5,SMAD3,TGFB3,TGFBR2,BAX
Chronic myeloid leukemia(K)	0.0067	76	21	0.0001007	0.0063524	ARAF,IKBKB,MECOM,DDB2,SHC4,PIK3CD,TP53,PIK3R1,CCND1,MYC,CTBP1,CDKN1B,ABL1,CDK6,BCL2L1,GADD45B,GADD45A,SMAD3,TGFB3,TGFBR2,BAX
cGMP-PKG signaling pathway(K)	0.0144	163	35	0.00010914	0.0063524	MYLK,MEF2C,MYL9,KCNMA1,MYLK3,ADORA1,SRF,PPP3CA,PPP3CB,RGS2,PPIF,CACNA1C,CREB5,CREB3L3,CREB3L1,ADCY9,NFATC1,NFATC4,PLCB1,ADCY4,SLC8A3,IRS2,SLC8A2,ITPR1,ITPR2,ADRA1B,PRKG1,EDNRA,ATP1B1,BDKRB2,PDE5A,ATF6B,ATP1A3,ATP1A1,GNA12
Human cytomegalovirus infection(K)	0.0199	225	44	0.00012552	0.0063524	IKBKB,EGFR,IFNA17,CXCL12,SP1,PIK3CD,TP53,PIK3R1,PTK2,AKAP13,PPP3CA,PPP3CB,VEGFA,CCND1,IL6,GNB5,TAPBP,CREB5,GNG4,GNG7,PTK2B,ELK1,CREB3L3,CREB3L1,MYC,ADCY9,NFATC1,NFATC4,PLCB1,ADCY4,ITPR1,ITPR2,CDK6,IL1R1,HLA-C,HLA-F,PTGER2,FAS,PDIA3,CASP8,ATF6B,GNA12,RPS6KB1,BAX
Post-translational protein phosphorylation(R)	0.0095	107	26	0.0001267	0.0063524	C3,FN1,CP,P4HB,C4A,QSOX1,IL6,PRKCSH,MBTPS1,LAMB2,SERPINA10,APOL1,CSF1,TNC,CDH2,IGFBP5,IGFBP3,DNAJC3,APP,STC2,VWA1,FAM20C,APLP2,SHISA5,CKAP4,AMTN
Glycosaminoglycan metabolism(R)	0.0095	107	26	0.0001267	0.0063524	HS3ST3A1,CHST6,BGN,CHST3,DSEL,OGN,DSE,OMD,SDC4,SDC3,EXT1,SDC1,CD44,GPC4,HS3ST3B1,XYLT2,CHST15,CSGALNACT1,CSGALNACT2,DCN,B4GALT7,B4GALT4,B4GALT5,PRELP,B3GAT3,LUM
Human papillomavirus infection(K)	0.03	339	60	0.00012705	0.0063524	FN1,IKBKB,EGFR,IBSP,IFNA17,TICAM1,PIK3CD,ITGB8,ITGA2,ITGA8,ITGA6,ATP6V1G1,ATP6V1G2,TP53,PIK3R1,PTK2,BCAP31,VEGFA,CCND3,CCND1,IRF1,IRF9,ATP6V1B1,CREB5,LAMA5,LAMA4,LAMB2,CREB3L3,CREB3L1,TERT,FZD7,FZD6,FZD9,CDKN1B,TNC,MAGI1,CDK6,TADA3,PKM,HDAC6,HLA-C,HLA-F,LLGL1,ATP6V0A1,ATR,NFX1,FAS,COL4A5,DLG1,WNT2B,CASP8,WNT16,COL6A6,THBS2,THBS4,THBS3,TCF7L1,RPS6KB1,PPP2R2B,BAX
Focal adhesion(K)	0.0176	199	40	0.00014428	0.0069255	MYLK,MYL9,JUN,FN1,ARHGAP5,EGFR,FLNA,MYLK3,IBSP,SHC4,FLT1,PIK3CD,ITGB8,ITGA2,ITGA8,ITGA6,PPP1R12B,ACTN4,PIK3R1,IGF1,PTK2,VEGFC,VEGFA,CCND3,CCND1,CAV1,PDPK1,LAMA5,LAMA4,LAMB2,ELK1,TNC,PGF,HGF,COL4A5,COL6A6,DOCK1,THBS2,THBS4,THBS3
EGFR tyrosine kinase inhibitor resistance(K)	0.007	79	21	0.00016918	0.0077822	ARAF,JAK2,EGFR,SHC4,FOXO3,PIK3CD,NRG1,PIK3R1,IGF1,VEGFA,IL6,PLCG2,PLCG1,BCL2L1,EIF4E2,AXL,HGF,FGFR2,ERBB3,RPS6KB1,BAX
RNA Polymerase II Transcription(R)	0.0783	885	129	0.00020919	0.0088096	MEF2C,DDIT3,TXNIP,MYL9,GATA1,JUN,NR2F1,PRKAG2,MED12,NELFB,NELFA,RING1,SIRT1,SIRT3,DDB2,EGFR,USP9X,PSMB9,CENPJ,RORC,UBE2D1,CTGF,SESN2,PITX2,SRSF2,MAPKAPK5,SRSF4,KMT2D,FOXO4,FOXO3,ATXN3,MED30,ZNF420,FBXO32,TNFRSF10D,RGCC,SP1,MDM4,CCNH,CCNC,SMARCC2,TP53,FOXG1,BRIP1,HIVEP3,YES1,INTS4,CTSK,RXRB,RXRA,VEGFA,CCNG2,TCEA1,NR3C1,CCND3,CCND1,TFAP2A,CAV1,NABP1,TCF3,LDB1,PDPK1,PSMB10,AURKA,TAF13,SSRP1,TAF6,MYC…
Gastric cancer(K)	0.0132	149	32	0.00020975	0.0088096	ARAF,DDB2,EGFR,SHC4,PIK3CD,LRP5,TP53,PIK3R1,RXRB,RXRA,CCND1,MYC,TERT,FZD7,FZD6,FZD9,CDKN1B,FGF5,FGF9,CDH1,GADD45B,GADD45A,HGF,SMAD3,TGFB3,FGFR2,WNT2B,WNT16,TGFBR2,TCF7L1,RPS6KB1,BAX
Pancreatic cancer(K)	0.0066	75	20	0.00022942	0.0092281	ARAF,IKBKB,DDB2,EGFR,PIK3CD,TP53,PIK3R1,VEGFA,CCND1,RALA,CDK6,BCL2L1,RAD51,GADD45B,GADD45A,SMAD3,TGFB3,TGFBR2,RPS6KB1,BAX
Small cell lung cancer(K)	0.0082	93	23	0.00023662	0.0092281	FN1,IKBKB,DDB2,PIK3CD,ITGA2,ITGA6,TP53,PIK3R1,PTK2,RXRB,RXRA,CCND1,LAMA5,LAMA4,LAMB2,MYC,CDKN1B,CDK6,BCL2L1,GADD45B,GADD45A,COL4A5,BAX
Parathyroid hormone synthesis, secretion and action(K)	0.0094	106	25	0.00026223	0.0099584	ARAF,MEF2C,MMP24,MMP14,EGFR,KL,SP1,LRP5,AKAP13,RXRB,RXRA,CASR,PLD2,CREB5,CREB3L3,CREB3L1,ADCY9,PLCB1,ADCY4,ITPR1,ITPR2,PDE4B,PDE4D,ATF6B,GNA12
Extracellular matrix organization(R)	0.0232	262	48	0.00027662	0.0099584	ADAMTS14,COL24A1,FN1,BGN,MMP10,MMP14,DMD,EFEMP1,IBSP,ITGB8,DST,ITGA2,ITGA8,ITGA6,PCOLCE2,P4HB,SDC4,SDC3,SDC1,PTPRS,CTSK,CD44,PCOLCE,ADAM12,MMP1,MMP2,MMP3,MMP8,PLEC,LAMA5,LAMA4,LAMB2,COL21A1,TNC,CDH1,COL27A1,CD151,MFAP4,COL8A1,COL18A1,COL4A5,FBLN1,FBLN2,TGFB3,HAPLN1,DCN,NCAM1,LUM

## Sheet: AT dex vs AT module browser
Module	Nodes in Module	Node Percentage	Samples in Module	Sample Percentage	Node List
0	261	0.1674	1	1	ACOX1,ACSL4,ACVR1B,ACVR2A,AKIRIN2,ALX1,AR,ARID1A,ARNT2,ARNTL2,ATF5,ATP8B1,AVPI1,BCL11A,BCL3,BLVRB,BMP6,BRMS1L,CAMK1,CBY1,CCDC124,CCNC,CCNDBP1,CCNL1,CEBPG,CFL2,CGN,CHD1,CHD2,CHRDL1,CIART,CRABP2,CREB1,CREB3L1,CREB5,CREBBP,CRTC2,CRY1,CSRP3,CTBP2,CTDSP2,CYP19A1,CYP7B1,DDIT3,DEAF1,DFFB,DNAJB4,DNAJC3,DNMT3A,DOT1L,DRAM2,DSTN,DYRK1B,EDF1,EHMT2,EMSY,ENO2,EP400,EPAS1,EPPK1,ESRRA,ETV6,EYA1,EZH2,F3,FCMR,FKBP…
1	233	0.1495	1	1	AARS,ABL2,ADH1B,AKAP12,ALCAM,ANXA2,ANXA2P2,AOX1,APOD,ASNS,ATP1A1,ATP1B1,ATP6V0B,ATP6V1G2,AXL,BCAT1,BCAT2,BDNF,BTBD18,C1R,C1S,C3,C4A,C4B,CAP2,CBLB,CD1E,CD300A,CD80,CD81,CDC25B,CFB,CFH,CFHR2,CFI,CLCF1,CLEC4E,CRYAB,CTH,CYTH2,DDX60,DGKI,DGKZ,DHCR24,DOK5,DUSP1,EDA2R,EFNA5,EFNB2,EGFR,EPB41L5,EPHA4,EPHB2,EPHB6,EPS8,ERBB3,ERC1,ERRFI1,FAIM,FAM126A,FAM126B,FAM98A,FBXL2,FCGR2A,FGF1,FGF19,FGF5,FHL1,FIG4,FLT1…
2	154	0.0988	1	1	ACTG2,ADAM12,ADAM9,ADAMTS1,ADAMTS14,ADAMTS2,ADAMTS5,ADAMTSL1,ANGPT1,APBB1IP,APBB2,APLP1,APOC1,ASAP1,B3GAT2,BCAM,C6,CAV3,CD44,CD96,CHST11,CHST15,CHSY1,CLNK,CLU,CNTN2,COL12A1,COL14A1,COL24A1,COL27A1,COL4A5,COL5A1,COL5A3,COL6A6,COL7A1,COL8A1,CSGALNACT1,CUBN,CXADR,DCN,DMD,DSE,DST,ECM1,EFEMP1,ELN,EMP2,ENG,EXOC3,EXT1,FADS1,FBLN1,FBLN2,FBN2,FGF2,FLOT1,FN1,GJA5,GLCE,GPC4,GPC5,GRN,HS3ST3A1,HS3ST3B1,HSD17B…
3	143	0.0917	1	1	AMOT,AMOTL1,AMOTL2,ANAPC2,APOBEC3G,ATXN3,AXIN1,BAK1,BCL10,BCL2L1,BIRC3,BMF,CASP8,CCND1,CCND2,CCND3,CCNE1,CCNE2,CCNG2,CDC23,CDK14,CDKN1A,CDKN1B,CDKN2A,CDKN2AIP,CDKN2C,CDKN2D,CFLAR,CLK1,CSNK1A1,CSNK2A3,CTGF,CTSF,CTSK,CTSS,DACT1,DDAH2,DDRGK1,DDX58,DEDD,DPEP1,DPF2,DTX3,E2F3,EDAR,EIF2B3,FAIM2,FAS,FBXL4,FBXO11,FBXO32,FBXW11,FOXM1,FOXO1,FOXO3,GADD45B,GLI3,GTSE1,HCFC2,HECTD2,HECW1,HECW2,HERC5,HIPK3,IKZF4…
4	128	0.0821	1	1	ACKR2,ACKR3,ACKR4,ADCY1,ADCY6,ADCYAP1R1,AGT,AKAP13,ANK1,ARL6IP5,BDKRB1,BDKRB2,BST1,CACNA1C,CACNB2,CACNB3,CACNG8,CAMK2B,CAMK4,CCL20,CCL26,CCL8,CHRM5,CISD2,COG3,CPA3,CXCL12,CXCL16,CXCR3,DKK1,DKK2,DPP8,EDNRA,ENAH,ENSA,EPB41L1,FZD1,FZD5,FZD7,GCC1,GKAP1,GLRB,GNAO1,GNAZ,GNB4,GNB5,GNG2,GNGT2,GOLGA4,GPER1,GPR176,GPR179,GPR18,GPR83,GPRC5B,GRIA3,GRK5,GRK6,HTR1D,HTR1F,HTR2B,IAPP,ITPR1,KCNK9,KCNMA1,KCNQ3,KCN…
5	114	0.0731	1	1	ADGRB1,ASB1,ASB7,ATAD2,ATAD2B,ATF7IP,BRCA1,BRCA2,BRIP1,BRIX1,CAPG,CCNT1,CDK12,CDK7,CHEK2,COPS4,COPS6,COPS8,COQ7,CTR9,CUL4A,CUL4B,DCAF16,DMC1,EAF2,ELL3,EPC2,ERCC2,ERCC5,ERCC6,EXO1,FAAP24,FANCB,FANCC,FANCD2,FANCG,FANCL,FH,H2AFJ,H2AFZ,H2BFM,HECTD3,HIST1H2AH,HIST1H2BL,HIST1H2BO,HIST1H4G,HIST2H2BD,HIST3H2BB,INO80D,INO80E,INTS1,INTS9,IWS1,KBTBD13,KDM4D,KLHL5,LCLAT1,MCM8,MCMDC2,MDM4,MEAF6,MORF4L2,MSH2,M…
6	77	0.0494	1	1	AJUBA,B9D2,BARX1,BUB1,CDK5RAP2,CENPE,CENPH,CENPK,CENPQ,CEP135,CEP68,CEP70,CEP83,CLASP1,CLIP1,CNTLN,DCLRE1C,DSTYK,EID3,ESPL1,FAM9C,FBF1,GBE1,GYG1,GYG2,GYS1,HJURP,HMMR,KIF18A,KNTC1,MAD2L1,MAPK7,MAPRE3,MBNL3,MZT2A,MZT2B,NDE1,NHEJ1,NIPBL,NSMCE2,NUMA1,OGT,PBK,PHKA1,PHLDB2,PLK4,PMF1,POT1,PPP1CC,PPP1R16B,PPP1R8,PSRC1,PYGB,REC8,RIF1,RPS6KA1,RPS6KA2,RPS6KA3,RPS6KA6,SKA2,SMPD3,SPAG4,SPDL1,STAG1,SUN1,SUN2,S…
7	77	0.0494	1	1	AAK1,AP1S1,ARRB1,ARRB2,ARRDC1,BOC,CDON,CTNND2,DNM1,DNM2,DNM3,DOCK4,FNBP1,HFE,LDLRAP1,MYOF,OPN3,OR10A5,OR12D3,OR13C4,OR13G1,OR14C36,OR1A1,OR1D2,OR1E2,OR2AT4,OR2C1,OR2D2,OR2J2,OR2M2,OR2M4,OR2M7,OR2T1,OR2T27,OR2T3,OR2V1,OR4D10,OR4F15,OR4F6,OR4K15,OR4K17,OR4K2,OR4M2,OR4S1,OR51A2,OR51G2,OR51I1,OR52H1,OR52I2,OR52N2,OR56B4,OR5A1,OR5B2,OR5H6,OR5K4,OR5T1,OR5V1,OR6A2,OR6B1,OR6C65,OR6Y1,OR7G1,OR8D1,PACSIN2,…
8	65	0.0417	1	1	AZI2,BUD13,CPSF4,DDX5,DGCR8,DIEXF,DXO,EIF3F,EIF4B,EIF4E,EXOSC8,FBL,FIP1L1,FMR1,GEMIN2,GPATCH1,GPKOW,HNRNPA1,HNRNPA1L2,IPO4,ISG20L2,KPNA4,LTV1,MOV10,NDC1,NSUN2,NUDT21,NUP37,NUP50,PDCD7,PIWIL4,PNN,PNO1,POM121L2,PQBP1,PRPF19,PSIP1,RBFOX2,RBM22,RBM7,RNPS1,SCAF11,SF3B1,SLU7,SMG6,SNRPA,SNUPN,SP100,SRSF4,SYF2,TBKBP1,TDRKH,TEX19,THOC3,TNRC6A,TXNL4A,UPF3B,UTP15,WBP11,WDR25,WDR3,XPOT,XRN1,XRN2,ZCCHC8
9	48	0.0308	1	1	AGAP1,ARAP1,ARHGAP15,ARHGAP17,ARHGAP20,ARHGAP24,ARHGAP28,ARHGAP29,ARHGAP31,ARHGAP32,ARHGAP33,ARHGAP6,ARHGAP8,ARHGEF28,ARHGEF9,BCAR3,CASS4,CHN1,CIT,CTPS1,DENND1A,DPYSL3,FGD4,FMNL3,MAGI1,MAP3K12,MYH10,MYLK,NET1,NRP1,NRP2,PAK2,PLXNA2,PLXNA3,PUS7,RHOB,RHOC,RND1,SEMA3A,SEMA3B,SEMA3C,SEMA6C,SEMA6D,SH3RF1,STARD13,TIAM2,TRIO,VEZF1
10	35	0.0225	1	1	ALS2,ATP6V0A1,AURKC,BSN,CHM,DAPK1,DENND3,DENND4A,DENND5B,DNM1L,GPNMB,HPS1,HPS4,LLGL1,LRRK2,MKNK2,MON1A,PGGT1B,RAB12,RAB3A,RAB3B,RAB3IL1,RAB5B,RER1,RGS2,RIN3,SBF1,SH3GL1,STX11,STX12,STX3,STXBP2,SYNGAP1,UNC13C,VAMP1
11	33	0.0212	1	1	ADIPOQ,ATG10,ATG14,ATG2B,ATG4A,ATG7,ATG9A,BRWD3,CAB39L,CDH13,CDH18,CDH19,CDH6,CHMP7,CTNNAL1,DCHS1,DCHS2,ERMN,MAP1LC3A,NBR1,NF2,PCDH20,PCDHB10,PCDHB7,PRKAG2,RB1CC1,SESN1,SLC2A1,TARBP2,ULK1,VPS37B,WIPI1,WIPI2
12	23	0.0148	1	1	CCT7,DYNC2H1,DYNLRB2,GJA1,IFT172,IFT57,IFT74,IFT80,IFT81,INTU,RAB7B,RABL2B,TBC1D17,TNFAIP8,TTC30A,TUBA3E,TUBB2A,TUBB2B,TUBB8,TULP3,WDR19,WDR34,WDR35
13	15	0.0096	1	1	ANKRD28,CNIH3,FAM107A,KIF15,OSBPL1A,RINT1,SCAP,SEC22B,SEC23A,SEC23B,SEC24C,STX5,TAPBP,USE1,VAPB
14	10	0.0064	1	1	CYP1B1,CYP2C18,GSTA5,GSTM1,GSTM2,GSTM3,GSTM5,GSTT2,MGST1,MGST2
15	9	0.0058	1	1	BICD1,C1GALT1C1,GALNT1,GALNT14,GALNT6,GCNT1,MUC12,MUC19,ST6GALNAC4
16	9	0.0058	1	1	B4GALT4,KERA,LUM,OMD,PRELP,ST3GAL1,ST3GAL3,ST3GAL4,ST3GAL6
17	7	0.0045	1	1	AURKAIP1,MRPL43,MRPS18B,MRPS25,MRPS28,MRRF,OXA1L
18	6	0.0038	1	1	MT1E,MT1F,MT1G,MT1H,MT1X,MT2A
19	6	0.0038	1	1	COX11,COX5A,COX6C,CYCS,TACO1,UQCR10
20	4	0.0026	1	1	APOL1,CYB5R4,HBB,HP
21	4	0.0026	1	1	GOLGA8J,GOLGA8K,GOLGA8N,RAB30
22	4	0.0026	1	1	DUSP14,DUSP19,DUSP5,MAP3K4
23	4	0.0026	1	1	ZKSCAN4,ZNF232,ZNF396,ZNF446
24	4	0.0026	1	1	SLC26A11,SLC26A3,SLC26A6,SLC26A9
25	4	0.0026	1	1	CHRNB4,CHRND,CHRNE,SLC12A4
26	3	0.0019	1	1	ABCD2,ABCD3,ABCD4
27	3	0.0019	1	1	ARHGAP26,CDC42EP2,RND3
28	3	0.0019	1	1	ZNF165,ZNF17,ZNF837
29	3	0.0019	1	1	DZIP3,TRIM2,UBE2U
30	3	0.0019	1	1	KHDRBS3,YTHDC1,ZNF326
31	3	0.0019	1	1	CERS2,CERS6,ELOVL6
32	3	0.0019	1	1	ORMDL2,SPTLC2,SPTLC3
33	3	0.0019	1	1	YIF1B,YIPF5,YIPF7
34	3	0.0019	1	1	SRP19,SRP9,SRPRB
35	3	0.0019	1	1	AMIGO1,AMIGO2,AMIGO3
36	3	0.0019	1	1	PIGA,PIGC,PIGP
37	3	0.0019	1	1	ADIRF,NOVA1,ZNF638
38	2	0.0013	1	1	ATL1,SPAST
39	2	0.0013	1	1	KCNA2,KCNA4
40	2	0.0013	1	1	SLF1,SLF2
41	2	0.0013	1	1	BBS9,LZTFL1
42	2	0.0013	1	1	HIGD1A,KPTN
43	2	0.0013	1	1	HOOK1,TRIP11
44	2	0.0013	1	1	WDR81,WDR91
45	2	0.0013	1	1	IFI35,PLEKHO1
46	2	0.0013	1	1	UBR1,UBR3
47	2	0.0013	1	1	AEBP1,CPXM2
48	2	0.0013	1	1	SEC11C,SPCS2
49	2	0.0013	1	1	CLDN11,TSPAN4
50	2	0.0013	1	1	PIGF,PIGO
51	2	0.0013	1	1	ERO1A,ERO1B
52	2	0.0013	1	1	DEFA1,DEFA3
53	2	0.0013	1	1	ERAP1,ERAP2
54	2	0.0013	1	1	NDUFS7,NUBPL
55	2	0.0013	1	1	AKAP3,ROPN1L
56	2	0.0013	1	1	MAN2A2,MGAT4C
57	2	0.0013	1	1	CLEC2B,KLRF1
58	2	0.0013	1	1	CBLN3,CBLN4
59	2	0.0013	1	1	PSG2,PSG4
60	2	0.0013	1	1	NAP1L4,NAP1L5

## Sheet: AT dex vs AT BP in modules
Module	GeneSet	RatioOfProteinInGeneSet	NumberOfProteinInGeneSet	ProteinFromModule	P-value	FDR <0.01	Nodes
0	negative regulation of transcription by RNA polymerase II	0.06	792	83	1.1102e-16	1.0125e-13	ZNF175,EHMT2,RBPJ,CREB3L1,SOX6,MEF2A,HES7,MEF2C,AR,IFI27,DDIT3,ALX1,JUN,CREBBP,BCL11A,SMARCA4,ID1,ID3,HOXD8,EZH2,RARG,NCOA2,SIRT1,POU5F1,RIPPLY2,RARB,NFIX,SATB2,NFIL3,TBL1X,PCGF2,HIPK2,SKI,PER2,PER1,PER3,NFIA,ZNF217,NR3C1,TLE4,OSR2,FST,KCTD1,PIAS1,TBL1XR1,DEAF1,SUDS3,ESRRA,AKIRIN2,TFAP2C,SMAD3,VDR,SMAD5,BMP6,SMAD7,H1F0,YEATS2,NFE2L3,MXD1,KDM5A,LDB1,LDB2,IRF2BPL,FLCN,HIST1H1E,TGIF2,DNMT3A,ARID1A,E…
0	positive regulation of transcription by RNA polymerase II	0.0822	1085	95	1.1102e-16	1.0125e-13	ZNF175,MAML1,CCNC,RBPJ,ZMIZ1,SOX6,IER2,SOX5,MEF2A,MEF2C,AR,DDIT3,ATF5,CTBP2,EPAS1,HLTF,ALX1,JUN,CREBBP,SMARCA4,NFATC4,MLLT10,HOXD8,RARG,TCF20,MED12,CSRP3,NCOA2,SIRT1,POU5F1,RARB,NFIX,SATB2,DOT1L,ARNTL2,RXRB,TBL1X,ARNT2,ZNF76,GRHL3,GRHL1,HIPK2,SKI,PER1,NFIA,CAMK1,CRTC2,NR3C1,PITX2,OSR2,ZBTB38,PYGO1,TBL1XR1,NPAS2,ESRRA,AKIRIN2,TFAP2C,SMAD3,VDR,HMGA1,INHBA,BMP6,SMAD7,NR4A1,RGCC,BCL3,TCF4,LDB1,ONECUT…
0	positive regulation of transcription, DNA-templated	0.0415	548	44	2.9976e-15	1.8225e-12	MEF2C,AR,DDIT3,ATF5,ALX1,JUN,CREBBP,SMARCA4,MED16,MED12,RGMB,ARNTL2,SERTAD2,TBL1X,ARNT2,HIPK2,OSR2,DYRK1B,PIAS1,TBL1XR1,NPAS2,DEAF1,SMAD3,HMGA1,INHBA,SMAD5,BCL3,NFE2L3,TCF4,KDM5A,SIX4,TBP,EDF1,ARID1A,CREB1,HAND2,CREB5,KDM3A,RNF6,NRIP1,PCBD2,KLF4,TBX3,KLF6
0	negative regulation of transcription, DNA-templated	0.0364	480	41	3.9968e-15	1.8225e-12	RBPJ,CREB3L1,SOX6,SOX5,DDIT3,ATF5,CTBP2,ALX1,JUN,SMARCA4,ID1,ID3,EZH2,SIRT6,SIRT1,RUNX1T1,PER2,PER1,ZNF217,ZBTB38,KCTD1,FOXP1,DEAF1,SUDS3,VDR,ATP8B1,HMGA1,GCLC,YEATS2,BCL3,LDB1,CBY1,LDB2,SIX4,CRY1,HDAC5,CIART,IFI16,KLF4,TBX3,TBX2
0	regulation of transcription, DNA-templated	0.0336	443	39	7.7716e-15	2.8288e-12	JMJD1C,SOX6,MEF2C,DDIT3,ATF5,CRABP2,SP140,HLTF,CREBBP,BCL11A,EZH2,TCF20,NCOA2,POU5F1,ARNTL2,NFIL3,ARNT2,NFIA,ZNF217,NR3C1,PITX2,ZBTB38,EMSY,H1FX,ESRRA,HMGA1,RCAN1,H1F0,LDB1,ONECUT1,HIST1H1E,TGIF2,EDF1,RNF6,ACVR1B,NR2C2,PDLIM1,SAP30L,TCF7L1
0	transforming growth factor beta receptor signaling pathway	0.007	93	18	9.1249e-13	2.774e-10	JUN,CGN,ID1,SIRT1,GDF15,HIPK2,SKI,LTBP2,TGFB2,SMAD3,SMURF1,SMAD5,SMAD7,TGFBR2,CREB1,USP15,ACVR1B,ACVR2A
0	regulation of transcription by RNA polymerase II	0.0655	865	50	7.2308e-12	1.88e-09	CCNC,CCNL1,WDR77,ATF5,EPAS1,MYNN,ZNF823,SMARCA4,MKX,SRA1,MED16,MED18,MED12,MED11,TSC22D2,MED22,ARNTL2,TBL1X,ZNF76,GRHL3,GRHL1,ZNF335,PRDM9,ZBTB26,PITX2,FOXP4,FOXP1,TBL1XR1,DEAF1,TFAP2C,SMAD3,ZBTB12,INHBA,CHD2,CHD1,TBP,ARID1A,KLF15,ETV6,CTDSP2,CREB5,CEBPG,TCF7L1,KLF4,KLF3,TBX3,KLF7,KLF6,TEF,TBX10
0	transcription by RNA polymerase II	0.0207	273	24	1.6474e-09	3.756e-07	SOX5,MEF2C,EPAS1,ALX1,JUN,NFATC4,MED16,POU5F1,NFIX,NFIL3,NR3C1,DEAF1,SMAD3,NFE2L3,PIR,LDB1,TBP,CREB1,LCOR,CREB5,SRF,TAF1A,KLF4,MEIS2
0	transcription initiation from RNA polymerase II promoter	0.0123	163	17	3.9392e-08	7.9572e-06	MAML1,CCNC,RBPJ,AR,CREBBP,RARG,MED16,MED12,RARB,RXRB,NR3C1,ESRRA,VDR,NR4A1,TCF4,TBP,NR2C2
0	circadian rhythm	0.0057	75	12	4.7444e-08	8.6348e-06	ATF5,JUN,RPE65,ID1,ID3,ARNTL2,NFIL3,PER2,PER1,NPAS2,CREB1,NRIP1
0	SMAD protein signal transduction	0.0041	54	10	1.6915e-07	2.791e-05	JUN,GDF15,HIPK2,SKI,TGFB2,SMAD3,INHBA,SMAD5,BMP6,VIM
0	circadian regulation of gene expression	0.0042	55	10	1.9977e-07	3.0365e-05	NCOA2,SIRT1,PER2,PER1,PER3,NPAS2,KDM5A,CRY1,CIART,NRIP1
0	BMP signaling pathway	0.0061	81	11	8.5052e-07	0.00011907	ID1,CHRDL1,RGMB,GDF15,SKI,SMURF1,SMAD5,BMP6,SMAD7,USP15,ACVR2A
0	negative regulation of DNA-binding transcription factor activity	0.005	66	10	1.0245e-06	0.00013319	DDIT3,TRIB1,HMOX1,ID1,ID3,EZH2,SIRT1,SMAD7,HAND2,CEBPG
0	beta-catenin-TCF complex assembly	0.0022	29	7	2.2313e-06	0.00026998	CREBBP,SMARCA4,TLE4,PYGO1,PYGO2,RBBP5,TCF7L1
0	negative regulation of DNA binding	0.0023	30	7	2.7821e-06	0.00031716	HMOX1,JUN,ID1,ID3,HAND2,IFI16,GZMA
0	roof of mouth development	0.0046	61	9	4.4099e-06	0.00047186	MEF2C,ALX1,SATB2,SKI,OSR2,PYGO2,INHBA,TBX3,TBX2
0	histone deacetylation	0.0036	48	8	6.2984e-06	0.00063614	SIRT1,TBL1X,TBL1XR1,SUDS3,HDAC5,RBBP4,SAP30L,BRMS1L
0	regulation of gene expression, epigenetic	0.001	13	5	7.155e-06	0.0006511	ZNF335,TFAP2C,HDAC5,IFI16,TDG
0	eyelid development in camera-type eye	0.001	13	5	7.155e-06	0.0006511	JUN,GRHL3,OSR2,INHBA,SRF
0	transcription, DNA-templated	0.0064	84	10	8.399e-06	0.00072231	MEF2A,AR,MYNN,ID1,ID3,SKI,ZNF217,NR3C1,BCL3,LDB1
0	heart looping	0.0039	51	8	9.7259e-06	0.00076835	MEF2C,SMAD3,PKD2,TGFBR2,HAND2,SRF,TBX3,TBX2
0	somatic stem cell population maintenance	0.0039	51	8	9.7259e-06	0.00076835	RBPJ,PBX1,POU5F1,SKI,FOXP1,LDB1,LDB2,KLF4
0	chromatin organization	0.0089	117	11	2.6178e-05	0.0019895	HIST1H3A,HLTF,SMARCA4,EZH2,SIRT1,NR3C1,EMSY,CHD2,HDAC5,TDG,TCF7L1
0	in utero embryonic development	0.0124	164	13	2.8711e-05	0.0020672	ZMIZ1,SOX6,AR,ARNT2,PCGF2,ZNF335,PYGO2,SMAD3,FLCN,TGFBR2,HAND2,ACVR1B,TBX3
0	androgen receptor signaling pathway	0.0033	44	7	3.2178e-05	0.0022525	AR,MED16,MED12,PIAS1,ARID1A,KDM3A,NRIP1
0	outflow tract morphogenesis	0.0034	45	7	3.704e-05	0.0024817	RBPJ,MEF2C,JUN,TGFBR2,EYA1,TBX3,TBX2
0	steroid hormone mediated signaling pathway	0.0036	47	7	4.8579e-05	0.0031577	RARG,RARB,RXRB,ESRRA,VDR,NR4A1,NR2C2
0	white fat cell differentiation	0.0008	11	4	7.5619e-05	0.0046068	CTBP2,SIRT1,PER2,TBL1XR1
0	negative regulation of cell proliferation	0.0287	379	20	7.678e-05	0.0046068	RBPJ,AR,ATF5,CTBP2,JUN,RARG,SIRT6,RARB,SKI,HSPA1B,TGFB2,RARRES3,VDR,HMGA1,INHBA,RGCC,PKD2,SRF,RBBP4,KLF4
0	cellular response to leukemia inhibitory factor	0.0069	91	9	9.7056e-05	0.0056292	CTBP2,MYNN,RARG,SIRT1,TLE4,SMAD7,CREB1,KDM3A,KLF4
0	gluconeogenesis	0.0029	38	6	0.0001234	0.0070319	ENO2,PCK2,PER2,CRTC2,PGK1,CRY1
0	cellular response to transforming growth factor beta stimulus	0.0042	55	7	0.00012785	0.0070319	SOX6,SOX5,MEF2C,NR3C1,POSTN,SMAD3,SMAD7
0	negative regulation of G0 to G1 transition	0.003	39	6	0.00014188	0.0074381	EHMT2,PHC1,PHC3,EZH2,PCGF2,RBBP4
0	pathway-restricted SMAD protein phosphorylation	0.001	13	4	0.00014304	0.0074381	TGFB2,SMAD7,TGFBR2,USP15
0	neural tube closure	0.0058	76	8	0.00015546	0.007773	ALX1,RARG,MED12,GRHL3,SKI,DEAF1,TGFB2,ARID1A
0	positive regulation of epithelial to mesenchymal transition	0.003	40	6	0.00016249	0.0079619	ALX1,EZH2,TGFB2,SMAD3,RGCC,TGFBR2
0	intrinsic apoptotic signaling pathway in response to DNA damage by p53 class mediator	0.002	26	5	0.00018605	0.0087151	SIRT1,HIPK2,PYCARD,BCL3,IFI16
0	negative regulation of chromatin silencing	0.0011	14	4	0.00018946	0.0087151	H1FX,HMGA1,H1F0,HIST1H1E
1	phosphatidylinositol phosphorylation	0.0083	109	20	1.3545e-14	2.3202e-11	PIK3R1,IMPA2,FAM126B,FAM126A,INPP1,EGFR,CD80,IRS2,FGF1,FGF5,HGF,TTC7B,SOCS2,SOCS6,SOCS5,KL,FGF19,NRG1,PIK3CA,ERBB3
1	cytokine-mediated signaling pathway	0.0211	278	25	3.7619e-11	3.2202e-08	IL1R1,IL20RA,PIK3R1,INPP5D,STAT5B,IFNA5,IL22,IFNGR1,STAT1,VEGFA,CLCF1,CD80,PIM1,IL13RA2,HGF,LIFR,IRAK2,SOCS5,IL6,LCN2,GHR,IRAK3,PIK3CA,IFNE,PTPN6
1	phosphatidylinositol biosynthetic process	0.0045	59	12	9.2667e-10	5.2913e-07	MTMR2,MTMR3,MTMR8,INPP5D,PLCG2,INPP5K,MTMR12,PLEKHA2,FIG4,PTEN,VAC14,PTPN13
1	cell surface receptor signaling pathway	0.0153	202	19	4.5686e-09	1.9554e-06	IFITM1,CBLB,IL27RA,IL1R1,TDP2,GFRA1,GP1BA,PDCD1LG2,LILRA1,EGFR,LILRB3,CLCF1,CD81,CD80,LEPR,LIFR,LY6E,LY96,KLRC1
1	signal transduction	0.0656	866	41	6.2974e-09	2.1537e-06	CBLB,EPS8,ALCAM,IL15RA,PRKCE,C3,INPP5B,INPP5D,PLCG1,PAG1,IMPA2,TMED1,IL15,IFNGR1,PDCD1LG2,VAV2,GPRC5A,TLR6,GAS6,INPP1,EGFR,CAP2,MOK,AXL,SARM1,IL18R1,SH3GL3,CD80,IRS2,FGF1,PGF,TYROBP,TRHDE,ABL2,TRAF4,RASA1,PECAM1,VAC14,TPTE,IL1RL1,ERBB3
1	transmembrane receptor protein tyrosine kinase signaling pathway	0.008	105	14	7.6462e-09	2.1792e-06	EPHB6,EPHB2,EPHA4,YES1,EGFR,AXL,DOK5,SHC3,BDNF,FLT1,NGF,ERBB3,SH2B3,SH2B1
1	inositol phosphate metabolic process	0.0029	38	9	3.3643e-08	8.2089e-06	INPP5B,INPP5D,PLCG2,PLCG1,IMPA2,ITPKC,INPP1,ISYNA1,PTEN
1	peptidyl-tyrosine phosphorylation	0.0123	163	16	4.4107e-08	9.0895e-06	EPHB6,TESK2,EPHB2,EPHA4,STAT5B,EGFR,AXL,FGF1,FGF5,HGF,EFNB2,ABL2,FLT1,NRG1,ERBB3,PTPN6
1	JAK-STAT cascade	0.0021	28	8	4.784e-08	9.0895e-06	STAT5B,STAT1,CLCF1,STAMBP,SOCS2,SOCS6,SOCS5,GHR
1	regulation of complement activation	0.008	105	13	6.1857e-08	1.0578e-05	C4B,C4A,CFB,CFH,CFI,C3,IGHV1-46,CFHR2,CD81,PROS1,C1S,C1R,IGKV1-33
1	peptidyl-tyrosine dephosphorylation	0.0069	91	12	1.0301e-07	1.5966e-05	MTMR2,MTMR3,MTMR8,PTPRF,DUSP1,CDC25B,PTEN,TPTE,PTPN1,PTPN13,PTPN6,PTPN3
1	phosphatidylinositol dephosphorylation	0.0017	22	7	1.6356e-07	2.3226e-05	MTMR2,MTMR3,MTMR8,INPP5B,INPP5D,INPP5K,PTEN
1	inositol phosphate dephosphorylation	0.0011	14	6	2.2908e-07	3.0009e-05	MTMR2,INPP5B,INPP5K,IMPA2,INPP1,PTEN
1	type I interferon signaling pathway	0.0049	65	10	3.0501e-07	3.7211e-05	IFITM1,IFIT1,IFIT3,HLA-A,IFNA5,IFI6,STAT1,OAS1,OAS2,GBP2
1	platelet activation	0.0077	102	12	3.4249e-07	3.9044e-05	PRKCE,PIK3R1,PLCG2,GP1BA,VAV2,GAS6,AXL,DGKZ,DGKI,IL6,PIK3CA,PTPN6
1	positive regulation of protein kinase B signaling	0.0115	152	14	6.6036e-07	7.0658e-05	PIK3R1,GAS6,EGFR,AXL,CD80,IRS2,FGF1,FGF5,HGF,KL,FGF19,NRG1,PIK3CA,ERBB3
1	defense response to virus	0.0135	178	15	7.8735e-07	7.8735e-05	IFITM1,IFIT1,IFIT3,IFNA5,PARP9,IFI6,STAT1,IFI44L,DDX60,IL6,OAS1,OAS2,IFNE,NLRC5,TRIM34
1	immune response	0.0285	376	22	1.0215e-06	9.7038e-05	IL27RA,IL1R1,HLA-A,CD1E,C3,HLA-DQA1,KIR2DS5,IGHV1-46,IL15,PDCD1LG2,TLR6,IFI6,TRBV12-3,IL18R1,CD80,IFI44L,ULBP1,ULBP3,C1R,IL1RL1,IGKV1-33,GBP2
1	innate immune response	0.031	409	23	1.1182e-06	0.00010064	C4B,C4A,CFI,KIR2DS5,PARP14,IGHV1-46,PARP9,TLR6,TLR5,IFI6,NLRP10,AXL,SARM1,TYROBP,CLEC4E,S100A9,LY96,DDX60,TARM1,LCN2,C1S,C1R,NLRC5
1	regulation of immune response	0.0146	193	15	2.1054e-06	0.00017896	IFITM1,HLA-A,C3,IGHV1-46,HCST,LILRA1,TRBV12-3,CD81,TRAC,CD300A,TYROBP,KLRC1,ULBP1,ULBP3,IGKV1-33
1	complement activation	0.0066	87	10	4.0342e-06	0.00030923	C4B,C4A,CFB,CFH,C3,IGHV1-46,MASP1,C1S,C1R,IGKV1-33
1	positive regulation of signal transduction	0.0039	51	8	4.1105e-06	0.00030923	EPS8,PAG1,HOMER1,SARM1,CD80,SOCS2,SH2B3,SH2B1
1	negative regulation of MAP kinase activity	0.0027	36	7	4.1787e-06	0.00030923	INPP5K,DUSP1,CD300A,NF1,IRAK3,PTPN1,PTPN6
1	negative regulation of apoptotic process	0.0341	450	23	5.3657e-06	0.00036906	IFIT3,PIK3R1,STAT5B,DUSP1,GAS6,CRYAB,IFI6,EGFR,VEGFA,AXL,PIM1,HGF,PPIF,FAIM,SOCS2,ASNS,DHCR24,IL6,PTEN,ERC1,NGF,TRAF6,RASA1
1	phosphatidylinositol-3-phosphate biosynthetic process	0.004	53	8	5.4273e-06	0.00036906	PIK3R1,FIG4,IRS2,FGF1,FGF5,KL,FGF19,PIK3CA
1	T cell receptor signaling pathway	0.0088	116	11	8.0876e-06	0.0005257	PIK3R1,INPP5D,PLCG2,PLCG1,PAG1,HLA-DQA1,TRBV12-3,TRAC,THEMIS,PIK3CA,TRAF6
1	axon guidance	0.0148	195	14	1.1182e-05	0.00070448	EPHB6,EPHB2,EPHA4,PIK3R1,PLCG1,GFRA1,IRS2,DOK5,SHC3,EFNA5,EFNB2,BDNF,PIK3CA,SHANK3
1	angiogenesis	0.0169	223	15	1.161e-05	0.00070819	EPHB2,GLUL,APOD,WARS,ANXA2,VAV2,VEGFA,FGF1,LEPR,PGF,ANXA2P2,FLT1,PTEN,PIK3CA,PECAM1
1	cellular response to hormone stimulus	0.0033	43	7	1.3074e-05	0.00077136	INPP5K,STAT5B,DUSP1,PGF,SOCS2,ASNS,GHR
1	positive regulation of natural killer cell differentiation	0.0006	8	4	1.396e-05	0.00079571	STAT5B,IL15,GAS6,AXL
1	intracellular signal transduction	0.0264	348	19	1.4946e-05	0.00082205	PRKCE,INPP5D,PAG1,DUSP1,MOK,CD80,DGKZ,TYROBP,DGKI,STK39,IRAK2,NRG1,IRAK3,OXSR1,RASA1,NLRC5,SH2B3,SH2B1,PTPN6
1	positive regulation of phosphatidylinositol 3-kinase signaling	0.0062	82	9	1.7607e-05	0.00093316	PIK3R1,PDGFD,HCST,IRS2,HGF,FLT1,PIK3CA,ERBB3,PTPN6
1	Fc-gamma receptor signaling pathway involved in phagocytosis	0.0098	129	11	2.136e-05	0.0010894	PRKCE,PIK3R1,PLA2G6,PLCG2,PLCG1,YES1,IGHV1-46,VAV2,PIK3CA,IGKV1-33,FCGR2A
1	MyD88-dependent toll-like receptor signaling pathway	0.0024	32	6	2.5153e-05	0.0012413	TLR6,TLR5,LY96,IRAK2,IRAK3,TRAF6
1	negative regulation of cysteine-type endopeptidase activity involved in apoptotic process	0.005	66	8	2.5861e-05	0.0012413	GPI,GAS6,CRYAB,IFI6,VEGFA,HGF,DHCR24,NGF
1	positive regulation of cell proliferation	0.0352	465	22	2.7898e-05	0.0013112	PDGFD,IL15,EGFR,VEGFA,CLCF1,CD81,IRS2,FGF1,FGF5,LIFR,PGF,CDC25B,STAMBP,EFNB2,IL6,FGF19,FLT1,PTEN,NRG1,ERBB3,PTPN6,FAM98A
1	adaptive immune response	0.012	159	12	2.9577e-05	0.0013605	ALCAM,CD1E,PAG1,IFNA5,LILRA1,TRBV12-3,LILRB3,NLRP10,TRAC,THEMIS,TARM1,IFNE
1	positive regulation of tyrosine phosphorylation of STAT protein	0.0052	68	8	3.1875e-05	0.0013774	PARP14,IL15,PARP9,VEGFA,CLCF1,IL6,GHR,PECAM1
1	leukocyte migration	0.0142	187	13	3.2033e-05	0.0013774	PIK3R1,INPP5D,PLCG1,YES1,IGHV1-46,SLC7A5,GAS6,PROS1,ATP1B1,PIK3CA,PECAM1,IGKV1-33,PTPN6
1	epidermal growth factor receptor signaling pathway	0.0039	51	7	3.8369e-05	0.0015607	EPS8,PIK3R1,PLCG1,EGFR,SHC3,SOCS5,PIK3CA
1	T cell costimulation	0.0039	51	7	3.8369e-05	0.0015607	PIK3R1,YES1,PDCD1LG2,CD80,EFNB2,PIK3CA,PTPN6
1	interferon-gamma-mediated signaling pathway	0.0053	70	8	3.9017e-05	0.0015607	HLA-A,HLA-DQA1,IFNGR1,STAT1,OAS1,OAS2,GBP2,TRIM34
1	MAPK cascade	0.0167	220	14	4.1295e-05	0.0016105	GFRA1,EGFR,IRS2,FGF1,FGF5,HGF,SHC3,KL,FGF19,NF1,NRG1,RASA1,SHANK3,ERBB3
1	postsynaptic density assembly	0.0003	4	3	5.3546e-05	0.0020347	PTEN,SHANK3,SHANK2
1	positive regulation of protein phosphorylation	0.0108	143	11	5.3659e-05	0.0020391	PLA2G6,C3,ANXA2,GAS6,EGFR,VEGFA,HGF,PGF,EFNA5,FGF19,ANXA2P2
1	nerve growth factor signaling pathway	0.0009	12	4	6.6907e-05	0.0024756	SORT1,KIDINS220,BDNF,NGF
1	response to virus	0.0075	99	9	7.4369e-05	0.0026773	IFITM1,IFIT1,IFIT3,IFNGR1,DDX60,LCN2,IRAK3,OAS1,OAS2
1	ephrin receptor signaling pathway	0.0061	80	8	9.7874e-05	0.0034256	EPHB6,EPHB2,EPHA4,YES1,VAV2,EFNA5,EFNB2,RASA1
1	taurine metabolic process	0.0004	5	3	0.00010324	0.0035102	STAT5B,PHGDH,GHR
1	positive regulation of apoptotic cell clearance	0.0004	5	3	0.00010324	0.0035102	C4B,C4A,C3
1	negative regulation of neuron apoptotic process	0.0098	129	10	0.00010995	0.0036282	AARS,GPI,AXL,CLCF1,STAMBP,BDNF,NGF,PIK3CA,RASA1,ERBB3
1	negative regulation of epidermal growth factor-activated receptor activity	0.0011	14	4	0.00012061	0.0038596	ERRFI1,CBLB,GPRC5A,SOCS5
1	regulation of signaling receptor activity	0.031	409	19	0.00012596	0.0039656	PDGFD,IFNA5,IL22,GPI,IL15,GAS6,VEGFA,CLCF1,FGF1,FGF5,HGF,PGF,KL,BDNF,IL6,FGF19,NRG1,NGF,IFNE
1	positive regulation of synaptic transmission, glutamatergic	0.002	27	5	0.00012792	0.0039656	GLUL,EGFR,SHANK3,SHANK2,NLGN1
1	vascular endothelial growth factor receptor signaling pathway	0.0047	62	7	0.00012811	0.0039713	PIK3R1,VAV2,VEGFA,AXL,PGF,FLT1,PIK3CA
1	negative regulation of interleukin-6 production	0.0021	28	5	0.00015128	0.0045384	GAS6,HGF,SOCS5,IRAK3,PTPN6
1	regulation of cell motility	0.0021	28	5	0.00015128	0.0045384	EGFR,CD81,ABL2,NRG1,ERBB3
1	positive regulation of peptidyl-tyrosine phosphorylation	0.0065	86	8	0.00015969	0.004631	YES1,VEGFA,CD81,CD80,HGF,EFNA5,IL6,GHR
1	phosphatidylinositol-mediated signaling	0.0034	45	6	0.00016118	0.0046741	PIK3R1,PLCG2,PLCG1,IRS2,NGF,PIK3CA
1	negative regulation of myelination	0.0005	6	3	0.00017611	0.0049312	MTMR2,FIG4,PTEN
1	ERBB2 signaling pathway	0.0023	30	5	0.00020765	0.0058143	PIK3R1,EGFR,NRG1,PIK3CA,ERBB3
1	regulation of phosphatidylinositol 3-kinase activity	0.0013	17	4	0.00025171	0.0067962	PIK3R1,SOCS2,SOCS6,SOCS5
1	endocardial cell differentiation	0.0005	7	3	0.00027608	0.0074542	ANXA2,ANXA2P2,NRG1
1	positive regulation of NF-kappaB transcription factor activity	0.0111	147	10	0.00030963	0.0080503	EDA2R,TLR6,IL18R1,S100A9,IRAK2,IL6,ERC1,IRAK3,TRAF6,CTH
1	dendritic spine morphogenesis	0.0014	18	4	0.00031209	0.0081143	EPHB2,PTEN,SHANK3,SHANK2
2	extracellular matrix organization	0.0162	214	46	1.1102e-16	6.5725e-14	TNC,FGF2,CSGALNACT1,COL27A1,HSPG2,ADAM12,COL8A1,COL4A5,FBN2,TNFRSF11B,FBLN1,FBLN2,COL24A1,FN1,COL5A1,COL5A3,ITGA11,ITGB5,COL14A1,ELN,ITGB8,ITGAV,MMP1,ITGA2,MMP2,MMP3,MMP10,DCN,MMP14,MMP13,ITGA8,ITGA6,ITGA5,CD44,LAMA5,LAMA2,LAMA4,LAMA3,THBS1,APBB2,JAM2,JAM3,LAMB1,MFAP5,COL7A1,RECK
2	cell adhesion	0.0324	428	40	1.1102e-16	6.5725e-14	COL12A1,TNC,ISLR,SIRPA,CD96,APLP1,BCAM,ADAM12,ADAM9,COL8A1,IGFALS,TLN2,NTM,FN1,COL5A1,SELL,COL5A3,ITGA11,CNTN2,LGALS3BP,SIGLEC9,ITGB8,ITGAV,DST,ITGA2,EMP2,COL6A6,ITGA5,CD44,ENG,SELPLG,LAMA2,LAMA4,LAMA3,THBS2,THBS1,LSAMP,LAMB1,COL7A1,SIGLEC7
2	cell-matrix adhesion	0.0067	88	16	1.3656e-14	5.394e-12	CD96,BCAM,ADAM9,COL5A3,ITGA11,ITGB5,SGCE,ITGB8,ITGAV,ITGA2,EMP2,ITGA8,ITGA6,CD44,THBS3,JAM3
2	integrin-mediated signaling pathway	0.0068	90	16	1.9096e-14	5.6524e-12	ADAM9,TLN1,FBLN1,ITGA11,ITGB5,ADAMTS1,ITGB8,ITGAV,DST,ITGA2,ITGA8,ITGA6,ITGA5,LAMA5,PTK2B,PLP1
2	endodermal cell differentiation	0.0021	28	11	5.9397e-14	1.4077e-11	COL12A1,COL8A1,FN1,ITGB5,ITGAV,MMP2,MMP14,ITGA5,LAMA3,LAMB1,COL7A1
2	leukocyte migration	0.0142	187	16	8.8414e-10	1.7417e-07	SIRPA,CXADR,PSG1,SDC4,FN1,SELL,SDC1,ITGAV,MMP1,ITGA6,ITGA5,CD44,SELPLG,JAM2,JAM3,ANGPT1
2	extracellular matrix disassembly	0.0045	60	10	3.1797e-09	5.3738e-07	PRSS1,ADAMTS5,FLOT1,MMP1,MMP2,MMP3,MMP10,MMP14,MMP13,CD44
2	cell adhesion mediated by integrin	0.0017	22	7	1.0219e-08	1.4776e-06	ADAM9,ITGA11,ITGB5,ITGB8,ITGAV,ITGA2,ITGA5
2	glycosaminoglycan biosynthetic process	0.0027	35	8	1.1279e-08	1.4776e-06	HSPG2,HS3ST3A1,SDC4,EXT1,SDC1,HS3ST3B1,GPC5,GPC4
2	collagen catabolic process	0.0032	42	8	4.528e-08	5.3431e-06	ADAMTS14,ADAMTS2,MMP1,MMP2,MMP3,MMP10,MMP14,MMP13
2	cellular protein metabolic process	0.0146	193	14	7.8964e-08	8.4491e-06	TNC,IGFBP5,IGFBP3,IGFBP2,HSPG2,PAPPA,IGFALS,IGFBP6,FN1,IGF2,MMP1,MMP2,MMP13,LAMB1
2	cell-substrate junction assembly	0.0004	5	4	4.4288e-07	4.0412e-05	TLN1,FN1,ITGA6,ITGA5
2	platelet degranulation	0.0078	103	10	4.6172e-07	4.0412e-05	CLU,ISLR,TLN1,TGFB3,FN1,IGF2,LGALS3BP,ECM1,TIMP3,THBS1
2	chondroitin sulfate biosynthetic process	0.0018	24	6	4.8109e-07	4.0412e-05	CSGALNACT1,CHST11,CHST15,DSE,DCN,CHSY1
2	cell migration	0.0139	183	12	1.9539e-06	0.00015092	SIRPA,ADAM9,SDC4,TSPAN1,COL5A1,SDC1,ITGB5,MDK,ITGB8,EMP2,LAMA5,THBS1
2	cell-substrate adhesion	0.0013	17	5	2.0395e-06	0.00015092	ITGAV,ITGA2,ITGA6,ITGA5,ANGPT1
2	angiogenesis	0.0169	223	13	2.5979e-06	0.00017926	GJA5,HSPG2,COL8A1,FN1,PTPRB,ECM1,ITGAV,MMP2,MMP14,ITGA5,LAMA5,PTK2B,JAM3
2	regulation of insulin-like growth factor receptor signaling pathway	0.0006	8	4	2.8246e-06	0.0001836	IGFBP5,IGFBP3,IGFBP2,IGFBP6
2	heparan sulfate proteoglycan biosynthetic process	0.0014	19	5	3.4906e-06	0.00020594	GLCE,HS3ST3A1,EXT1,DSE,HS3ST3B1
2	glycosaminoglycan catabolic process	0.0014	19	5	3.4906e-06	0.00020594	HSPG2,SDC4,SDC1,GPC5,GPC4
2	response to mechanical stimulus	0.0042	55	7	4.5276e-06	0.00025354	TNC,IGFBP2,DCN,MMP14,THBS1,PTK2B,KCNK2
2	wound healing	0.006	79	8	4.9383e-06	0.00026173	TNC,FGF2,SDC4,TGFB3,FN1,SDC1,DST,DCN
2	positive regulation of angiogenesis	0.0093	123	9	1.6628e-05	0.00083797	FGF2,ADAM12,C6,ECM1,ITGB8,PTGIS,ENG,THBS1,PTK2B
2	collagen fibril organization	0.0034	45	6	1.7102e-05	0.00083797	COL12A1,ADAMTS14,COL5A1,COL5A3,COL14A1,ADAMTS2
2	retinoid metabolic process	0.0036	48	6	2.4478e-05	0.0011291	HSPG2,SDC4,SDC1,LRP2,GPC5,GPC4
2	positive regulation of peptidase activity	0.0011	14	4	2.509e-05	0.0011291	PCOLCE,FBLN1,FN1,PCOLCE2
2	muscle contraction	0.0076	101	8	2.843e-05	0.0012225	ACTG2,TLN1,CAV3,ITGB5,LMOD1,SNTA1,SCN4A,SNTB1
2	female pregnancy	0.0058	76	7	3.5542e-05	0.0014928	IGFBP5,IGFBP2,PSG1,PAPPA,TGFB3,ITGA2,ITGA5
2	sprouting angiogenesis	0.0024	32	5	4.1886e-05	0.0016755	ENG,THBS1,PTK2B,ANGPT1,RECK
2	viral entry into host cell	0.0061	81	7	5.29e-05	0.0020221	PVR,CXADR,ITGB5,ITGAV,ITGA2,ITGA5,SELPLG
2	heparin biosynthetic process	0.0005	6	3	5.3214e-05	0.0020221	CSGALNACT1,GLCE,ANGPT1
2	embryo implantation	0.0026	34	5	5.5668e-05	0.0020436	FBLN1,PTGIS,MMP2,EMP2,RECK
2	proteolysis	0.0295	390	15	5.8387e-05	0.0020436	PRSS1,PLAU,PCOLCE,PAPPA,ADAM12,ADAMTS14,ADAMTSL1,ADAMTS5,ADAMTS1,MMP1,MMP2,MMP3,MMP10,MMP14,MMP13
2	muscle organ development	0.0063	83	7	6.1548e-05	0.0020926	CAV3,ITGA11,SGCE,SGCD,LAMA5,LAMA2,DMD
2	regulation of embryonic development	0.0014	18	4	6.6127e-05	0.0021822	LAMA5,LAMA2,LAMA4,LAMA3
2	positive regulation of peptidyl-tyrosine phosphorylation	0.0065	86	7	7.666e-05	0.0024531	PRNP,IGF2,ITGA5,CD44,THBS4,PTK2B,ANGPT1
2	regulation of cell adhesion	0.0029	38	5	9.3523e-05	0.0029927	LAMA5,LAMA2,LAMA4,LAMA3,PTK2B
2	tissue remodeling	0.0006	8	3	0.000124	0.00372	MMP2,MMP14,THBS4
2	bone trabecula formation	0.0006	8	3	0.000124	0.00372	FBN2,MMP2,THBS3
2	substrate adhesion-dependent cell spreading	0.0031	41	5	0.00013298	0.0038563	FN1,ITGAV,ITGA8,LAMA5,LAMB1
2	positive regulation of cell division	0.0034	45	5	0.00020405	0.0057133	FGF2,TGFB3,IGF2,MDK,THBS4
2	negative regulation of metalloendopeptidase activity	0.0002	2	2	0.00026622	0.0074541	TIMP3,RECK
3	hippo signaling	0.002	27	10	7.1343e-13	7.4839e-10	AMOT,STK4,SAV1,WWTR1,AMOTL2,AMOTL1,TEAD2,TEAD4,LATS2,YAP1
3	regulation of cyclin-dependent protein serine/threonine kinase activity	0.004	53	11	2.317e-11	1.0115e-08	HERC5,CCND3,CCND2,CCND1,CCNE2,CCNE1,CDKN1A,CDKN1B,CDKN2D,CDKN2C,CCNG2
3	positive regulation of protein catabolic process	0.0054	71	12	2.8982e-11	1.0115e-08	MYLIP,CSNK2A3,HECW2,HECW1,NEDD4L,FOXO1,SMURF2,TNFSF12,PLK2,CDKN1B,DACT1,AXIN1
3	protein polyubiquitination	0.0133	176	16	1.2289e-10	3.2197e-08	HERC5,RNF115,MYLIP,FBXW11,FBXO11,HECW2,HECW1,NEDD4L,SMURF2,SIAH1,FBXO32,FBXL4,TRIM6,UNKL,ZNRF1,HECTD2
3	G1/S transition of mitotic cell cycle	0.0071	94	12	6.8075e-10	1.4228e-07	CCND1,CCNE2,CCNE1,ORC1,PLK3,PLK2,CDKN1A,CDKN1B,LATS2,CDKN2D,CDKN2C,CDKN2A
3	negative regulation of canonical Wnt signaling pathway	0.0091	120	13	9.215e-10	1.6034e-07	LZTS2,HECW1,FOXO3,STK4,FOXO1,WWTR1,SNAI2,LIMD1,GLI3,DACT1,AXIN1,LATS2,CSNK1A1
3	protein ubiquitination	0.0301	397	21	2.4375e-09	3.3942e-07	UBE2D4,UBE2L6,RNF115,MYLIP,FBXW11,FBXO11,MID2,HECW2,HECW1,UBA6,NEDD4L,BCL10,DTX3,WWTR1,SMURF2,FBXO32,TRAF3,BIRC3,UHRF2,RMND5B,TRIM31
3	proteasome-mediated ubiquitin-dependent protein catabolic process	0.012	158	14	2.591e-09	3.3942e-07	FBXW11,HECW2,HECW1,NEDD4L,ATXN3,SMURF2,SIAH1,PSMA7,PSMB10,PSMA8,RMND5B,ZNRF1,PSMB8,PSMB9
3	ubiquitin-dependent protein catabolic process	0.017	224	16	3.7599e-09	4.3614e-07	UBE2D4,UBE2L6,PSMD9,CDC23,MYLIP,FBXO11,HECW2,HECW1,UBA6,NEDD4L,ATXN3,SMURF2,SIAH1,FBXL4,USP11,RMND5B
3	apoptotic process	0.0399	527	23	1.4165e-08	1.4732e-06	FAIM2,RASSF5,DPF2,EDAR,DPEP1,STK4,FOXO1,SAV1,PLK3,GADD45B,TNFSF12,SIAH1,NFKBIA,CASP8,AXIN1,TRAF3,IRF1,SGK1,BIRC3,BAK1,CFLAR,HIPK3,FAS
3	protein deubiquitination	0.0168	222	14	1.6847e-07	1.6005e-05	PSMD9,PSME4,ATXN3,SMURF2,NFKBIA,DDX58,TRAF3,BIRC3,USP11,PSMA7,PSMB10,PSMA8,PSMB8,PSMB9
3	proteasomal ubiquitin-independent protein catabolic process	0.0018	24	6	3.1131e-07	2.7084e-05	PSME4,PSMA7,PSMB10,PSMA8,PSMB8,PSMB9
3	protein phosphorylation	0.0342	452	19	5.104e-07	4.0832e-05	CCND3,TBK1,PPP4R1,RASSF2,CCND2,CCND1,MAP3K5,CSNK2A3,CCNE2,CCNE1,STK4,PLK3,PLK2,CDK14,LATS2,SGK1,CSNK1A1,HIPK3,CCNG2
3	negative regulation of cyclin-dependent protein serine/threonine kinase activity	0.002	27	6	6.1455e-07	4.5477e-05	CDKN1A,CDKN1B,LATS2,CDKN2D,CDKN2C,CDKN2A
3	tumor necrosis factor-mediated signaling pathway	0.0052	68	8	9.4916e-07	6.5492e-05	EDAR,FOXO3,TNFSF12,NFKBIA,MAP3K14,TNFSF13B,TRAF3,BIRC3
3	negative regulation of phosphorylation	0.0012	16	5	1.0559e-06	6.8631e-05	CDKN1A,CDKN1B,CDKN2D,CDKN2C,CDKN2A
3	positive regulation of cell cycle	0.0036	48	7	1.1392e-06	6.9493e-05	CCND3,CCND2,CCND1,CCNE2,CCNE1,CDKN1B,CCNG2
3	negative regulation of apoptotic process	0.0341	450	18	2.0922e-06	0.00012135	FAIM2,CCND2,DPEP1,FOXO1,DDRGK1,PLK3,PLK2,NFKBIA,BCL2L1,CDKN1A,CDKN1B,GLI3,TEX11,DDAH2,BIRC3,CFLAR,HIPK3,FAS
3	negative regulation of extrinsic apoptotic signaling pathway via death domain receptors	0.0026	34	6	2.3031e-06	0.00012667	FAIM2,BCL2L1,CASP8,TMBIM1,CFLAR,FAS
3	regulation of mitotic nuclear division	0.0028	37	6	3.7249e-06	0.0001937	CCND3,CCND2,CCND1,CCNE2,CCNE1,CCNG2
3	regulation of cell cycle	0.0084	111	9	4.0638e-06	0.00019913	GADD45B,UBA3,CDK14,FOXM1,MYBL2,IRF1,UHRF2,E2F3,BAK1
3	establishment of cell polarity involved in ameboidal cell migration	0.0002	3	3	5.4662e-06	0.00025691	AMOT,AMOTL2,AMOTL1
3	positive regulation of I-kappaB kinase/NF-kappaB signaling	0.0128	169	10	1.7972e-05	0.00080875	TBK1,MID2,EDAR,BCL10,PLK2,MAP3K14,CASP8,BIRC3,SLC20A1,CFLAR
3	Wnt signaling pathway	0.0134	177	10	2.6531e-05	0.0011408	CCND1,LZTS2,FBXW11,CCNE1,AMOTL2,AMOTL1,CDK14,DACT1,AXIN1,CSNK1A1
3	mitotic cell cycle	0.0108	143	9	2.9693e-05	0.0012174	CCND3,CDC23,CCND2,CCND1,CCNE2,CCNE1,ORC1,MYBL2,CCNG2
3	positive regulation of apoptotic process	0.0231	305	13	3.1184e-05	0.0012474	RASSF2,MAP3K5,BCL10,FOXO3,STK4,FOXO1,BMF,GADD45B,SIAH1,LATS2,PTN,BAK1,FAS
3	proteasomal protein catabolic process	0.0025	33	5	3.4007e-05	0.0012923	PSMA7,PSMB10,PSMA8,PSMB8,PSMB9
3	regulation of necroptotic process	0.0005	6	3	4.2701e-05	0.0015799	CASP8,BIRC3,CFLAR
3	positive regulation of cell proliferation	0.0352	465	16	4.9215e-05	0.0016864	CTGF,CCND3,CCND2,CCND1,CSNK2A3,CCNE2,CCNE1,DDRGK1,WWTR1,BCL2L1,CDKN1B,FOXM1,TNFSF13B,PTN,E2F3,CCNG2
3	NIK/NF-kappaB signaling	0.0014	18	4	4.9601e-05	0.0016864	FBXW11,MAP3K14,BIRC3,RELB
3	positive regulation of vascular associated smooth muscle cell apoptotic process	0.0005	7	3	6.7272e-05	0.00222	STK4,E2F3,SOD2
3	I-kappaB kinase/NF-kappaB signaling	0.0048	63	6	7.2138e-05	0.0023084	TBK1,BCL10,NFKBIA,MAP3K14,BIRC3,RELB
3	post-translational protein modification	0.0258	340	13	9.284e-05	0.002878	PSMD9,FBXW11,FBXO11,PSME4,STC2,FBXO32,UBA3,FBXL4,PSMA7,PSMB10,PSMA8,PSMB8,PSMB9
3	peptidyl-serine phosphorylation	0.0104	137	8	0.00013812	0.0040811	TBK1,STK4,PLK2,CLK1,LATS2,SGK1,CSNK1A1,HIPK3
3	negative regulation of sodium ion transmembrane transporter activity	0.0007	9	3	0.00014073	0.0040811	HECW2,HECW1,NEDD4L
3	positive regulation of cyclin-dependent protein serine/threonine kinase activity	0.0019	25	4	0.00017407	0.005048	CCND3,CCND2,CCND1,CDKN1B
3	cellular response to mechanical stimulus	0.0057	75	6	0.00018474	0.0051727	BCL10,MAP3K14,CASP8,IRF1,BAK1,FAS
3	proteolysis involved in cellular protein catabolic process	0.002	26	4	0.00020194	0.0054524	CTSS,CASP8,CTSK,CTSF
3	negative regulation of cardiac muscle tissue regeneration	0.0002	2	2	0.00022968	0.0059718	CDKN1A,CDKN1B
3	cell division	0.0245	324	12	0.00023227	0.0060391	CCND3,CDC23,CCND2,CCND1,CCNE2,CCNE1,ANAPC2,CDK14,LATS2,CSNK1A1,WEE1,CCNG2
3	positive regulation of JNK cascade	0.0061	80	6	0.00026039	0.0064109	CTGF,RASSF2,MAP3K5,EDAR,GADD45B,AXIN1
3	positive regulation of G1/S transition of mitotic cell cycle	0.0021	28	4	0.00026712	0.0064109	CCND3,CCND2,CCND1,CCNE1
3	negative regulation of type I interferon production	0.0021	28	4	0.00026712	0.0064109	UBE2L6,HERC5,TBK1,DDX58
3	apoptotic signaling pathway	0.0041	54	5	0.00033282	0.0076548	DPF2,MAP3K5,CASP8,BAK1,FAS
3	DNA damage response, signal transduction by p53 class mediator resulting in cell cycle arrest	0.0042	55	5	0.00036167	0.0080328	GTSE1,PLK3,PLK2,CDKN1A,CDKN1B
3	G2/M transition of mitotic cell cycle	0.0091	120	7	0.00036513	0.0080328	FBXW11,OPTN,PLK3,CDK14,CDKN1A,FOXM1,WEE1
3	transcription initiation from RNA polymerase II promoter	0.0123	163	8	0.00043885	0.0096547	CTGF,CCND1,WWTR1,CDKN1A,TEAD2,TEAD4,YAP1,E2F3
3	viral process	0.0265	350	12	0.00046221	0.0097064	TBK1,MAP3K5,HCFC2,APOBEC3G,NFKBIA,TRIM6,DDX58,PSMA7,PSMB10,CFLAR,PSMB8,PSMB9
3	mitotic cell cycle checkpoint	0.0025	33	4	0.00049432	0.0097495	PLK3,PLK2,BCL2L1,WEE1
3	negative regulation of intrinsic apoptotic signaling pathway in response to DNA damage	0.0011	14	3	0.00050917	0.0097495	SNAI2,BCL2L1,CDKN2D
3	regulation of cysteine-type endopeptidase activity	0.0002	3	2	0.00051313	0.0097495	BIRC3,PSMB9
3	negative regulation of cyclin-dependent protein kinase activity	0.0002	3	2	0.00051313	0.0097495	CDKN1A,CDKN1B
3	endomitotic cell cycle	0.0002	3	2	0.00051313	0.0097495	PLK3,UBA3
3	lateral mesoderm development	0.0002	3	2	0.00051313	0.0097495	TEAD2,YAP1
3	regulation of defense response to virus	0.0002	3	2	0.00051313	0.0097495	HERC5,TRAF3
4	G protein-coupled receptor signaling pathway	0.0763	1007	63	1.1102e-16	5.8731e-14	VIPR2,CHRM5,CXCL16,PREX1,GPR176,EDNRA,RGS7,GPR179,TAS2R19,IAPP,GNAZ,PTGFR,ADCYAP1R1,LPAR1,GPR83,LPAR3,MCHR1,MCHR2,RIC8B,GRK5,GRK6,TAC1,FZD1,FZD5,HTR1F,FZD7,HTR1D,PPBP,CXCL12,NMU,GPR18,HTR2B,PIK3CG,AKAP13,GNGT2,GPER1,BDKRB2,PDE4B,BDKRB1,OXGR1,TAS2R4,PDE4D,OPRM1,GPRC5B,PLCB4,RGR,PTGER4,PTGER1,ADCY1,ADCY6,CCL8,GNG2,CXCR3,TAS1R2,CCL20,AGT,TSHR,MC5R,ACKR4,SAA1,ACKR3,ACKR2,CCL26
4	positive regulation of cytosolic calcium ion concentration	0.0109	144	23	1.1102e-16	5.8731e-14	EDNRA,IAPP,PTGFR,LPAR1,LPAR3,CACNA1C,MCHR1,TAC1,NMU,PIK3CG,GPER1,BDKRB2,BDKRB1,TRPC6,PTGER4,PTGER1,LRP6,CXCR3,AGT,ACKR4,SAA1,ACKR3,ACKR2
4	adenylate cyclase-inhibiting G protein-coupled receptor signaling pathway	0.0044	58	9	6.3181e-09	2.2303e-06	GPR176,EDNRA,GNAZ,LPAR1,MCHR1,HTR1F,HTR1D,ADCY1,ADCY6
4	chemokine-mediated signaling pathway	0.0052	69	9	2.7626e-08	7.2932e-06	PPBP,CXCL12,CCL8,CXCR3,CCL20,ACKR4,ACKR3,ACKR2,CCL26
4	neutrophil chemotaxis	0.0061	80	9	9.5813e-08	2.0217e-05	PREX1,PPBP,PIK3CG,PDE4B,PDE4D,CCL8,CCL20,SAA1,CCL26
4	adenylate cyclase-activating G protein-coupled receptor signaling pathway	0.0064	85	9	1.5889e-07	2.7964e-05	IAPP,PTGFR,GPER1,PTGER4,PTGER1,ADCY1,ADCY6,TSHR,MC5R
4	G protein-coupled receptor signaling pathway, coupled to cyclic nucleotide second messenger	0.0048	64	8	2.3038e-07	3.4788e-05	CHRM5,LPAR3,HTR1F,HTR1D,HTR2B,OPRM1,TSHR,MC5R
4	positive regulation of GTPase activity	0.0233	307	15	2.8349e-07	3.7421e-05	PREX1,RGS9,RGS7,SFRP1,RASGRP1,RASGRP3,RIC8B,GNAO1,GNB5,HTR2B,RGS14,CCL8,RIC1,CCL20,CCL26
4	chemical synaptic transmission	0.0172	227	13	3.207e-07	3.7522e-05	CHRM5,GPR176,SCN1B,CACNB2,CACNB3,KCNQ3,LPAR3,TAC1,HTR1F,HTR1D,HTR2B,LRP6,GLRB
4	cell chemotaxis	0.0052	68	8	3.6251e-07	3.8063e-05	LPAR1,CXCL12,CXCR3,CCL20,ACKR4,SAA1,ACKR3,ACKR2
4	inflammatory response	0.0268	354	15	1.6512e-06	0.00015584	PTGFR,TAC1,PPBP,PIK3CG,GPER1,BDKRB2,BDKRB1,PTGER4,PTGER1,CCL8,CXCR3,CCL20,CAMK4,ACKR2,CCL26
4	chemotaxis	0.0086	114	9	1.7709e-06	0.00015584	CXCL16,CXCL12,CCL8,CXCR3,CCL20,ACKR4,ACKR3,ACKR2,CCL26
4	T cell chemotaxis	0.0008	11	4	4.4464e-06	0.00036016	CXCL16,PIK3CG,CXCR3,CCL26
4	sensory perception of pain	0.0036	47	6	6.9555e-06	0.00052166	IAPP,TAC1,NMU,BDKRB1,MME,OPRM1
4	dopamine receptor signaling pathway	0.001	13	4	8.5469e-06	0.00058094	RGS9,GNAO1,GNB5,ADCY6
4	Wnt signaling pathway involved in somitogenesis	0.0003	4	3	8.8021e-06	0.00058094	DKK1,SFRP1,LRP6
4	activation of phospholipase C activity	0.0023	30	5	1.177e-05	0.00072971	EDNRA,ADCYAP1R1,LPAR1,HTR2B,AGT
4	cellular response to prostaglandin E stimulus	0.0012	16	4	1.9183e-05	0.0010551	SFRP1,PTGER4,ADCY6,GNG2
4	vasoconstriction	0.0012	16	4	1.9183e-05	0.0010551	EDNRA,HTR1D,HTR2B,BDKRB2
4	regulation of G protein-coupled receptor signaling pathway	0.0027	36	5	2.7982e-05	0.001455	RGS9,RIC8B,GRK5,GRK6,RGS14
4	neuropeptide signaling pathway	0.007	93	7	3.4962e-05	0.0017481	GPR83,MCHR1,MCHR2,TAC1,NMU,OPRM1,GLRB
4	vasodilation	0.0014	19	4	3.7314e-05	0.001791	BDKRB2,NOS1,NOS3,AGT
4	non-canonical Wnt signaling pathway	0.0015	20	4	4.5475e-05	0.0020919	SFRP1,FZD1,FZD5,FZD7
4	response to lipopolysaccharide	0.0101	134	8	4.8897e-05	0.0021515	PTGFR,TAC1,BDKRB1,NOS1,OPRM1,PTGER4,PTGER1,NOS3
4	calcium ion transport	0.0054	71	6	6.8643e-05	0.0028729	CACNB3,ITPR1,CACNA1C,TRPC4,CACNG8,CCL8
4	Wnt signaling pathway, planar cell polarity pathway	0.0033	44	5	7.1822e-05	0.0028729	ROR1,ROR2,FZD1,FZD5,FZD7
4	canonical Wnt signaling pathway	0.0056	74	6	8.5973e-05	0.003353	SFRP1,FZD1,WNT10B,FZD5,FZD7,LRP6
4	adenylate cyclase-activating dopamine receptor signaling pathway	0.0008	10	3	0.0001319	0.0048804	OPRM1,PTGER1,GNG2
4	positive regulation of calcium ion transport	0.0021	28	4	0.00016473	0.0054567	CACNB2,LPAR3,MCHR1,TRPC6
4	G protein-coupled serotonin receptor signaling pathway	0.0021	28	4	0.00016473	0.0054567	CHRM5,HTR1F,HTR1D,HTR2B
4	positive regulation of apoptotic process	0.0231	305	11	0.0001775	0.0054567	PREX1,ARL6IP5,TGM2,SFRP1,IAPP,LPAR1,WNT10B,AKAP13,GPER1,KCNMA1,SLIT2
4	negative regulation of relaxation of cardiac muscle	0.0002	2	2	0.00017846	0.0054567	PDE4B,PDE4D
4	negative regulation of gastric emptying	0.0002	2	2	0.00017846	0.0054567	NMU,PTGER1
4	negative regulation of leukocyte chemotaxis	0.0002	2	2	0.00017846	0.0054567	GPR18,SLIT2
4	long-term memory	0.0022	29	4	0.00018816	0.0054567	TAC1,RGS14,ADCY1,CAMK4
4	positive regulation of cytosolic calcium ion concentration involved in phospholipase C-activating G protein-coupled signaling pathway	0.0022	29	4	0.00018816	0.0054567	TGM2,LPAR1,LPAR3,GPR18
4	cell-cell signaling	0.016	211	9	0.00020885	0.005736	VIPR2,IAPP,TAC1,FZD1,CCL8,CCL20,AGT,TSHR,CCL26
4	signal transduction	0.0656	866	20	0.00021245	0.005736	VIPR2,EDNRA,ANK1,IAPP,ROR2,ITPR1,RASGRP1,BST1,CXCL12,GKAP1,GNB4,GNB5,PRKG1,PDE5A,CAMK2B,CCL8,CCL20,GLRB,CAMK4,CCL26
4	membrane depolarization during cardiac muscle cell action potential	0.0009	12	3	0.00022478	0.006069	SCN1B,CACNA1C,SCN4B
4	lymphocyte chemotaxis	0.0023	31	4	0.00024211	0.0061477	CCL8,CCL20,SAA1,CCL26
4	positive regulation of canonical Wnt signaling pathway	0.0068	90	6	0.00024591	0.0061477	DKK2,SFRP1,ROR2,WNT10B,RSPO1,GPRC5B
4	positive regulation of MAP kinase activity	0.0045	59	5	0.00027792	0.0069481	RASGRP1,HTR2B,PIK3CG,AKAP13,PDE5A
4	Wnt signaling pathway, calcium modulating pathway	0.0025	33	4	0.00030638	0.0073531	ROR2,FZD5,GNAO1,GNG2
4	Wnt signaling pathway	0.0134	177	8	0.00032277	0.0077465	DKK2,GRK5,GRK6,WNT10B,SPIN1,RSPO1,WNT16,LRP6
4	negative regulation of calcium ion transport	0.0011	14	3	0.00035201	0.008034	GNAO1,NOS1,NOS3
4	protein folding	0.0103	136	7	0.0003572	0.008034	RGS9,RGS7,GNAZ,GNAO1,GNB4,GNB5,GNG2
4	calcium ion transmembrane transport	0.0073	97	6	0.00036518	0.008034	CACNB2,CACNA1C,TRPC6,TRPC4,OPRM1,CACNG8
4	calcium ion transmembrane transport via high voltage-gated calcium channel	0.0002	3	2	0.00039902	0.0083795	CACNB3,CACNA1C
4	membrane depolarization during atrial cardiac muscle cell action potential	0.0002	3	2	0.00039902	0.0083795	CACNB2,CACNA1C
4	secretory granule localization	0.0002	3	2	0.00039902	0.0083795	RASGRP1,PIK3CG
4	smooth muscle contraction	0.0012	16	3	0.0005182	0.0098669	EDNRA,BDKRB2,PDE4D
4	cardiac muscle cell action potential involved in contraction	0.0012	16	3	0.0005182	0.0098669	SCN1B,CACNA1C,SCN4B
4	regulation of heart rate by cardiac conduction	0.0029	38	4	0.00051931	0.0098669	SCN1B,CACNB2,CACNA1C,SCN4B
5	DNA repair	0.0153	202	22	1.1102e-16	6.4726e-14	RUVBL2,EPC2,NFRKB,MSH2,FANCD2,MORF4L2,SLX1A,INO80E,INO80D,FANCL,XRCC2,XRCC3,FANCC,FANCG,WRAP53,MUS81,EXO1,RAD51B,RBBP8,POLQ,TTC5,RAD1
5	transcription-coupled nucleotide-excision repair	0.0055	73	13	1.0358e-13	3.0143e-11	COPS4,COPS6,CDK7,UVSSA,COPS8,RFC3,RFC1,CUL4A,ERCC2,TCEA1,ERCC5,ERCC6,CUL4B
5	double-strand break repair via homologous recombination	0.0061	81	12	7.9241e-12	1.5373e-09	SLX1A,XRCC2,XRCC3,WDR48,MCM8,BRCA1,BRCA2,RMI1,RAD51B,RBBP8,POLQ,KDM4D
5	interstrand cross-link repair	0.0034	45	9	2.6934e-10	3.9054e-08	FANCD2,SLX1A,FANCL,XRCC3,FANCC,FANCB,FANCG,MUS81,FAAP24
5	transcription elongation from RNA polymerase II promoter	0.0055	73	10	9.8765e-10	1.1457e-07	CCNT1,CTR9,EAF2,ELL3,CDK7,PAF1,CDK12,IWS1,ERCC2,TCEA1
5	protein ubiquitination	0.0301	397	19	1.3572e-09	1.3165e-07	RNF111,CTR9,ZBTB16,UVSSA,PAF1,MDM4,BRCA1,KBTBD13,RNF169,HIST1H2BO,HIST1H2BL,TULP4,DCAF16,HECTD3,CUL4A,NEURL2,ASB7,ASB1,CUL4B
5	regulation of signal transduction by p53 class mediator	0.0061	81	10	2.6398e-09	2.191e-07	CHEK2,TP53,MEAF6,MDM4,PPP1R13B,PHF20,TAF9B,TAF15,TAF13,TTC5
5	transcription by RNA polymerase II	0.0207	273	15	1.4463e-08	1.0414e-06	CCNT1,NFRKB,CTR9,ZNF143,EAF2,ELL3,CDK7,PAF1,IWS1,TAF9B,TAF15,TAF13,ERCC2,TCEA1,ERCC6
5	nucleotide-excision repair	0.003	39	7	5.7635e-08	3.6886e-06	TP53,BRIP1,FANCC,BRCA2,RBBP8,ERCC2,ERCC5
5	snRNA transcription by RNA polymerase II	0.0053	70	8	1.9485e-07	1.1301e-05	CCNT1,ZNF143,INTS1,ELL3,CDK7,INTS9,ZC3H8,TAF13
5	nucleotide-excision repair, DNA incision, 5'-to lesion	0.0028	37	6	9.4678e-07	5.0179e-05	RFC3,RFC1,CUL4A,ERCC2,ERCC5,CUL4B
5	nucleotide-excision repair, DNA incision	0.0029	38	6	1.1034e-06	5.2963e-05	RFC3,RFC1,CUL4A,ERCC2,ERCC5,CUL4B
5	DNA recombination	0.005	66	7	1.8962e-06	7.8946e-05	RUVBL2,NFRKB,INO80E,INO80D,XRCC3,EXO1,RAD51B
5	nucleotide-excision repair, DNA damage recognition	0.0017	23	5	1.9255e-06	7.8946e-05	COPS4,COPS6,COPS8,CUL4A,CUL4B
5	response to gamma radiation	0.002	27	5	4.1776e-06	0.00015568	FANCD2,TP53,XRCC2,BRCA2,ERCC6
5	cellular response to DNA damage stimulus	0.0171	226	11	4.3245e-06	0.00015568	CHEK2,TP53,FANCL,XRCC3,MCM8,BRCA1,RNF169,POLQ,CUL4A,RAD1,CUL4B
5	DNA damage response, signal transduction by p53 class mediator resulting in transcription of p21 class mediator	0.001	13	4	5.5545e-06	0.00018852	CHEK2,TP53,BRCA1,BRCA2
5	nucleotide-excision repair, preincision complex assembly	0.0022	29	5	5.8911e-06	0.00018852	CDK7,CUL4A,ERCC2,ERCC5,CUL4B
5	post-translational protein modification	0.0258	340	13	7.6015e-06	0.00022805	ZBTB16,COPS4,COPS6,COPS8,KBTBD13,TULP4,DCAF16,CUL4A,KLHL5,NEURL2,ASB7,ASB1,CUL4B
5	histone H2A acetylation	0.0011	15	4	9.7167e-06	0.00028178	RUVBL2,MSL3P1,MORF4L2,MEAF6
5	DNA replication	0.0094	124	8	1.291e-05	0.00034528	BRIP1,ORC6,MCM8,BRCA1,EXO1,RFC3,RMI1,RBBP8
5	double-strand break repair	0.0045	59	6	1.3367e-05	0.00034528	CHEK2,MSH2,BRIP1,BRCA1,BRCA2,POLQ
5	positive regulation of transcription by RNA polymerase II	0.0822	1085	24	1.3811e-05	0.00034528	CCNT1,RUVBL2,RNF111,MORF4L2,TP53,CTR9,ZNF24,ZNF143,ZBTB16,EAF2,COQ7,ELL3,CDK7,PAF1,CDK12,BRCA1,H2AFZ,ZNF350,NUFIP1,ATAD2B,TAF9B,ATAD2,TTC5,ERCC2
5	response to X-ray	0.0013	17	4	1.5821e-05	0.0003797	MSH2,XRCC2,BRCA2,ERCC6
5	DNA damage response, detection of DNA damage	0.0029	38	5	2.1409e-05	0.00049241	WDR48,RFC3,RFC1,CUL4A,CUL4B
5	response to UV	0.003	40	5	2.7296e-05	0.00060051	TIPIN,UVSSA,ERCC2,ERCC5,ERCC6
5	nucleotide-excision repair, preincision complex stabilization	0.0016	21	4	3.5883e-05	0.00075354	CUL4A,ERCC2,ERCC5,CUL4B
5	nucleosome assembly	0.0056	74	6	4.6918e-05	0.00093835	HIST3H2BB,H2BFM,HIST1H4G,HIST2H2BD,HIST1H2BO,HIST1H2BL
5	global genome nucleotide-excision repair	0.002	26	4	8.159e-05	0.0015502	RNF111,CUL4A,ERCC2,CUL4B
5	intrinsic apoptotic signaling pathway in response to DNA damage by p53 class mediator	0.002	26	4	8.159e-05	0.0015502	CHEK2,MSH2,TP53,BRCA2
5	protein deneddylation	0.0008	10	3	9.5579e-05	0.0017204	COPS4,COPS6,COPS8
5	t-circle formation	0.0008	11	3	0.00012643	0.0022757	SLX1A,XRCC3,EXO1
5	G1/S transition of mitotic cell cycle	0.0071	94	6	0.00017172	0.0029193	ORC6,MCM8,PRIM1,RBBP8,CUL4A,CUL4B
5	histone H4 acetylation	0.0024	32	4	0.00017999	0.0030598	RUVBL2,MSL3P1,MORF4L2,BRCA2
5	replicative senescence	0.001	13	3	0.0002061	0.0032976	CHEK2,TP53,TERT
5	positive regulation of DNA-templated transcription, elongation	0.0011	14	3	0.00025582	0.0038373	CCNT1,ELL3,ERCC6
5	intra-S DNA damage checkpoint	0.0011	14	3	0.00025582	0.0038373	TIPIN,MSH2,MUS81
5	double-strand break repair involved in meiotic recombination	0.0002	3	2	0.00032127	0.004819	BRIP1,MCMDC2
5	negative regulation of myeloid cell differentiation	0.0012	16	3	0.00037715	0.0052801	CTR9,ZBTB16,PAF1
5	histone acetylation	0.003	40	4	0.00041698	0.0058378	RUVBL2,EPC2,MSL3P1,MORF4L2
5	determination of adult lifespan	0.0013	17	3	0.00044958	0.0058445	MSH2,TP53,COQ7
5	positive regulation of transcription elongation from RNA polymerase II promoter	0.0013	17	3	0.00044958	0.0058445	CTR9,PAF1,CDK12
5	multicellular organism growth	0.0058	76	5	0.00052985	0.006888	XRCC2,WDR48,RMI1,ERCC2,ERCC6
5	strand invasion	0.0003	4	2	0.00056796	0.0073835	XRCC2,DMC1
5	protein deubiquitination	0.0168	222	8	0.00068423	0.0082107	NFRKB,TP53,INO80E,INO80D,MDM4,WDR48,BRCA1,TAF9B
5	telomere maintenance via semi-conservative replication	0.0015	20	3	0.00071856	0.0086227	RFC3,RFC1,PRIM1
5	histone H4-K16 acetylation	0.0015	20	3	0.00071856	0.0086227	MSL3P1,MEAF6,PHF20
5	DNA-dependent DNA replication	0.0016	21	3	0.00082668	0.0090934	RFC3,RFC1,POLQ
5	DNA biosynthetic process	0.0016	21	3	0.00082668	0.0090934	TERT,TK1,POLQ
5	positive regulation of transcription, DNA-templated	0.0415	548	13	0.00085809	0.009439	CHEK2,RNF111,TP53,ZKSCAN3,ZBTB16,CDK7,BRCA1,BRCA2,RFC1,ATF7IP,TAF15,ATAD2,ERCC2
5	establishment of protein localization to telomere	0.0004	5	2	0.00088249	0.0097074	TERT,BRCA2
5	positive regulation of thymocyte apoptotic process	0.0004	5	2	0.00088249	0.0097074	TP53,ZC3H8
5	DNA double-strand break processing involved in repair via single-strand annealing	0.0004	5	2	0.00088249	0.0097074	SLX1A,RBBP8
6	ciliary basal body-plasma membrane docking	0.0072	95	12	3.3074e-13	1.3395e-10	TCTN3,TCTN2,CDK5RAP2,CEP135,FBF1,CEP70,CLASP1,PLK4,NDE1,TUBB4A,CEP83,B9D2
6	cell division	0.0245	324	17	3.2422e-12	6.5492e-10	NUMA1,PPP1CC,KNTC1,SPDL1,NSMCE2,VRK1,PSRC1,MAPRE3,PMF1,SKA2,BUB1,CLASP1,NDE1,CENPE,STAG1,TACC3,MAD2L1
6	chromosome segregation	0.0047	62	8	3.0158e-09	4.0713e-07	NUMA1,HJURP,CDK5RAP2,PMF1,SKA2,NDE1,CENPE,STAG1
6	regulation of G2/M transition of mitotic cell cycle	0.0061	80	8	2.1365e-08	2.1578e-06	CDK5RAP2,CEP135,HMMR,CEP70,CLASP1,PLK4,NDE1,TUBB4A
6	cytoskeletal anchoring at nuclear membrane	0.0006	8	4	1.5829e-07	1.2822e-05	SYNE1,SUN2,SUN1,SPAG4
6	positive regulation of microtubule polymerization	0.0017	22	5	2.0118e-07	1.3479e-05	NUMA1,CDK5RAP2,CLIP1,PSRC1,CLASP1
6	microtubule bundle formation	0.0018	24	5	3.0811e-07	1.7562e-05	NUMA1,CDK5RAP2,CLIP1,PSRC1,CLASP1
6	G2/M transition of mitotic cell cycle	0.0091	120	8	4.5708e-07	2.2854e-05	CDK5RAP2,CEP135,AJUBA,CEP70,CLASP1,PLK4,NDE1,TUBB4A
6	cell cycle	0.0173	229	10	7.3032e-07	3.13e-05	RIF1,HJURP,SMPD3,PPP1CC,RPS6KA3,RPS6KA1,NSMCE2,PMF1,MAPK7,STAG1
6	nuclear matrix anchoring at nuclear membrane	0.0002	3	3	7.825e-07	3.13e-05	SYNE1,SUN2,SUN1
6	glycogen biosynthetic process	0.0014	18	4	3.8863e-06	0.00013991	GBE1,GYS1,GYG2,GYG1
6	establishment of mitotic spindle orientation	0.0017	23	4	1.014e-05	0.00033462	NUMA1,SPDL1,CDK5RAP2,NDE1
6	regulation of microtubule cytoskeleton organization	0.002	26	4	1.6347e-05	0.00050676	PHLDB2,CEP70,CLASP1,KIF18A
6	centriole-centriole cohesion	0.0008	10	3	2.8165e-05	0.00078861	CEP68,CEP135,CNTLN
6	CENP-A containing nucleosome assembly	0.0023	31	4	3.2336e-05	0.00087087	HJURP,CENPH,CENPK,CENPQ
6	meiotic cell cycle	0.0048	64	5	3.4835e-05	0.00087087	NUMA1,SUN2,FAM9C,REC8,TUBGCP4
6	kinetochore assembly	0.001	13	3	6.1125e-05	0.0013906	CENPE,CENPH,CENPK
6	regulation of translation in response to stress	0.0002	2	2	6.3209e-05	0.0013906	RPS6KA3,RPS6KA1
6	mitotic metaphase plate congression	0.003	39	4	7.8272e-05	0.0016437	SPDL1,PSRC1,CENPE,KIF18A
6	nuclear envelope organization	0.0011	15	3	9.3136e-05	0.0017062	SUN2,SUN1,SPAG4
6	centrosome localization	0.0011	15	3	9.3136e-05	0.0017062	SUN2,SUN1,NDE1
6	mitotic spindle organization	0.0031	41	4	9.4791e-05	0.0017062	SUN2,CLASP1,CENPE,TACC3
6	centriole replication	0.0012	16	3	0.00011257	0.0019137	CDK5RAP2,CEP135,PLK4
6	microtubule nucleation	0.0013	17	3	0.00013448	0.0021255	CLASP1,NDE1,TUBGCP4
6	regulation of mitotic spindle organization	0.0013	17	3	0.00013448	0.0021255	NUMA1,PSRC1,TACC3
6	nucleokinesis involved in cell motility in cerebral cortex radial glia guided migration	0.0002	3	2	0.0001417	0.0021255	SUN2,SUN1
6	mitotic cell cycle	0.0108	143	6	0.00017155	0.0025733	PBK,CLIP1,SKA2,TUBB4A,CENPE,TUBGCP4
6	microtubule cytoskeleton organization	0.0072	95	5	0.00021906	0.0030669	CDK5RAP2,PHLDB2,CLASP1,TUBB4A,TACC3
6	positive regulation of basement membrane assembly involved in embryonic body morphogenesis	0.0003	4	2	0.00025098	0.0032627	PHLDB2,CLASP1
6	establishment of mitotic spindle localization	0.0003	4	2	0.00025098	0.0032627	ESPL1,CLASP1
6	negative regulation of wound healing, spreading of epidermal cells	0.0003	4	2	0.00025098	0.0032627	PHLDB2,CLASP1
6	mitotic spindle assembly checkpoint	0.0017	22	3	0.00028558	0.003427	SPDL1,BUB1,MAD2L1
6	double-strand break repair via nonhomologous end joining	0.0042	55	4	0.00028912	0.0034694	DCLRE1C,RIF1,NSMCE2,NHEJ1
6	glycogen metabolic process	0.002	27	3	0.00051727	0.00569	GBE1,PPP1CC,PHKA1
6	mitotic sister chromatid segregation	0.0022	29	3	0.00063576	0.0069933	ESPL1,KIF18A,MAD2L1
6	astral microtubule organization	0.0005	7	2	0.00076019	0.0076019	NUMA1,CLASP1
6	microtubule organizing center organization	0.0005	7	2	0.00076019	0.0076019	CDK5RAP2,CLASP1
6	regulation of DNA-templated transcription in response to stress	0.0005	7	2	0.00076019	0.0076019	RPS6KA3,RPS6KA1
6	mitotic cell cycle checkpoint	0.0025	33	3	0.00092168	0.0089034	KNTC1,BUB1,MAD2L1
6	negative regulation of protein dephosphorylation	0.0006	8	2	0.00098926	0.0089034	PPP1R16B,PPP1R8
6	positive regulation of mitotic metaphase/anaphase transition	0.0006	8	2	0.00098926	0.0089034	NSMCE2,ESPL1
7	detection of chemical stimulus involved in sensory perception of smell	0.0301	397	46	1.1102e-16	1.8319e-14	OR7G1,OR5K4,OR2M7,OR2M4,OR4M2,OR4K17,OR2M2,OR52N2,OR6Y1,OR56B4,OR5B2,OR8D1,OR51G2,OR2D2,OR52I2,OR14C36,OR13G1,OR2T3,OR5V1,OR2T1,OR4K15,OR2AT4,OR5A1,OR10A5,OR13C4,OR1A1,OR2C1,OR52H1,OR1E2,OR6C65,OR4K2,OR4S1,OR12D3,OR6B1,OR4F6,OR5H6,OR2T27,OR1D2,OR2J2,OR51I1,OR5T1,OR4F15,OR2V1,OR4D10,OR51A2,OR6A2
7	G protein-coupled receptor signaling pathway	0.0763	1007	48	1.1102e-16	1.8319e-14	OR7G1,OR5K4,OR2M7,OR2M4,OR4M2,ARRB1,OR4K17,OR2M2,ARRB2,OR52N2,OR6Y1,OR56B4,OR5B2,OR8D1,OR51G2,OR2D2,OR52I2,OR14C36,OR13G1,OR2T3,OR5V1,OR2T1,OR4K15,OR2AT4,OR5A1,OR10A5,OR13C4,OR1A1,OR2C1,OR52H1,OR1E2,OR6C65,OR4K2,OR4S1,OR12D3,OR6B1,OR4F6,OR5H6,OR2T27,OR1D2,OPN3,OR2J2,OR51I1,OR4F15,OR2V1,OR4D10,OR51A2,OR6A2
7	membrane organization	0.0093	123	15	6.6613e-16	7.3275e-14	TFRC,ARRB1,ARRB2,PIK3C2A,LDLRAP1,FNBP1,SGIP1,DNM2,VAMP8,PACSIN2,REPS2,SYNJ2,SYT9,AAK1,PICALM
7	sensory perception of smell	0.01	132	12	2.0082e-11	1.6468e-09	OR5K4,OR2M4,OR5B2,OR8D1,OR2D2,OR14C36,OR5A1,OR10A5,OR5H6,OR1D2,OR51I1,OR6A2
7	receptor internalization	0.003	40	7	4.6797e-09	3.0886e-07	TFRC,ARRB2,LDLRAP1,DNM1,DNM2,DNM3,PICALM
7	synaptic vesicle budding from presynaptic endocytic zone membrane	0.0004	5	4	2.7225e-08	1.4974e-06	DNM1,DNM2,DNM3,PICALM
7	G protein-coupled receptor internalization	0.0008	11	4	6.2108e-07	2.9191e-05	ARRB1,ARRB2,DNM1,DNM2
7	endocytosis	0.0095	126	8	8.0602e-07	3.3047e-05	PIK3C2A,FNBP1,DNM1,DNM2,DNM3,SNX33,AAK1,PICALM
7	postsynaptic neurotransmitter receptor internalization	0.0005	6	3	6.6943e-06	0.00024099	DNM1,DNM2,DNM3
7	regulation of synapse structure or activity	0.0005	7	3	1.0586e-05	0.00034933	DNM1,DNM2,DNM3
7	iron ion import across plasma membrane	0.0002	2	2	6.6635e-05	0.001999	HFE,PICALM
7	plasma membrane tubulation	0.0012	16	3	0.00012173	0.0032867	SGIP1,SNX33,PACSIN2
7	clathrin coat assembly	0.0014	18	3	0.00017188	0.0042969	PIK3C2A,SGIP1,PICALM
7	positive regulation of receptor-mediated endocytosis	0.0015	20	3	0.00023381	0.0053775	HFE,LDLRAP1,SGIP1
7	follicle-stimulating hormone signaling pathway	0.0003	4	2	0.00026453	0.0058197	ARRB1,ARRB2
7	clathrin-dependent endocytosis	0.0018	24	3	0.00039731	0.0078236	SGIP1,DNM1,PICALM
7	positive regulation of clathrin-dependent endocytosis	0.0004	5	2	0.00041177	0.0078236	DNM2,PICALM
7	positive regulation of muscle cell differentiation	0.002	26	3	0.00050094	0.009017	BOC,CDON,SPAG9
8	mRNA splicing, via spliceosome	0.0174	230	23	1.1102e-16	3.2419e-14	PDCD7,GPATCH1,PRPF19,PQBP1,PNN,TXNL4A,WBP11,SYF2,SRSF4,SLU7,SNRPA,RBM22,ZCCHC8,DDX5,FIP1L1,HNRNPA1,SF3B1,CPSF4,GPKOW,UPF3B,NUDT21,BUD13,RNPS1
8	mRNA export from nucleus	0.0073	96	12	4.13e-14	6.0298e-12	SMG6,NDC1,THOC3,NUP50,SRSF4,SLU7,FIP1L1,EIF4E,CPSF4,UPF3B,RNPS1,NUP37
8	mRNA 3'-end processing	0.0043	57	8	3.7839e-10	3.6703e-08	THOC3,SRSF4,SLU7,FIP1L1,CPSF4,UPF3B,NUDT21,RNPS1
8	RNA export from nucleus	0.0032	42	7	1.5605e-09	1.1392e-07	THOC3,SRSF4,SLU7,HNRNPA1,EIF4E,UPF3B,RNPS1
8	RNA splicing, via transesterification reactions	0.0019	25	6	2.8549e-09	1.6559e-07	GEMIN2,TXNL4A,SCAF11,SRSF4,SLU7,SF3B1
8	regulation of alternative mRNA splicing, via spliceosome	0.0047	62	7	2.2132e-08	1.0623e-06	FMR1,RBM7,RBFOX2,SRSF4,DDX5,HNRNPA1,RNPS1
8	RNA splicing	0.0111	147	9	3.6177e-08	1.4833e-06	PDCD7,GEMIN2,FMR1,RBFOX2,SCAF11,THOC3,SRSF4,RNPS1,HNRNPA1L2
8	rRNA processing	0.0101	133	8	2.5078e-07	9.0282e-06	WDR3,FBL,UTP15,WBP11,DIEXF,XRN2,ISG20L2,EXOSC8
8	mRNA processing	0.0105	138	8	3.3072e-07	1.0583e-05	GEMIN2,FMR1,RBFOX2,SCAF11,XRN2,SRSF4,NUDT21,HNRNPA1L2
8	spliceosomal complex assembly	0.0018	24	4	5.9694e-06	0.00017311	GEMIN2,PRPF19,TXNL4A,SCAF11
8	nuclear mRNA surveillance	0.0007	9	3	1.2199e-05	0.00031716	XRN1,DXO,EXOSC8
8	pre-mRNA cleavage required for polyadenylation	0.0008	11	3	2.2121e-05	0.0005309	FIP1L1,CPSF4,NUDT21
8	viral process	0.0265	350	9	4.1919e-05	0.00092221	FMR1,AZI2,NDC1,NUP50,SP100,HNRNPA1,EIF4E,TBKBP1,NUP37
8	alternative mRNA splicing, via spliceosome	0.0012	16	3	6.6927e-05	0.0013385	PQBP1,SLU7,DDX5
8	protein import into nucleus	0.004	53	4	0.00012803	0.0024326	IPO4,POM121L2,NUP50,SNUPN
8	import into nucleus	0.0016	21	3	0.00014877	0.0026779	GEMIN2,HNRNPA1,SNUPN
8	regulation of translation at postsynapse, modulating synaptic transmission	0.0003	4	2	0.00017706	0.0030101	FMR1,EIF4E
8	spliceosomal snRNP assembly	0.002	26	3	0.0002776	0.0044415	GEMIN2,RBM22,SNUPN
8	mRNA cis splicing, via spliceosome	0.002	27	3	0.00030982	0.0046473	WBP11,SRSF4,RBM22
8	gene silencing by RNA	0.0021	28	3	0.00034437	0.0048211	TDRKH,PIWIL4,FMR1
8	RNA phosphodiester bond hydrolysis, exonucleolytic	0.0022	29	3	0.0003813	0.0049569	XRN1,XRN2,ISG20L2
8	termination of RNA polymerase II transcription	0.0026	34	3	0.00060415	0.007854	FIP1L1,CPSF4,NUDT21
8	mRNA transport	0.0029	38	3	0.0008321	0.0099852	FMR1,HNRNPA1,HNRNPA1L2
9	regulation of small GTPase mediated signal transduction	0.0107	141	21	1.1102e-16	1.6431e-14	ARHGAP8,TRIO,ARHGAP17,ARHGAP15,ARHGAP6,FGD4,ARHGAP20,CHN1,STARD13,ARHGAP29,ARHGAP28,ARAP1,RHOC,ARHGAP24,RHOB,NET1,TIAM2,ARHGAP33,ARHGAP32,ARHGEF9,ARHGAP31
9	positive regulation of GTPase activity	0.0233	307	19	1.1102e-16	1.6431e-14	NRP1,ARHGAP8,DENND1A,AGAP1,ARHGAP17,ARHGAP15,ARHGAP6,ARHGAP20,CHN1,STARD13,ARHGAP29,ARHGAP28,ARAP1,ARHGAP24,NET1,TIAM2,ARHGAP33,ARHGAP32,ARHGAP31
9	semaphorin-plexin signaling pathway	0.0026	34	8	6.6591e-13	6.5259e-11	NRP1,SEMA3C,SEMA3A,SEMA3B,PLXNA2,PLXNA3,SEMA6C,SEMA6D
9	negative regulation of axon extension involved in axon guidance	0.002	26	7	7.8788e-12	5.8303e-10	NRP1,SEMA3C,SEMA3A,SEMA3B,PLXNA3,SEMA6C,SEMA6D
9	negative chemotaxis	0.0026	34	7	5.0414e-11	2.9745e-09	NRP2,SEMA3C,SEMA3A,SEMA3B,PLXNA3,SEMA6C,SEMA6D
9	regulation of cell shape	0.0104	137	10	6.6058e-11	3.2368e-09	ARHGAP15,RND1,FGD4,PLXNA2,MYH10,PLXNA3,ARAP1,RHOC,RHOB,FMNL3
9	facial nerve structural organization	0.0007	9	4	4.1017e-08	1.7227e-06	NRP1,NRP2,SEMA3A,PLXNA3
9	semaphorin-plexin signaling pathway involved in axon guidance	0.0009	12	4	1.286e-07	4.7582e-06	NRP1,SEMA3A,PLXNA2,PLXNA3
9	facioacoustic ganglion development	0.0002	3	3	2.0135e-07	5.8393e-06	NRP1,NRP2,SEMA3A
9	gonadotrophin-releasing hormone neuronal migration to the hypothalamus	0.0002	3	3	2.0135e-07	5.8393e-06	NRP1,NRP2,SEMA3A
9	regulation of Rho protein signal transduction	0.0053	70	6	2.2518e-07	5.8547e-06	TRIO,ARHGEF28,FGD4,NET1,TIAM2,ARHGEF9
9	semaphorin-plexin signaling pathway involved in neuron projection guidance	0.0003	4	3	4.7607e-07	9.0453e-06	NRP1,NRP2,SEMA3A
9	ventral trunk neural crest cell migration	0.0003	4	3	4.7607e-07	9.0453e-06	NRP1,NRP2,SEMA3A
9	sympathetic neuron projection extension	0.0003	4	3	4.7607e-07	9.0453e-06	NRP1,NRP2,SEMA3A
9	sympathetic neuron projection guidance	0.0003	4	3	4.7607e-07	9.0453e-06	NRP1,NRP2,SEMA3A
9	neural crest cell migration	0.0033	44	5	6.2465e-07	1.1244e-05	SEMA3C,SEMA3A,SEMA3B,SEMA6C,SEMA6D
9	positive regulation of cell migration	0.0155	205	8	7.3252e-07	1.2453e-05	SEMA3C,SEMA3A,SEMA3B,MYLK,SEMA6C,SEMA6D,RHOC,CASS4
9	trigeminal nerve structural organization	0.0004	5	3	9.2745e-07	1.2984e-05	NRP1,SEMA3A,PLXNA3
9	branchiomotor neuron axon guidance	0.0004	5	3	9.2745e-07	1.2984e-05	NRP1,SEMA3A,PLXNA3
9	trigeminal ganglion development	0.0004	5	3	9.2745e-07	1.2984e-05	NRP1,NRP2,SEMA3A
9	dichotomous subdivision of terminal units involved in salivary gland branching	0.0004	5	3	9.2745e-07	1.2984e-05	NRP1,SEMA3C,SEMA3A
9	neural crest cell migration involved in autonomic nervous system development	0.0005	6	3	1.5985e-06	2.0781e-05	NRP1,NRP2,SEMA3A
9	axon extension involved in axon guidance	0.0006	8	3	3.7698e-06	4.5238e-05	NRP1,NRP2,SEMA3A
9	regulation of actin cytoskeleton organization	0.0051	67	5	4.8046e-06	5.7655e-05	ARHGAP17,RND1,ARHGAP28,RHOC,RHOB
9	sympathetic ganglion development	0.0007	9	3	5.3539e-06	5.8893e-05	NRP1,NRP2,SEMA3A
9	Rho protein signal transduction	0.0054	71	5	6.3513e-06	6.637e-05	ARHGAP6,RND1,ARHGAP29,RHOC,RHOB
9	axon guidance	0.0148	195	7	6.637e-06	6.637e-05	NRP1,NRP2,SEMA3C,SEMA3A,SEMA3B,MYH10,SEMA6C
9	regulation of cell migration	0.0055	73	5	7.2583e-06	7.2583e-05	RND1,PLXNA2,PLXNA3,RHOC,RHOB
9	signal transduction	0.0656	866	13	9.0212e-06	9.0212e-05	BCAR3,NRP1,ARHGAP8,ARHGAP17,ARHGAP15,ARHGAP20,PAK2,MAGI1,STARD13,ARHGAP28,ARAP1,ARHGAP24,NET1
9	establishment or maintenance of actin cytoskeleton polarity	0.0009	12	3	1.2594e-05	0.00011334	RND1,RHOC,RHOB
9	actin filament bundle assembly	0.003	39	4	1.3352e-05	0.00012017	RND1,DPYSL3,RHOC,RHOB
9	nerve development	0.001	13	3	1.5971e-05	0.00014374	NRP1,NRP2,SEMA3A
9	sensory neuron axon guidance	0.0002	2	2	2.5764e-05	0.00020611	NRP1,NRP2
9	dorsal root ganglion morphogenesis	0.0002	2	2	2.5764e-05	0.00020611	NRP1,NRP2
9	vestibulocochlear nerve structural organization	0.0002	2	2	2.5764e-05	0.00020611	NRP1,NRP2
9	mitotic cytokinesis	0.0037	49	4	3.2399e-05	0.00025919	MYH10,RHOC,CIT,RHOB
9	negative regulation of stress fiber assembly	0.0013	17	3	3.5352e-05	0.00028282	ARHGAP6,ARHGAP28,ARAP1
9	basal dendrite arborization	0.0002	3	2	5.7834e-05	0.00040484	NRP1,SEMA3A
9	regulation of GTPase activity	0.0048	63	4	8.5298e-05	0.00059709	ARHGAP15,FGD4,PLXNA2,PLXNA3
9	small GTPase mediated signal transduction	0.0048	64	4	9.0603e-05	0.00063422	BCAR3,ARHGAP33,ARHGAP32,ARHGAP31
9	outflow tract septum morphogenesis	0.0021	28	3	0.00015359	0.0010212	NRP1,NRP2,SEMA3C
9	angiogenesis	0.0169	223	6	0.00015504	0.0010212	NRP1,NRP2,VEZF1,ARHGAP24,RHOB,FMNL3
9	positive regulation of filopodium assembly	0.0022	29	3	0.00017021	0.0010212	NRP1,DPYSL3,ARAP1
9	actin filament organization	0.006	79	4	0.00020213	0.0012128	ARHGAP17,RND1,RHOC,RHOB
9	axonogenesis involved in innervation	0.0005	6	2	0.00022973	0.0013784	NRP1,SEMA3A
9	neuron migration	0.0073	97	4	0.00043799	0.0026279	NRP1,SEMA3A,SH3RF1,MYH10
9	negative regulation of cell adhesion	0.0031	41	3	0.00046652	0.0027991	RND1,PLXNA2,PLXNA3
9	cell migration	0.0139	183	5	0.00053345	0.0031612	PAK2,RHOC,RHOB,FMNL3,CASS4
9	positive regulation of endothelial cell migration	0.0034	45	3	0.00061057	0.0031612	NRP1,NRP2,RHOB
9	substrate-dependent cell migration, cell extension	0.0008	10	2	0.00063225	0.0031612	NRP1,MYH10
9	limb bud formation	0.0008	11	2	0.00076325	0.0038163	SEMA3C,PLXNA2
9	positive regulation of apoptotic process	0.0231	305	6	0.00081135	0.0040567	TRIO,FGD4,RHOB,NET1,TIAM2,ARHGEF9
9	vascular endothelial growth factor receptor signaling pathway	0.0047	62	3	0.0015294	0.0076469	NRP1,NRP2,PAK2
9	intracellular signal transduction	0.0264	348	6	0.0015919	0.0079597	ARHGEF28,CHN1,CIT,NET1,TIAM2,MAP3K12
10	positive regulation of synaptic vesicle endocytosis	0.0005	7	3	8.8088e-07	0.0001472	LRRK2,DNM1L,SH3GL1
10	positive regulation of GTPase activity	0.0233	307	8	9.0309e-07	0.0001472	LRRK2,CHM,RGS2,SYNGAP1,DNM1L,ALS2,RIN3,LLGL1
10	intracellular protein transport	0.0211	278	7	5.9866e-06	0.00064655	RAB3B,STX12,RAB5B,RAB3A,STX11,STX3,RAB12
10	Rab protein signal transduction	0.0049	65	4	2.4208e-05	0.0019609	RAB3B,RAB5B,RAB3A,RAB12
10	vesicle docking	0.0017	23	3	3.0379e-05	0.0019747	STX12,STX11,STX3
10	neuromuscular junction development	0.0022	29	3	6.0257e-05	0.0025539	LRRK2,UNC13C,ALS2
10	vesicle fusion	0.0023	30	3	6.6591e-05	0.0025539	STX12,STX11,STX3
10	lysosome organization	0.0023	30	3	6.6591e-05	0.0025539	LRRK2,HPS1,HPS4
10	maintenance of presynaptic active zone structure	0.0004	5	2	7.9809e-05	0.0025539	RAB3A,BSN
10	melanosome assembly	0.0004	5	2	7.9809e-05	0.0025539	HPS1,HPS4
10	vesicle docking involved in exocytosis	0.0025	33	3	8.8166e-05	0.0025568	RAB3B,RAB3A,STXBP2
10	protein geranylgeranylation	0.0005	6	2	0.00011474	0.0028685	CHM,PGGT1B
10	protein localization to mitochondrion	0.0005	6	2	0.00011474	0.0028685	LRRK2,DNM1L
10	protein secretion	0.003	39	3	0.000144	0.0032743	RAB3B,RAB3A,MON1A
10	regulation of synaptic vesicle fusion to presynaptic active zone membrane	0.0005	7	2	0.00015592	0.0032743	RAB3A,VAMP1
10	regulation of synaptic vesicle cycle	0.0006	8	2	0.00020332	0.0040665	RAB3B,BSN
10	intracellular distribution of mitochondria	0.0007	9	2	0.00025692	0.0048814	LRRK2,DNM1L
10	synaptic vesicle maturation	0.0008	10	2	0.00031667	0.0057	RAB3A,UNC13C
10	synaptic vesicle docking	0.0008	11	2	0.00038255	0.0065034	STX3,UNC13C
10	synaptic vesicle fusion to presynaptic active zone membrane	0.001	13	2	0.00053259	0.0085214	STX11,STX3
10	synaptic vesicle priming	0.0011	14	2	0.00061668	0.0092502	UNC13C,VAMP1
10	cellular protein catabolic process	0.0011	15	2	0.00070678	0.009895	DENND3,RAB12
11	autophagosome assembly	0.0042	55	10	1.1102e-16	1.7097e-14	MAP1LC3A,RB1CC1,ATG7,ATG9A,WIPI1,WIPI2,ATG14,ULK1,ATG4A,ATG2B
11	macroautophagy	0.006	79	11	1.1102e-16	1.7097e-14	PRKAG2,MAP1LC3A,RB1CC1,ATG7,ATG10,WIPI1,VPS37B,WIPI2,ATG14,NBR1,ULK1
11	autophagy of mitochondrion	0.0027	36	7	4.4987e-12	4.6337e-10	MAP1LC3A,RB1CC1,ATG7,ATG9A,WIPI1,WIPI2,ATG2B
11	homophilic cell adhesion via plasma membrane adhesion molecules	0.0116	153	9	1.1304e-10	8.7043e-09	CDH6,PCDH20,PCDHB10,DCHS2,CDH13,DCHS1,CDH18,PCDHB7,CDH19
11	calcium-dependent cell-cell adhesion via plasma membrane cell adhesion molecules	0.0033	43	6	1.2257e-09	7.4769e-08	CDH6,PCDHB10,CDH13,DCHS1,CDH18,CDH19
11	protein lipidation	0.0008	10	4	1.3232e-08	6.7481e-07	ATG7,ATG10,WIPI1,WIPI2
11	cell-cell adhesion mediated by cadherin	0.0019	25	4	5.0342e-07	2.215e-05	CDH6,CDH13,CDH18,CDH19
11	cellular response to starvation	0.0049	65	5	6.1187e-07	2.3251e-05	MAP1LC3A,ATG7,WIPI1,WIPI2,ATG14
11	adherens junction organization	0.0029	38	4	2.6266e-06	8.9303e-05	CDH6,CDH13,CDH18,CDH19
11	cell-cell junction assembly	0.0031	41	4	3.5408e-06	0.00010622	CDH6,CDH13,CDH18,CDH19
11	protein localization to phagophore assembly site	0.001	13	3	5.0941e-06	0.00014264	ATG9A,WIPI1,WIPI2
11	autophagy	0.008	105	5	6.2705e-06	0.00015676	RB1CC1,ATG7,ATG10,WIPI1,ULK1
11	piecemeal microautophagy of the nucleus	0.0002	3	2	2.7133e-05	0.00059692	RB1CC1,ATG7
11	late nucleophagy	0.0002	3	2	2.7133e-05	0.00059692	ATG7,ATG9A
11	positive regulation of protein modification process	0.0003	4	2	4.816e-05	0.00094891	ATG7,ATG10
11	protein transport	0.0204	270	6	5.0373e-05	0.00094891	ATG7,ATG9A,ATG10,VPS37B,ATG4A,CHMP7
11	cell morphogenesis	0.0062	82	4	5.2717e-05	0.00094891	CDH6,CDH13,CDH18,CDH19
11	autophagy of host cells involved in interaction with symbiont	0.0004	5	2	7.5133e-05	0.0012773	ATG7,ULK1
11	cellular response to glucose starvation	0.0031	41	3	0.00015237	0.0024379	SLC2A1,SESN1,ATG14
11	cell-cell adhesion	0.0092	121	4	0.00023341	0.0035011	CDH6,CDH13,CDH18,CDH19
11	regulation of fatty acid biosynthetic process	0.0008	10	2	0.00029819	0.0041747	PRKAG2,ADIPOQ
11	protein modification by small protein conjugation	0.0008	11	2	0.00036025	0.0050435	ATG7,ATG10
11	cellular response to nitrogen starvation	0.0009	12	2	0.00042806	0.0055647	MAP1LC3A,ATG7
11	negative regulation of protein kinase activity	0.0048	64	3	0.00055733	0.006688	PRKAG2,TARBP2,NF2
12	intraciliary transport involved in cilium assembly	0.003	40	10	1.1102e-16	1.4877e-14	DYNC2H1,IFT172,WDR19,IFT80,WDR34,WDR35,IFT74,IFT81,DYNLRB2,IFT57
12	cilium assembly	0.0114	150	8	1.1689e-10	7.8313e-09	DYNC2H1,INTU,IFT172,RABL2B,WDR34,WDR35,IFT74,IFT81
12	intraciliary transport	0.0014	19	5	2.0324e-10	8.9424e-09	RABL2B,WDR34,IFT81,TTC30A,IFT57
12	non-motile cilium assembly	0.003	39	5	7.239e-09	2.3889e-07	INTU,IFT172,IFT80,IFT74,IFT57
12	microtubule-based process	0.0022	29	4	1.9934e-07	5.1828e-06	TUBB8,TUBA3E,TUBB2B,TUBB2A
12	intraciliary retrograde transport	0.0008	10	3	7.6079e-07	1.6737e-05	DYNC2H1,WDR19,WDR35
12	negative regulation of epithelial cell proliferation	0.0042	56	4	2.6868e-06	5.105e-05	IFT172,IFT80,IFT74,IFT57
12	positive regulation of smoothened signaling pathway	0.002	27	3	1.4688e-05	0.00023501	INTU,IFT172,IFT80
12	microtubule cytoskeleton organization	0.0072	95	4	2.1275e-05	0.00029784	TUBB8,TUBA3E,TUBB2B,TUBB2A
12	smoothened signaling pathway involved in dorsal/ventral neural tube patterning	0.0005	7	2	7.0591e-05	0.00091768	WDR19,TULP3
12	mitotic cell cycle	0.0108	143	4	0.00010334	0.0012401	TUBB8,TUBA3E,TUBB2B,TUBB2A
12	microtubule-based movement	0.0045	59	3	0.00014779	0.0014779	DYNC2H1,WDR34,DYNLRB2
12	smoothened signaling pathway	0.0045	59	3	0.00014779	0.0014779	IFT172,IFT80,IFT57
12	embryonic camera-type eye development	0.0009	12	2	0.00020635	0.0018572	WDR19,TULP3
12	neural tube closure	0.0058	76	3	0.00030986	0.0024789	IFT172,TULP3,IFT57
12	motile cilium assembly	0.0013	17	2	0.00041195	0.0032956	INTU,IFT57
12	regulation of smoothened signaling pathway	0.0016	21	2	0.00062597	0.0043818	INTU,IFT81
12	protein localization to cilium	0.002	26	2	0.00095447	0.0066813	TULP3,WDR35
12	limb development	0.0022	29	2	0.0011837	0.0082857	INTU,IFT172
12	bone development	0.0027	35	2	0.0017132	0.0087029	IFT172,TULP3
12	positive regulation of axon guidance	0.0001	1	1	0.0017406	0.0087029	TUBB2B
12	spindle assembly involved in female meiosis	0.0001	1	1	0.0017406	0.0087029	TUBB8
12	ganglion development	0.0001	1	1	0.0017406	0.0087029	TULP3
12	cellular response to paclitaxel	0.0001	1	1	0.0017406	0.0087029	WDR35
12	hindgut development	0.0001	1	1	0.0017406	0.0087029	IFT172
13	COPII vesicle coating	0.0046	61	6	4.6972e-11	3.5699e-09	ANKRD28,SEC23A,STX5,SEC22B,SEC24C,CNIH3
13	ER to Golgi vesicle-mediated transport	0.0133	176	7	4.3822e-10	1.6652e-08	SEC23A,USE1,VAPB,STX5,SEC22B,SEC24C,CNIH3
13	retrograde vesicle-mediated transport, Golgi to ER	0.0061	80	5	2.3317e-08	5.8292e-07	USE1,KIF15,TAPBP,RINT1,SEC22B
13	cargo loading into COPII-coated vesicle	0.001	13	3	4.305e-07	8.1795e-06	SEC23A,SEC23B,SEC24C
13	antigen processing and presentation of exogenous peptide antigen via MHC class II	0.0073	97	4	3.7274e-06	5.1093e-05	SEC23A,KIF15,OSBPL1A,SEC24C
13	antigen processing and presentation of peptide antigen via MHC class I	0.0021	28	3	4.2577e-06	5.1093e-05	SEC23A,TAPBP,SEC24C
13	vesicle fusion with endoplasmic reticulum-Golgi intermediate compartment (ERGIC) membrane	0.0005	6	2	2.1599e-05	0.00021599	TAPBP,SEC22B
13	vesicle fusion with Golgi apparatus	0.0007	9	2	4.8502e-05	0.00043652	STX5,SEC22B
13	intracellular protein transport	0.0211	278	4	0.00022272	0.0017818	SEC23A,STX5,SEC23B,SEC24C
13	antigen processing and presentation of exogenous peptide antigen via MHC class I, TAP-dependent	0.0019	25	2	0.00037034	0.0025924	TAPBP,SEC22B
13	peptide antigen stabilization	0.0001	1	1	0.0011355	0.0056775	TAPBP
13	regulation of signal transduction involved in mitotic G2 DNA damage checkpoint	0.0001	1	1	0.0011355	0.0056775	RINT1
13	MHC class Ib protein complex assembly	0.0001	1	1	0.0011355	0.0056775	TAPBP
13	amide transport	0.0001	1	1	0.0011355	0.0056775	TAPBP
14	glutathione metabolic process	0.0025	33	7	1.1102e-16	7.3275e-15	GSTM3,GSTM2,GSTM1,GSTA5,MGST1,GSTT2,GSTM5
14	glutathione derivative biosynthetic process	0.0015	20	6	2.5535e-15	8.4266e-14	GSTM3,GSTM2,GSTM1,MGST1,MGST2,GSTM5
14	cellular detoxification of nitrogen compound	0.0002	3	3	1.4061e-09	3.0934e-08	GSTM3,GSTM2,GSTM1
14	nitrobenzene metabolic process	0.0003	4	3	3.3316e-09	5.3306e-08	GSTM3,GSTM2,GSTM1
14	xenobiotic catabolic process	0.0005	7	3	1.7834e-08	2.3184e-07	GSTM3,GSTM2,GSTM1
14	xenobiotic metabolic process	0.0047	62	4	9.9837e-08	1.0982e-06	MGST1,CYP1B1,MGST2,CYP2C18
14	membrane lipid catabolic process	0.0002	3	2	2.3205e-06	2.0885e-05	CYP1B1,MGST2
14	cellular oxidant detoxification	0.0046	61	3	1.1551e-05	9.2405e-05	GSTM2,MGST1,MGST2
14	epoxygenase P450 pathway	0.0011	15	2	5.7732e-05	0.00034639	CYP1B1,CYP2C18
14	response to organonitrogen compound	0.0011	15	2	5.7732e-05	0.00034639	MGST1,MGST2
14	trabecular meshwork development	0.0001	1	1	0.00075715	0.0037857	CYP1B1
14	cellular response to lipid hydroperoxide	0.0001	1	1	0.00075715	0.0037857	MGST1
14	cellular aromatic compound metabolic process	0.0002	2	1	0.0015138	0.0075689	CYP1B1
14	oxidation-reduction process	0.0271	358	3	0.0020731	0.0082923	MGST1,CYP1B1,CYP2C18
14	establishment of blood-nerve barrier	0.0002	3	1	0.0022699	0.0090518	GSTM3
14	regulation of skeletal muscle contraction by regulation of release of sequestered calcium ion	0.0003	4	1	0.0030255	0.0090518	GSTM2
14	endothelial cell-cell adhesion	0.0003	4	1	0.0030255	0.0090518	CYP1B1
14	toxin metabolic process	0.0003	4	1	0.0030255	0.0090518	CYP1B1
14	response to lipopolysaccharide	0.0101	134	2	0.004391	0.0090518	MGST1,MGST2
14	positive regulation of ryanodine-sensitive calcium-release channel activity	0.0005	6	1	0.0045351	0.0090518	GSTM2
14	retinal blood vessel morphogenesis	0.0005	6	1	0.0045351	0.0090518	CYP1B1
14	glutathione biosynthetic process	0.0005	7	1	0.0052892	0.0090518	MGST2
14	negative regulation of cell adhesion mediated by integrin	0.0005	7	1	0.0052892	0.0090518	CYP1B1
14	omega-hydroxylase P450 pathway	0.0006	8	1	0.0060427	0.0090518	CYP1B1
14	cellular response to caffeine	0.0007	9	1	0.0067958	0.0090518	GSTM2
14	leukotriene biosynthetic process	0.0007	9	1	0.0067958	0.0090518	MGST2
14	Leydig cell differentiation	0.0007	9	1	0.0067958	0.0090518	MGST1
14	retinal metabolic process	0.0008	10	1	0.0075483	0.0090518	CYP1B1
14	negative regulation of ryanodine-sensitive calcium-release channel activity	0.0008	10	1	0.0075483	0.0090518	GSTM2
14	estrogen metabolic process	0.0008	11	1	0.0083003	0.0090518	CYP1B1
14	prostaglandin biosynthetic process	0.0009	12	1	0.0090518	0.0090518	MGST1
14	nitric oxide biosynthetic process	0.0009	12	1	0.0090518	0.0090518	CYP1B1
14	organic acid metabolic process	0.0009	12	1	0.0090518	0.0090518	CYP2C18
14	relaxation of cardiac muscle	0.0009	12	1	0.0090518	0.0090518	GSTM2

## Sheet: AT dex vs AT path enrich. netw.
GeneSet	RatioOfProteinsInGeneSet	NumberOfProteinsInGeneSet	ProteinsFromNetwork	P-value	FDR <0.01	Nodes
Pathways in cancer(K)	0.0465	526	116	1.4922e-10	1.5921e-07	GSTM3,JUN,CREBBP,GSTM2,GSTM1,FN1,GSTM5,EGFR,MSH2,GSTT2,PTEN,ITGAV,ITGA2,ITGA6,E2F3,TP53,EPAS1,LPAR1,LPAR3,STAT5B,IGF2,IL15,VEGFA,PLD1,FGF19,GNB4,GNB5,GNG2,CTBP2,HMOX1,CDKN1A,CDKN1B,RARB,ADCY1,ADCY6,RUNX1T1,CDKN2A,FGF1,FGF2,FGF5,PGF,BCL2L1,IL15RA,IFNA5,PTGER4,PTGER1,GSTA5,HGF,CASP8,AXIN1,WNT16,TCF7L1,RPS6KB1,AR,FH,STAT1,PIM1,FOXO1,ZBTB16,CXCL12,PIK3CA,BIRC3,LRP6,RASSF5,PIK3R1,BRCA2,GNGT2,RXRB,CCND…
RNA Polymerase II Transcription(R)	0.0783	885	156	3.6245e-07	0.00015432	DDIT3,TXNIP,JUN,CREBBP,MOV10,PRKAG2,MED16,MED12,RMI1,MMP13,EGFR,ATAD2,SKI,NUDT21,MSH2,SRSF4,FBXO32,PTEN,EXO1,HAND2,ITGA5,TP53,KCTD15,BRIP1,YES1,SMARCA4,SLU7,YAP1,COX5A,COX6C,VEGFA,TTC5,TCEA1,RAD1,TACO1,NR3C1,COX11,TFAP2A,TFAP2C,LDB1,MYBL2,TBP,TGIF2,PSMB10,ERCC2,PLK3,PHC1,PLK2,PHC3,ELL3,GPI,CDKN1A,RARG,CDKN1B,PHF20,CHM,TEAD2,TEAD4,RARB,TAF9B,CDKN2A,PCGF2,HIPK2,THOC3,FKBP5,FANCC,ZC3H8,RFC3,FIP1L1,T…
Small cell lung cancer(K)	0.0082	93	31	4.3472e-07	0.00015432	FN1,PTEN,ITGAV,ITGA2,ITGA6,E2F3,TP53,CDKN1A,CDKN1B,RARB,BCL2L1,PIK3CA,BIRC3,PIK3R1,RXRB,CCND1,CCNE2,CCNE1,CYCS,LAMA5,LAMA2,LAMA4,LAMA3,LAMB1,TRAF4,TRAF3,TRAF6,BAK1,GADD45B,COL4A5,NFKBIA
Extracellular matrix organization(R)	0.0232	262	61	6.9035e-07	0.00018363	ADAMTS14,FN1,MMP10,MMP14,MMP13,JAM2,JAM3,EFEMP1,ITGB5,ITGB8,ITGAV,ITGA2,ITGA8,ITGA6,ITGA5,SDC4,SDC1,ADAM12,FBN2,COL7A1,PRSS1,TNC,FGF2,COL27A1,COL14A1,ADAMTS5,ADAMTS2,PECAM1,MFAP5,FBLN1,FBLN2,DCN,THBS1,LUM,HSPG2,COL24A1,DMD,DST,PCOLCE2,CTSS,CTSK,CD44,PCOLCE,COL5A1,COL5A3,MMP1,MMP2,MMP3,LAMA5,LAMA2,LAMA4,LAMA3,LAMB1,COL12A1,ELN,ADAM9,ITGA11,COL8A1,COL4A5,TGFB2,TGFB3
PI3K-Akt signaling pathway(K)	0.0313	354	75	1.2615e-06	0.00024205	PDGFD,FN1,EGFR,ITGB5,PTEN,ITGB8,ITGAV,ITGA2,ITGA8,ITGA6,ITGA5,EIF4E,EIF4B,TP53,LPAR1,LPAR3,PCK2,IGF2,VEGFA,CRTC2,FGF19,GNB4,GNB5,GHR,GNG2,CDKN1A,CDKN1B,TNC,FGF1,FGF2,FGF5,MAGI1,PGF,BCL2L1,ANGPT1,IFNA5,HGF,EFNA5,COL6A6,THBS2,THBS1,THBS4,THBS3,NOS3,RPS6KB1,PPP2R2D,FOXO3,BDNF,FLT1,PIK3CG,PIK3CA,PIK3R1,BRCA1,GNGT2,CCND3,CCND2,CCND1,CCNE2,CCNE1,IL6,CREB1,CREB5,LAMA5,LAMA2,LAMA4,LAMA3,LAMB1,CREB3L1,ITG…
Hepatocellular carcinoma(K)	0.0149	168	44	1.3675e-06	0.00024205	GSTM3,GSTM2,GSTM1,GSTM5,EGFR,SHC3,GSTT2,PTEN,E2F3,TP53,IGF2,SMARCA4,HMOX1,CDKN1A,CDKN2A,CSNK1A1,BCL2L1,GSTA5,HGF,AXIN1,WNT16,TCF7L1,RPS6KB1,PIK3CA,LRP6,PIK3R1,CCND1,PHF10,TERT,PLCG2,PLCG1,FZD1,WNT10B,FZD5,FZD7,BAK1,MGST1,MGST2,GADD45B,TGFB2,SMAD3,TGFB3,ARID1A,TGFBR2
Beta1 integrin cell surface interactions(N)	0.0058	66	24	1.9896e-06	0.00030242	FN1,JAM2,ITGAV,ITGA2,ITGA8,ITGA6,ITGA5,VEGFA,PLAU,TGM2,COL7A1,TNC,THBS2,THBS1,MDK,CD81,COL5A1,LAMA5,LAMA2,LAMA4,LAMA3,LAMB1,ITGA11,COL4A5
ECM-receptor interaction(K)	0.0073	82	27	2.9268e-06	0.00038927	FN1,ITGB5,ITGB8,ITGAV,ITGA2,ITGA8,ITGA6,ITGA5,SDC4,SDC1,TNC,HMMR,GP1BA,COL6A6,THBS2,THBS1,THBS4,THBS3,HSPG2,CD44,LAMA5,LAMA2,LAMA4,LAMA3,LAMB1,ITGA11,COL4A5
Human papillomavirus infection(K)	0.03	339	71	3.5552e-06	0.00041952	TBK1,CREBBP,FN1,EGFR,ITGB5,PTEN,ITGB8,ITGAV,ITGA2,ITGA8,ITGA6,ITGA5,ATP6V1G2,TP53,VEGFA,TBP,CDKN1A,CDKN1B,CSNK1A1,TNC,MAGI1,PKM,HDAC5,HLA-A,ATP6V0A1,IFNA5,PTGER4,CASP8,AXIN1,WNT16,COL6A6,THBS2,THBS1,THBS4,THBS3,TCF7L1,RPS6KB1,PPP2R2D,RBPJ,HES7,STAT1,FOXO1,PIK3CA,PIK3R1,CCND3,CCND2,CCND1,CCNE2,CCNE1,CREB1,IRF1,CREB5,LAMA5,LAMA2,LAMA4,LAMA3,LAMB1,MAML1,CREB3L1,TERT,FZD1,WNT10B,FZD5,FZD7,ITGA11,TRAF…
Human T-cell leukemia virus 1 infection(K)	0.0194	219	51	5.5034e-06	0.00058336	JUN,CREBBP,PTEN,SRF,E2F3,CDC23,TP53,STAT5B,NRP1,IL15,RELB,CRTC2,TBP,HLA-DQA1,NFATC4,CDKN1A,ADCY1,ADCY6,CDKN2C,CDKN2A,MAP3K14,BCL2L1,ESPL1,IL15RA,IL1R1,HLA-A,TLN2,TLN1,VAC14,ANAPC2,PIK3CA,SLC25A31,PIK3R1,MAD2L1,CCND3,CCND2,CCND1,CCNE2,CCNE1,IL6,CREB1,CREB5,CREB3L1,TERT,CHEK2,TGFB2,SMAD3,TGFB3,NFKBIA,SLC2A1,TGFBR2
p53 signaling pathway(K)	0.0064	72	23	2.4393e-05	0.0023661	GTSE1,PTEN,ADGRB1,TP53,CDKN1A,CDKN2A,BCL2L1,CASP8,THBS1,SESN1,MDM4,CCNG2,CCND3,CCND2,CCND1,CCNE2,CCNE1,CYCS,IGFBP3,CHEK2,GADD45B,SIAH1,FAS
Insulin resistance(K)	0.0095	107	29	4.5214e-05	0.0039173	PRKAG2,SLC27A4,OGT,PTEN,PCK2,CRTC2,PRKCE,PYGB,PPP1CC,RPS6KA3,RPS6KA6,RPS6KA2,RPS6KA1,NOS3,RPS6KB1,FOXO1,PIK3CA,PTPN1,PIK3R1,PTPRF,IL6,CREB1,CREB5,CREB3L1,IRS2,GYS1,NFKBIA,SLC2A1,SLC2A2
Proteoglycans in cancer(K)	0.0178	201	45	4.7772e-05	0.0039173	FN1,EGFR,ITGB5,ITGAV,ITGA2,ITGA5,EIF4B,TP53,SDC4,IGF2,SDC1,VEGFA,PLAU,DDX5,CAV3,CDKN1A,TIMP3,FGF2,PPP1CC,VAV2,HGF,WNT16,DCN,THBS1,LUM,RPS6KB1,HSPG2,PIK3CA,PTPN6,ANK1,PIK3R1,CD44,CCND1,MMP2,PLCG2,PLCG1,FZD1,WNT10B,FZD5,FZD7,ITPR1,FAS,TGFB2,CAMK2B,ERBB3
Hippo signaling pathway - multiple species(K)	0.0026	29	13	5.5972e-05	0.0042538	WTIP,AJUBA,YAP1,TEAD2,TEAD4,LIMD1,DCHS2,DCHS1,SAV1,RASSF2,WWTR1,NF2,LATS2
Platinum drug resistance(K)	0.0065	73	22	8.3308e-05	0.0059149	GSTM3,GSTM2,GSTM1,GSTM5,MAP3K5,MSH2,GSTT2,TP53,CDKN1A,CDKN2A,BCL2L1,GSTA5,CASP8,PIK3CA,BIRC3,PIK3R1,BRCA1,CYCS,BAK1,MGST1,MGST2,FAS
Metallothioneins bind metals(R)	0.0008	9	7	0.00011519	0.0071326	MT1X,MT2A,MT1A,MT1F,MT1G,MT1H,MT1E
Gastric cancer(K)	0.0132	149	35	0.00013106	0.0071326	EGFR,SHC3,E2F3,TP53,FGF19,CDKN1A,CDKN1B,RARB,CSNK1A1,FGF1,FGF2,FGF5,HGF,AXIN1,WNT16,TCF7L1,RPS6KB1,PIK3CA,LRP6,PIK3R1,RXRB,CCND1,CCNE2,CCNE1,TERT,FZD1,WNT10B,FZD5,FZD7,BAK1,GADD45B,TGFB2,SMAD3,TGFB3,TGFBR2
Coregulation of Androgen receptor activity(N)	0.0053	60	19	0.00013321	0.0071326	PIAS1,SRF,HNRNPA1,UBA3,TCF4,PTK2B,ZMIZ1,CDKN2A,CTDSP2,RPS6KA3,CASP8,KDM3A,AR,BRCA1,NCOA2,CCND3,CCND1,LATS2,NRIP1
Transcriptional misregulation in cancer(K)	0.0165	186	41	0.00013969	0.0071326	DDIT3,PBX1,GRIA3,TP53,PLAU,DDX5,LDB1,ETV6,EYA1,CDKN1A,CDKN1B,RUNX1T1,CDKN2C,BCL2L1,SIX4,WNT16,MEF2C,CCNT1,FOXO1,ZBTB16,DEFA3,FLT1,BIRC3,JMJD1C,DOT1L,RXRB,PER2,CCND2,IL6,MMP3,TAF15,CDK14,IGFBP3,BAK1,KLF3,HIST1H3A,GADD45B,ARNT2,NFKBIZ,TGFBR2,MEIS1
MAPK signaling pathway(K)	0.0261	295	58	0.00014318	0.0071326	DDIT3,PDGFD,JUN,DUSP5,DUSP1,EGFR,MAP3K4,MAP3K5,CDC25B,SRF,TP53,IGF2,RELB,VEGFA,CACNA1C,FGF19,MKNK2,FGF1,FGF2,FGF5,PGF,MAP3K14,MAP3K12,ANGPT1,RPS6KA3,RPS6KA6,RPS6KA2,RPS6KA1,IL1R1,HGF,EFNA5,RASA1,MAPK7,MEF2C,BDNF,FLT1,ARRB1,ARRB2,PAK2,RASGRP1,RASGRP3,STMN1,HSPA1B,CACNB2,CACNB3,NF1,NGF,TRAF6,CACNG8,GADD45B,FAS,STK4,TGFB2,TGFB3,HSPA6,NR4A1,TGFBR2,ERBB3
Syndecan-4-mediated signaling events(N)	0.0028	32	13	0.00014645	0.0071326	FN1,ITGA5,SDC4,ADAM12,TNC,FGF2,DNM2,THBS1,CXCL12,MDK,LAMA3,FZD7,TFPI
Focal adhesion(K)	0.0176	199	43	0.0001486	0.0071326	PDGFD,JUN,FN1,EGFR,SHC3,ITGB5,PTEN,ITGB8,ITGAV,ITGA2,ITGA8,ITGA6,ITGA5,VEGFA,CAV3,TNC,PPP1CC,PGF,TLN2,TLN1,VAV2,HGF,COL6A6,THBS2,THBS1,THBS4,THBS3,MYLK,FLT1,PIK3CA,BIRC3,PIK3R1,PAK2,CCND3,CCND2,CCND1,LAMA5,LAMA2,LAMA4,LAMA3,LAMB1,ITGA11,COL4A5
